# Supplementary material for: CiliaCarta: An integrated and validated compendium of ciliary genes
Source: PLoS One. 2019 May 16;14(5):e0216705. doi: 10.1371/journal.pone.0216705 (PMC6522010; doi:10.1371/journal.pone.0216705)
Supplement: S1 Table — The table lists the genome wide CiliaCarta Scores and results from the individual data sets integrated. For each human gene the rank, CiliaCarta Score, false discovery rate and data from each data set is listed including whether a gene belongs to the positive (P) or negative set (N). (XLSX) [file pone.0216705.s012.xlsx]

## Sheet: Supplementary table 1 - Bayesia
Ensembl Gene ID	Associated Gene Name	Description	Group	Gene Ontology	CiliaCarta Rank	CiliaCarta Score	cFDR	TAP PPI	SILAC PPI	Mass-Spec based PPI (Union)	Y2H PPI	RFX/FOXJ1 TFBS	Cilia co-occurrence	Expression screen	Liu et al. 2007 (CilDB)	Ross et al. 2007 (CilDB)
ENSG00000032742	IFT88	intraflagellar transport 88 homolog (Chlamydomonas) [Source:HGNC Symbol;Acc:20606]	P	1	1	11.6956	0	1	1	1	1	1	4	6.08793	hc	mc
ENSG00000114446	IFT57	intraflagellar transport 57 homolog (Chlamydomonas) [Source:HGNC Symbol;Acc:17367]	P	1	2	11.6956	0	1	1	1	1	1	2	5.61523	hc	mc
ENSG00000198211	TUBB3	tubulin, beta 3 class III [Source:HGNC Symbol;Acc:20772]	P	0	3	10.0038	0	1	1	1	1	1	8	4.32014	hc	mc
ENSG00000204104	TRAF3IP1	TNF receptor-associated factor 3 interacting protein 1 [Source:HGNC Symbol;Acc:17861]	P	1	4	9.78708	0	1	1	1	0	1	7	4.82589	mc	mc
ENSG00000196659	TTC30B	tetratricopeptide repeat domain 30B [Source:HGNC Symbol;Acc:26425]	P	1	5	9.63835	0	1	1	1	0	1	2	5.0959	hc	mc
ENSG00000197557	TTC30A	tetratricopeptide repeat domain 30A [Source:HGNC Symbol;Acc:25853]	P	1	6	9.63835	0	1	1	1	0	1	2	4.68694	hc	mc
ENSG00000138002	IFT172	intraflagellar transport 172 homolog (Chlamydomonas) [Source:HGNC Symbol;Acc:30391]	P	1	7	9.28677	0	1	1	1	1	0	4	7.43905	hc	mc
ENSG00000118096	IFT46	intraflagellar transport 46 homolog (Chlamydomonas) [Source:HGNC Symbol;Acc:26146]	P	1	8	8.52104	0	1	1	1	0	1	4	6.74883	mc	lc
ENSG00000122970	IFT81	intraflagellar transport 81 homolog (Chlamydomonas) [Source:HGNC Symbol;Acc:14313]	P	1	9	8.37231	0	1	1	1	0	1	4	5.61523	hc	lc
ENSG00000113966	ARL6	ADP-ribosylation factor-like 6 [Source:HGNC Symbol;Acc:13210]	P	1	10	7.94717	0	1	0	1	0	1	11	4.91549	hc	hc
ENSG00000078674	PCM1	pericentriolar material 1 [Source:HGNC Symbol;Acc:8727]	P	1	11	7.88014	0	1	0	1	1	1	13	4.33626	hc	mc
ENSG00000090273	NUDC	nuclear distribution C homolog (A. nidulans) [Source:HGNC Symbol;Acc:8045]	G	0	12	7.51471	0	1	1	1	0	1	10	5.16451	hc	mc
ENSG00000169379	ARL13B	ADP-ribosylation factor-like 13B [Source:HGNC Symbol;Acc:25419]	P	1	13	7.51471	0	1	1	1	0	1	14	4.68698	hc	mc
ENSG00000007174	DNAH9	dynein, axonemal, heavy chain 9 [Source:HGNC Symbol;Acc:2953]	G	1	14	7.47561	0	1	1	1	0	1	6	5.72696	NA	hc
ENSG00000139537	CCDC65	coiled-coil domain containing 65 [Source:HGNC Symbol;Acc:29937]	G	1	15	7.47561	0	1	0	1	0	1	9	5.09956	NA	hc
ENSG00000154099	DNAAF1	dynein, axonemal, assembly factor 1 [Source:HGNC Symbol;Acc:30539]	P	1	16	7.47561	0	1	0	1	0	1	3	6.25474	NA	hc
ENSG00000166596	WDR16	WD repeat domain 16 [Source:HGNC Symbol;Acc:16053]	G	0	17	7.47561	0	1	0	1	0	1	2	5.91549	NA	hc
ENSG00000168589	DYNLRB2	dynein, light chain, roadblock-type 2 [Source:HGNC Symbol;Acc:15467]	G	1	18	7.47561	0	1	0	1	0	1	8	5.41968	NA	hc
ENSG00000171595	DNAI2	dynein, axonemal, intermediate chain 2 [Source:HGNC Symbol;Acc:18744]	P	1	19	7.47561	0	1	0	1	0	1	4	5.33657	NA	hc
ENSG00000213085	CCDC19	coiled-coil domain containing 19 [Source:HGNC Symbol;Acc:17229]	G	1	20	7.47561	0	1	0	1	0	1	8	5.55958	NA	hc
ENSG00000123810	B9D2	B9 protein domain 2 [Source:HGNC Symbol;Acc:28636]	P	1	21	7.42116	0	1	0	1	0	1	6	4.60352	mc	NA
ENSG00000138036	DYNC2LI1	dynein, cytoplasmic 2, light intermediate chain 1 [Source:HGNC Symbol;Acc:24595]	G	1	22	7.42116	0	1	0	1	0	1	8	4.98834	mc	NA
ENSG00000147400	CETN2	centrin, EF-hand protein, 2 [Source:HGNC Symbol;Acc:1867]	G	1	23	7.3782	0	1	0	1	0	0	4	6.09755	mc	mc
ENSG00000164953	TMEM67	transmembrane protein 67 [Source:HGNC Symbol;Acc:28396]	P	1	24	7.36881	0	0	0	0	0	1	8	5.91549	hc	lc
ENSG00000118965	WDR35	WD repeat domain 35 [Source:HGNC Symbol;Acc:29250]	P	1	25	7.27242	0	1	1	1	0	1	6	4.68698	hc	NA
ENSG00000131437	KIF3A	kinesin family member 3A [Source:HGNC Symbol;Acc:6319]	P	1	26	7.27242	0	1	0	1	0	1	2	4.63446	hc	NA
ENSG00000143156	NME7	NME/NM23 family member 7 [Source:HGNC Symbol;Acc:20461]	P	0	27	7.27242	0	1	0	1	0	1	4	5.56968	hc	NA
ENSG00000163913	IFT122	intraflagellar transport 122 homolog (Chlamydomonas) [Source:HGNC Symbol;Acc:13556]	P	1	28	7.27242	0	1	1	1	0	1	4	5.6008	hc	NA
ENSG00000187240	DYNC2H1	dynein, cytoplasmic 2, heavy chain 1 [Source:HGNC Symbol;Acc:2962]	P	1	29	7.27242	0	1	1	1	0	1	6	6.53226	hc	NA
ENSG00000048342	CC2D2A	coiled-coil and C2 domain containing 2A [Source:HGNC Symbol;Acc:29253]	P	1	30	7.22947	0	1	0	1	0	0	9	5.92448	hc	mc
ENSG00000100360	IFT27	intraflagellar transport 27 homolog (Chlamydomonas) [Source:HGNC Symbol;Acc:18626]	P	1	31	7.22947	0	1	1	1	0	0	9	5.11802	hc	mc
ENSG00000103351	CLUAP1	clusterin associated protein 1 [Source:HGNC Symbol;Acc:19009]	P	1	32	7.22947	0	1	1	1	0	0	2	5.98385	hc	mc
ENSG00000105948	TTC26	tetratricopeptide repeat domain 26 [Source:HGNC Symbol;Acc:21882]	P	1	33	7.22947	0	1	1	1	0	0	7	5.69353	hc	mc
ENSG00000157796	WDR19	WD repeat domain 19 [Source:HGNC Symbol;Acc:18340]	P	1	34	7.22947	0	1	1	1	0	0	4	6.18885	hc	mc
ENSG00000188229	TUBB4B	tubulin, beta 4B class IVb [Source:HGNC Symbol;Acc:20771]	G	1	35	7.22947	0	1	1	1	0	0	8	4.70018	hc	mc
ENSG00000089091	DZANK1	double zinc ribbon and ankyrin repeat domains 1 [Source:HGNC Symbol;Acc:15858]	G	0	36	7.16314	0	1	0	1	1	0	13	5.64985	hc	mc
ENSG00000066185	ZMYND12	zinc finger, MYND-type containing 12 [Source:HGNC Symbol;Acc:21192]	G	0	37	7.04315	0	1	0	1	0	1	9	4.98654	NA	mc
ENSG00000089101	C20orf26	chromosome 20 open reading frame 26 [Source:HGNC Symbol;Acc:15872]	G	1	38	7.04315	0	1	0	1	0	1	6	4.79519	NA	mc
ENSG00000112530	PACRG	PARK2 co-regulated [Source:HGNC Symbol;Acc:19152]	P	1	39	7.04315	0	1	0	1	0	1	3	6.79207	NA	mc
ENSG00000120694	HSPH1	heat shock 105kDa/110kDa protein 1 [Source:HGNC Symbol;Acc:16969]	N	0	40	7.04315	0.142828	1	1	1	0	1	9	4.52674	NA	mc
ENSG00000122735	DNAI1	dynein, axonemal, intermediate chain 1 [Source:HGNC Symbol;Acc:2954]	P	1	41	7.04315	0.138433	1	0	1	0	1	5	5.96259	NA	mc
ENSG00000129295	LRRC6	leucine rich repeat containing 6 [Source:HGNC Symbol;Acc:16725]	P	1	42	7.04315	0.134301	1	0	1	0	1	6	6.91948	NA	mc
ENSG00000158023	WDR66	WD repeat domain 66 [Source:HGNC Symbol;Acc:28506]	G	1	43	7.04315	0.130408	1	0	1	0	1	7	5.54596	NA	mc
ENSG00000158423	RIBC1	RIB43A domain with coiled-coils 1 [Source:HGNC Symbol;Acc:26537]	G	0	44	7.04315	0.130408	1	0	1	0	1	6	4.73861	NA	mc
ENSG00000183833	MAATS1	MYCBP-associated, testis expressed 1 [Source:HGNC Symbol;Acc:24010]	G	1	45	7.04315	0.130408	1	0	1	0	1	7	5.50616	NA	mc
ENSG00000183207	RUVBL2	RuvB-like 2 (E. coli) [Source:HGNC Symbol;Acc:10475]	G	0	46	6.92085	0.130408	1	1	1	1	0	8	5.05909	hc	NA
ENSG00000079974	RABL2B	RAB, member of RAS oncogene family-like 2B [Source:HGNC Symbol;Acc:9800]	G	1	47	6.65842	0.130408	0	0	0	0	0	8	6.19459	hc	hc
ENSG00000111837	MAK	male germ cell-associated kinase [Source:HGNC Symbol;Acc:6816]	P	1	48	6.65842	0.130408	0	0	0	0	0	7	5.7311	hc	hc
ENSG00000144134	RABL2A	RAB, member of RAS oncogene family-like 2A [Source:HGNC Symbol;Acc:9799]	G	0	49	6.65842	0.126734	0	0	0	0	0	8	6.22404	hc	hc
ENSG00000066629	EML1	echinoderm microtubule associated protein like 1 [Source:HGNC Symbol;Acc:3330]	G	0	50	6.51122	0.126734	0	0	0	0	1	17	4.87551	hc	mc
ENSG00000086061	DNAJA1	DnaJ (Hsp40) homolog, subfamily A, member 1 [Source:HGNC Symbol;Acc:5229]	G	0	51	6.5059	0.126734	1	1	1	0	1	8	3.00029	hc	mc
ENSG00000128408	RIBC2	RIB43A domain with coiled-coils 2 [Source:HGNC Symbol;Acc:13241]	G	0	52	6.47211	0.126734	0	0	0	0	1	6	4.91292	NA	hc
ENSG00000140057	AK7	adenylate kinase 7 [Source:HGNC Symbol;Acc:20091]	P	0	53	6.47211	0.126734	0	0	0	0	1	8	5.50616	NA	hc
ENSG00000151023	ENKUR	enkurin, TRPC channel interacting protein [Source:HGNC Symbol;Acc:28388]	G	1	54	6.47211	0.123262	0	0	0	0	1	5	5.0959	NA	hc
ENSG00000160188	RSPH1	radial spoke head 1 homolog (Chlamydomonas) [Source:HGNC Symbol;Acc:12371]	P	1	55	6.47211	0.123262	0	0	0	0	1	3	5.66144	NA	hc
ENSG00000165923	AGBL2	ATP/GTP binding protein-like 2 [Source:HGNC Symbol;Acc:26296]	G	1	56	6.47211	0.119975	0	0	0	0	1	8	6.74025	NA	hc
ENSG00000096872	IFT74	intraflagellar transport 74 homolog (Chlamydomonas) [Source:HGNC Symbol;Acc:21424]	P	1	57	6.24237	0.119975	1	1	1	1	0	9	3.74154	hc	mc
ENSG00000088986	DYNLL1	dynein, light chain, LC8-type 1 [Source:HGNC Symbol;Acc:15476]	G	1	58	6.19727	0.116859	1	1	1	1	1	7	3.01743	hc	NA
ENSG00000157856	CCDC164	coiled-coil domain containing 164 [Source:HGNC Symbol;Acc:24245]	P	1	59	6.03965	0.116859	0	0	0	0	1	4	5.15526	NA	mc
ENSG00000167216	KATNAL2	katanin p60 subunit A-like 2 [Source:HGNC Symbol;Acc:25387]	G	0	60	6.03965	0.1139	0	0	0	0	1	6	5.23596	NA	mc
ENSG00000171962	LRRC48	leucine rich repeat containing 48 [Source:HGNC Symbol;Acc:25384]	G	1	61	6.03965	0.1139	0	0	0	0	1	4	7.25851	NA	mc
ENSG00000188010	MORN2	MORN repeat containing 2 [Source:HGNC Symbol;Acc:30166]	G	0	62	5.97332	0.1139	0	0	0	1	1	10	5.30475	NA	mc
ENSG00000167552	TUBA1A	tubulin, alpha 1a [Source:HGNC Symbol;Acc:20766]	P	1	63	5.97004	0.1139	1	1	1	0	0	8	4.29757	hc	hc
ENSG00000150628	SPATA4	spermatogenesis associated 4 [Source:HGNC Symbol;Acc:17333]	G	0	64	5.77711	0.111088	1	0	1	0	1	8	5.50616	NA	lc
ENSG00000123607	TTC21B	tetratricopeptide repeat domain 21B [Source:HGNC Symbol;Acc:25660]	P	1	65	5.58055	0.111088	1	1	1	0	1	7	4.38579	hc	NA
ENSG00000165533	TTC8	tetratricopeptide repeat domain 8 [Source:HGNC Symbol;Acc:20087]	P	1	66	5.58055	0.108411	1	0	1	0	1	9	4.43097	hc	NA
ENSG00000156313	RPGR	retinitis pigmentosa GTPase regulator [Source:HGNC Symbol;Acc:10295]	P	1	67	5.53829	0.10586	1	0	1	0	0	20	6.4083	hc	hc
ENSG00000163818	LZTFL1	leucine zipper transcription factor-like 1 [Source:HGNC Symbol;Acc:6741]	P	0	68	5.53829	0.103426	1	0	1	0	0	18	6.48635	hc	hc
ENSG00000128581	RABL5	RAB, member RAS oncogene family-like 5 [Source:HGNC Symbol;Acc:21895]	P	1	69	5.53759	0.101102	1	1	1	0	0	8	4.47961	hc	mc
ENSG00000149201	CCDC81	coiled-coil domain containing 81 [Source:HGNC Symbol;Acc:26281]	G	0	70	5.35197	0.0988799	1	0	1	0	1	11	5.27758	NA	hc
ENSG00000151575	TEX9	testis expressed 9 [Source:HGNC Symbol;Acc:29585]	G	0	71	5.35197	0.0988799	1	0	1	0	1	11	5.15526	NA	hc
ENSG00000165309	ARMC3	armadillo repeat containing 3 [Source:HGNC Symbol;Acc:30964]	G	0	72	5.35197	0.0988799	1	0	1	0	1	12	6.2326	NA	hc
ENSG00000188931	C1orf192	chromosome 1 open reading frame 192 [Source:HGNC Symbol;Acc:32325]	G	1	73	5.35197	0.0988799	0	1	1	0	1	14	5.2071	NA	hc
ENSG00000157423	HYDIN	HYDIN, axonemal central pair apparatus protein [Source:HGNC Symbol;Acc:19368]	P	1	74	5.35127	0.0988799	1	0	1	0	1	4	4.47395	NA	mc
ENSG00000021300	PLEKHB1	pleckstrin homology domain containing, family B (evectins) member 1 [Source:HGNC Symbol;Acc:19079]	G	0	75	5.25179	0.0967534	0	0	0	0	1	10	4.40403	hc	hc
ENSG00000131697	NPHP4	nephronophthisis 4 [Source:HGNC Symbol;Acc:19104]	P	1	76	5.22897	0.0967534	1	1	1	1	0	7	4.45618	hc	NA
ENSG00000011143	MKS1	Meckel syndrome, type 1 [Source:HGNC Symbol;Acc:7121]	P	1	77	5.14879	0.0947165	1	0	1	0	1	10	4.52721	hc	NA
ENSG00000122507	BBS9	Bardet-Biedl syndrome 9 [Source:HGNC Symbol;Acc:30000]	P	1	78	5.14879	0.0927635	1	0	1	0	1	11	5.67987	hc	NA
ENSG00000125124	BBS2	Bardet-Biedl syndrome 2 [Source:HGNC Symbol;Acc:967]	P	1	79	5.14879	0.0908895	1	0	1	0	1	13	4.58047	hc	NA
ENSG00000131018	SYNE1	spectrin repeat containing, nuclear envelope 1 [Source:HGNC Symbol;Acc:17089]	G	0	80	5.14879	0.0890896	1	0	1	0	1	11	4.76626	hc	NA
ENSG00000077327	SPAG6	sperm associated antigen 6 [Source:HGNC Symbol;Acc:11215]	P	1	81	5.06673	0.0890896	1	0	1	0	0	6	6.92903	NA	hc
ENSG00000096093	EFHC1	EF-hand domain (C-terminal) containing 1 [Source:HGNC Symbol;Acc:16406]	P	1	82	5.06673	0.0873597	1	0	1	0	0	4	7.15529	NA	hc
ENSG00000101222	SPEF1	sperm flagellar 1 [Source:HGNC Symbol;Acc:15874]	G	1	83	5.06673	0.0856957	1	0	1	0	0	7	5.03981	NA	hc
ENSG00000152763	WDR78	WD repeat domain 78 [Source:HGNC Symbol;Acc:26252]	P	1	84	5.06673	0.0856957	1	0	1	0	0	8	6.28681	NA	hc
ENSG00000163879	DNALI1	dynein, axonemal, light intermediate chain 1 [Source:HGNC Symbol;Acc:14353]	P	1	85	5.06673	0.0840939	1	0	1	0	0	3	6.18358	NA	hc
ENSG00000164675	IQUB	IQ motif and ubiquitin domain containing [Source:HGNC Symbol;Acc:21995]	G	1	86	5.06673	0.0825508	1	0	1	0	0	3	5.50616	NA	hc
ENSG00000172426	RSPH9	radial spoke head 9 homolog (Chlamydomonas) [Source:HGNC Symbol;Acc:21057]	P	1	87	5.06673	0.0825508	1	0	1	0	0	5	5.07066	NA	hc
ENSG00000183690	EFHC2	EF-hand domain (C-terminal) containing 2 [Source:HGNC Symbol;Acc:26233]	G	0	88	5.06673	0.0810634	1	0	1	0	0	4	5.461	NA	hc
ENSG00000119333	WDR34	WD repeat domain 34 [Source:HGNC Symbol;Acc:28296]	G	1	89	5.01228	0.0810634	1	1	1	0	0	9	4.68698	mc	NA
ENSG00000138587	MNS1	meiosis-specific nuclear structural 1 [Source:HGNC Symbol;Acc:29636]	P	1	90	5.0004	0.0810634	1	0	1	1	0	11	6.79207	NA	hc
ENSG00000140403	DNAJA4	DnaJ (Hsp40) homolog, subfamily A, member 4 [Source:HGNC Symbol;Acc:14885]	G	0	91	4.99449	0.0796286	1	1	1	0	1	8	2.71974	hc	mc
ENSG00000171497	PPID	peptidylprolyl isomerase D [Source:HGNC Symbol;Acc:9257]	G	0	92	4.99449	0.0796286	1	0	1	0	1	8	2.5301	hc	mc
ENSG00000092850	TEKT2	tektin 2 (testicular) [Source:HGNC Symbol;Acc:11725]	P	1	93	4.91952	0.0796286	1	0	1	0	1	11	7.15529	NA	mc
ENSG00000103494	RPGRIP1L	RPGRIP1-like [Source:HGNC Symbol;Acc:29168]	P	1	94	4.91952	0.0782437	1	0	1	0	1	14	5.29333	NA	mc
ENSG00000068885	IFT80	intraflagellar transport 80 homolog (Chlamydomonas) [Source:HGNC Symbol;Acc:29262]	P	1	95	4.86354	0.0769062	1	1	1	0	0	6	5.09956	hc	NA
ENSG00000070761	C16orf80	chromosome 16 open reading frame 80 [Source:HGNC Symbol;Acc:29523]	G	1	96	4.86354	0.0756136	1	0	1	0	0	6	4.52861	hc	NA
ENSG00000101052	IFT52	intraflagellar transport 52 homolog (Chlamydomonas) [Source:HGNC Symbol;Acc:15901]	P	1	97	4.86354	0.0756136	1	1	1	0	0	2	5.13094	hc	NA
ENSG00000138175	ARL3	ADP-ribosylation factor-like 3 [Source:HGNC Symbol;Acc:694]	P	1	98	4.86354	0.0743638	1	1	1	0	0	2	5.16009	hc	NA
ENSG00000163093	BBS5	Bardet-Biedl syndrome 5 [Source:HGNC Symbol;Acc:970]	P	1	99	4.86354	0.0731546	1	0	1	0	0	9	4.68698	hc	NA
ENSG00000187535	IFT140	intraflagellar transport 140 homolog (Chlamydomonas) [Source:HGNC Symbol;Acc:29077]	P	1	100	4.86354	0.0719841	1	1	1	0	0	6	5.17441	hc	NA
ENSG00000166963	MAP1A	microtubule-associated protein 1A [Source:HGNC Symbol;Acc:6835]	G	0	101	4.81934	0.0708505	0	0	0	0	1	14	4.16022	hc	mc
ENSG00000123977	WDR69	WD repeat domain 69 [Source:HGNC Symbol;Acc:26383]	G	1	102	4.78023	0.0708505	0	0	0	0	1	6	4.11124	NA	hc
ENSG00000119661	DNAL1	dynein, axonemal, light chain 1 [Source:HGNC Symbol;Acc:23247]	P	1	103	4.77362	0.0708505	0	0	0	0	1	8	5.50616	NA	lc
ENSG00000100271	TTLL1	tubulin tyrosine ligase-like family, member 1 [Source:HGNC Symbol;Acc:1312]	G	1	104	4.67723	0.069752	1	0	1	0	1	9	4.52823	NA	NA
ENSG00000105877	DNAH11	dynein, axonemal, heavy chain 11 [Source:HGNC Symbol;Acc:2942]	P	1	105	4.67723	0.069752	1	0	1	0	1	6	5.15526	NA	NA
ENSG00000118997	DNAH7	dynein, axonemal, heavy chain 7 [Source:HGNC Symbol;Acc:18661]	G	1	106	4.67723	0.0686871	1	0	1	0	1	6	6.49234	NA	NA
ENSG00000158486	DNAH3	dynein, axonemal, heavy chain 3 [Source:HGNC Symbol;Acc:2949]	G	1	107	4.67723	0.0686871	1	0	1	0	1	6	4.78014	NA	NA
ENSG00000197653	DNAH10	dynein, axonemal, heavy chain 10 [Source:HGNC Symbol;Acc:2941]	P	1	108	4.67723	0.0686871	1	0	1	0	1	6	5.50616	NA	NA
ENSG00000115423	DNAH6	dynein, axonemal, heavy chain 6 [Source:HGNC Symbol;Acc:2951]	P	1	109	4.63427	0.0676542	1	0	1	0	0	6	6.38035	NA	mc
ENSG00000155026	RSPH10B	radial spoke head 10 homolog B (Chlamydomonas) [Source:HGNC Symbol;Acc:27362]	G	0	110	4.63427	0.0666519	1	0	1	0	0	8	5.43905	NA	mc
ENSG00000159079	C21orf59	chromosome 21 open reading frame 59 [Source:HGNC Symbol;Acc:1301]	G	1	111	4.63427	0.0666519	1	1	1	0	0	3	5.69979	NA	mc
ENSG00000174844	DNAH12	dynein, axonemal, heavy chain 12 [Source:HGNC Symbol;Acc:2943]	G	1	112	4.63427	0.0666519	1	0	1	0	0	6	4.96611	NA	mc
ENSG00000067369	TP53BP1	tumor protein p53 binding protein 1 [Source:HGNC Symbol;Acc:11999]	G	0	113	4.6109	0.0666519	1	0	1	1	1	17	4.6774	NA	NA
ENSG00000116127	ALMS1	Alstrom syndrome 1 [Source:HGNC Symbol;Acc:428]	P	0	114	4.5568	0.0666519	1	0	1	0	1	10	4.39691	hc	lc
ENSG00000111554	MDM1	Mdm1 nuclear protein homolog (mouse) [Source:HGNC Symbol;Acc:29917]	P	0	115	4.53479	0.0656789	0	0	0	0	0	10	4.54053	hc	hc
ENSG00000187391	MAGI2	membrane associated guanylate kinase, WW and PDZ domain containing 2 [Source:HGNC Symbol;Acc:18957]	G	0	116	4.51072	0.0647338	0	0	0	1	1	11	4.03141	hc	NA
ENSG00000196220	SRGAP3	SLIT-ROBO Rho GTPase activating protein 3 [Source:HGNC Symbol;Acc:19744]	G	0	117	4.47032	0.0647338	1	0	1	0	1	11	3.80774	hc	mc
ENSG00000034239	EFCAB1	EF-hand calcium binding domain 1 [Source:HGNC Symbol;Acc:25678]	G	0	118	4.34848	0.0647338	0	0	0	0	1	10	6.08501	NA	hc
ENSG00000111913	FAM65B	family with sequence similarity 65, member B [Source:HGNC Symbol;Acc:13872]	G	0	119	4.34848	0.0647338	0	0	0	0	1	10	4.74724	NA	hc
ENSG00000112539	C6orf118	chromosome 6 open reading frame 118 [Source:HGNC Symbol;Acc:21233]	G	0	120	4.34848	0.0647338	0	0	0	0	1	14	5.85409	NA	hc
ENSG00000112981	NME5	NME/NM23 family member 5 [Source:HGNC Symbol;Acc:7853]	P	1	121	4.34848	0.0647338	0	0	0	0	1	15	6.94777	NA	hc
ENSG00000124237	C20orf85	chromosome 20 open reading frame 85 [Source:HGNC Symbol;Acc:16216]	G	0	122	4.34848	0.0638156	0	0	0	0	1	12	5.09956	NA	hc
ENSG00000133665	DYDC2	DPY30 domain containing 2 [Source:HGNC Symbol;Acc:23468]	G	0	123	4.34848	0.0638156	0	0	0	0	1	22	4.61123	NA	hc
ENSG00000137821	LRRC49	leucine rich repeat containing 49 [Source:HGNC Symbol;Acc:25965]	G	0	124	4.34848	0.0638156	0	0	0	0	1	12	5.43659	NA	hc
ENSG00000141294	LRRC46	leucine rich repeat containing 46 [Source:HGNC Symbol;Acc:25047]	G	0	125	4.34848	0.0638156	0	0	0	0	1	15	5.66144	NA	hc
ENSG00000152076	CCDC74B	coiled-coil domain containing 74B [Source:HGNC Symbol;Acc:25267]	G	0	126	4.34848	0.0638156	0	0	0	0	1	10	5.07066	NA	hc
ENSG00000159713	TPPP3	tubulin polymerization-promoting protein family member 3 [Source:HGNC Symbol;Acc:24162]	G	0	127	4.34848	0.0638156	0	0	0	0	1	11	5.06459	NA	hc
ENSG00000160345	C9orf116	chromosome 9 open reading frame 116 [Source:HGNC Symbol;Acc:28435]	G	0	128	4.34848	0.0638156	0	0	0	0	1	15	6.37709	NA	hc
ENSG00000173947	PIFO	primary cilia formation [Source:HGNC Symbol;Acc:27009]	G	1	129	4.34848	0.0638156	0	0	0	0	1	14	5.91549	NA	hc
ENSG00000178965	C1orf173	chromosome 1 open reading frame 173 [Source:HGNC Symbol;Acc:25346]	G	0	130	4.34848	0.0638156	0	0	0	0	1	13	5.15526	NA	hc
ENSG00000179902	C1orf194	chromosome 1 open reading frame 194 [Source:HGNC Symbol;Acc:32331]	G	0	131	4.34848	0.0638156	0	0	0	0	1	14	5.41968	NA	hc
ENSG00000215217	C5orf49	chromosome 5 open reading frame 49 [Source:HGNC Symbol;Acc:27028]	G	0	132	4.34848	0.0638156	0	0	0	0	1	15	5.31506	NA	hc
ENSG00000110274	CEP164	centrosomal protein 164kDa [Source:HGNC Symbol;Acc:29182]	P	1	133	4.28871	0.0638156	1	0	1	0	1	9	3.4112	mc	NA
ENSG00000106992	AK1	adenylate kinase 1 [Source:HGNC Symbol;Acc:361]	G	1	134	4.18507	0.0629231	0	1	1	0	0	7	3.90353	hc	mc
ENSG00000158234	FAIM	Fas apoptotic inhibitory molecule [Source:HGNC Symbol;Acc:18703]	G	0	135	4.14529	0.0629231	0	0	0	0	1	10	4.79573	hc	NA
ENSG00000101350	KIF3B	kinesin family member 3B [Source:HGNC Symbol;Acc:6320]	P	1	136	4.13997	0.0629231	1	0	1	0	1	2	3.21704	hc	NA
ENSG00000204852	TCTN1	tectonic family member 1 [Source:HGNC Symbol;Acc:26113]	P	1	137	4.10234	0.0620551	0	0	0	0	0	12	7.15529	hc	mc
ENSG00000085433	WDR47	WD repeat domain 47 [Source:HGNC Symbol;Acc:29141]	G	0	138	4.07364	0.0612108	1	1	1	1	1	13	3.39828	hc	NA
ENSG00000135541	AHI1	Abelson helper integration site 1 [Source:HGNC Symbol;Acc:21575]	P	1	139	4.07364	0.0612108	1	0	1	1	1	12	3.41772	hc	NA
ENSG00000004838	ZMYND10	zinc finger, MYND-type containing 10 [Source:HGNC Symbol;Acc:19412]	G	1	140	4.06323	0.0603892	0	0	0	0	0	3	6.35026	NA	hc
ENSG00000103021	CCDC113	coiled-coil domain containing 113 [Source:HGNC Symbol;Acc:25002]	G	1	141	4.06323	0.0603892	0	0	0	0	0	7	5.78009	NA	hc
ENSG00000114473	IQCG	IQ motif containing G [Source:HGNC Symbol;Acc:25251]	G	1	142	4.06323	0.0603892	0	0	0	0	0	9	5.79671	NA	hc
ENSG00000137473	TTC29	tetratricopeptide repeat domain 29 [Source:HGNC Symbol;Acc:29936]	P	0	143	4.06323	0.0603892	0	0	0	0	0	9	5.34941	NA	hc
ENSG00000145491	ROPN1L	rhophilin associated tail protein 1-like [Source:HGNC Symbol;Acc:24060]	P	1	144	4.06323	0.0595893	0	0	0	0	0	8	5.2464	NA	hc
ENSG00000162643	WDR63	WD repeat domain 63 [Source:HGNC Symbol;Acc:30711]	G	0	145	4.06323	0.0588104	0	0	0	0	0	6	5.50616	NA	hc
ENSG00000162814	SPATA17	spermatogenesis associated 17 [Source:HGNC Symbol;Acc:25184]	G	0	146	4.06323	0.0588104	0	0	0	0	0	7	5.92448	NA	hc
ENSG00000205084	TMEM231	transmembrane protein 231 [Source:HGNC Symbol;Acc:37234]	P	1	147	4.00878	0.0588104	0	0	0	0	0	9	6.85556	mc	NA
ENSG00000170264	FAM161A	family with sequence similarity 161, member A [Source:HGNC Symbol;Acc:25808]	P	1	148	3.98853	0.0580515	1	0	1	0	0	12	4.59402	mc	lc
ENSG00000064199	SPA17	sperm autoantigenic protein 17 [Source:HGNC Symbol;Acc:11210]	P	1	149	3.91602	0.057312	0	0	0	0	1	14	6.99326	NA	mc
ENSG00000080572	PIH1D3	PIH1 domain containing 3 [Source:HGNC Symbol;Acc:28570]	G	1	150	3.91602	0.0565911	0	0	0	0	1	11	4.92564	NA	mc
ENSG00000100218	RTDR1	rhabdoid tumor deletion region gene 1 [Source:HGNC Symbol;Acc:13437]	G	0	151	3.91602	0.0565911	0	0	0	0	1	14	5.94708	NA	mc
ENSG00000103540	CCP110	centriolar coiled coil protein 110kDa [Source:HGNC Symbol;Acc:24342]	P	1	152	3.91602	0.0565911	0	0	0	0	1	12	4.91231	NA	mc
ENSG00000105792	C7orf63	chromosome 7 open reading frame 63 [Source:HGNC Symbol;Acc:26107]	G	0	153	3.91602	0.0558881	0	0	0	0	1	14	5.36059	NA	mc
ENSG00000118513	MYB	v-myb myeloblastosis viral oncogene homolog (avian) [Source:HGNC Symbol;Acc:7545]	G	0	154	3.91602	0.0558881	0	0	0	0	1	13	4.86002	NA	mc
ENSG00000129007	CALML4	calmodulin-like 4 [Source:HGNC Symbol;Acc:18445]	G	0	155	3.91602	0.0558881	0	0	0	0	1	11	5.13145	NA	mc
ENSG00000150773	PIH1D2	PIH1 domain containing 2 [Source:HGNC Symbol;Acc:25210]	G	0	156	3.91602	0.0558881	0	0	0	0	1	17	5.48344	NA	mc
ENSG00000154479	CCDC173	coiled-coil domain containing 173 [Source:HGNC Symbol;Acc:25064]	G	0	157	3.91602	0.0558881	0	0	0	0	1	17	5.50616	NA	mc
ENSG00000155761	SPAG17	sperm associated antigen 17 [Source:HGNC Symbol;Acc:26620]	P	1	158	3.91602	0.0558881	0	0	0	0	1	14	5.38172	NA	mc
ENSG00000162543	UBXN10	UBX domain protein 10 [Source:HGNC Symbol;Acc:26354]	G	1	159	3.91602	0.0552023	0	0	0	0	1	16	5.23596	NA	mc
ENSG00000164185	ZNF474	zinc finger protein 474 [Source:HGNC Symbol;Acc:23245]	G	0	160	3.91602	0.0552023	0	0	0	0	1	12	5.50616	NA	mc
ENSG00000172361	CCDC11	coiled-coil domain containing 11 [Source:HGNC Symbol;Acc:26530]	G	1	161	3.91602	0.0552023	0	0	0	0	1	14	5.43905	NA	mc
ENSG00000172771	EFCAB12	EF-hand calcium binding domain 12 [Source:HGNC Symbol;Acc:28061]	G	0	162	3.91602	0.0552023	0	0	0	0	1	16	5.50616	NA	mc
ENSG00000173627	APOBEC4	apolipoprotein B mRNA editing enzyme, catalytic polypeptide-like 4 (putative) [Source:HGNC Symbol;Acc:32152]	G	0	163	3.91602	0.0552023	0	0	0	0	1	10	4.68698	NA	mc
ENSG00000177994	C2orf73	chromosome 2 open reading frame 73 [Source:HGNC Symbol;Acc:26861]	G	0	164	3.91602	0.0552023	0	0	0	0	1	13	4.66375	NA	mc
ENSG00000189350	FAM179A	family with sequence similarity 179, member A [Source:HGNC Symbol;Acc:33715]	G	0	165	3.91602	0.0552023	0	0	0	0	1	10	5.14243	NA	mc
ENSG00000198003	CCDC151	coiled-coil domain containing 151 [Source:HGNC Symbol;Acc:28303]	G	1	166	3.91602	0.0552023	0	0	0	0	1	10	5.05048	NA	mc
ENSG00000198553	KCNRG	potassium channel regulator [Source:HGNC Symbol;Acc:18893]	G	0	167	3.91602	0.0552023	0	0	0	0	1	10	6.2326	NA	mc
ENSG00000203778	FAM229B	family with sequence similarity 229, member B [Source:HGNC Symbol;Acc:33858]	G	0	168	3.91602	0.0552023	0	0	0	0	1	10	5.09956	NA	mc
ENSG00000203780	FANK1	fibronectin type III and ankyrin repeat domains 1 [Source:HGNC Symbol;Acc:23527]	G	0	169	3.91602	0.0552023	0	0	0	0	1	16	5.17881	NA	mc
ENSG00000172915	NBEA	neurobeachin [Source:HGNC Symbol;Acc:7648]	G	0	170	3.84641	0.0552023	1	0	1	0	0	12	4.13794	hc	hc
ENSG00000075945	KIFAP3	kinesin-associated protein 3 [Source:HGNC Symbol;Acc:17060]	G	1	171	3.7884	0.0552023	1	0	1	1	0	4	3.2769	hc	NA
ENSG00000080823	MOK	MOK protein kinase [Source:HGNC Symbol;Acc:9833]	G	1	172	3.67373	0.0552023	0	0	0	0	1	7	5.4918	NA	NA
ENSG00000111834	RSPH4A	radial spoke head 4 homolog A (Chlamydomonas) [Source:HGNC Symbol;Acc:21558]	P	1	173	3.67373	0.0552023	0	0	0	0	1	5	5.09956	NA	NA
ENSG00000131044	TTLL9	tubulin tyrosine ligase-like family, member 9 [Source:HGNC Symbol;Acc:16118]	P	1	174	3.67373	0.0545332	0	0	0	0	1	6	4.99848	NA	NA
ENSG00000163885	CCDC37	coiled-coil domain containing 37 [Source:HGNC Symbol;Acc:26842]	P	1	175	3.67373	0.0538801	0	0	0	0	1	5	4.96611	NA	NA
ENSG00000197826	C4orf22	chromosome 4 open reading frame 22 [Source:HGNC Symbol;Acc:28554]	G	0	176	3.67373	0.0532425	0	0	0	0	1	5	4.80242	NA	NA
ENSG00000138771	SHROOM3	shroom family member 3 [Source:HGNC Symbol;Acc:30422]	G	0	177	3.65348	0.0532425	1	0	1	0	1	11	4.68698	NA	lc
ENSG00000141519	CCDC40	coiled-coil domain containing 40 [Source:HGNC Symbol;Acc:26090]	P	1	178	3.65348	0.0532425	1	0	1	0	1	12	4.65302	NA	lc
ENSG00000135205	CCDC146	coiled-coil domain containing 146 [Source:HGNC Symbol;Acc:29296]	G	0	179	3.63077	0.0526197	0	0	0	0	0	6	5.09956	NA	mc
ENSG00000139714	MORN3	MORN repeat containing 3 [Source:HGNC Symbol;Acc:29807]	G	0	180	3.63077	0.0526197	0	0	0	0	0	8	4.82434	NA	mc
ENSG00000159625	CCDC135	coiled-coil domain containing 135 [Source:HGNC Symbol;Acc:25289]	G	1	181	3.63077	0.0526197	0	0	0	0	0	3	4.91549	NA	mc
ENSG00000169402	RSPH10B2	radial spoke head 10 homolog B2 (Chlamydomonas) [Source:HGNC Symbol;Acc:34385]	G	0	182	3.63077	0.0526197	0	0	0	0	0	8	5.43905	NA	mc
ENSG00000171174	RBKS	ribokinase [Source:HGNC Symbol;Acc:30325]	G	0	183	3.63077	0.0526197	0	0	0	0	0	8	5.51547	NA	mc
ENSG00000182224	CYB5D1	cytochrome b5 domain containing 1 [Source:HGNC Symbol;Acc:26516]	G	0	184	3.63077	0.0526197	0	0	0	0	0	6	7.43905	NA	mc
ENSG00000213204	C6orf165	chromosome 6 open reading frame 165 [Source:HGNC Symbol;Acc:21405]	G	0	185	3.63077	0.0526197	0	0	0	0	0	8	5.40057	NA	mc
ENSG00000126870	WDR60	WD repeat domain 60 [Source:HGNC Symbol;Acc:21862]	P	1	186	3.60565	0.0526197	1	0	1	0	1	11	4.01091	mc	NA
ENSG00000055163	CYFIP2	cytoplasmic FMR1 interacting protein 2 [Source:HGNC Symbol;Acc:13760]	G	0	187	3.55532	0.0999786	1	1	1	1	1	12	1.26132	hc	hc
ENSG00000164114	MAP9	microtubule-associated protein 9 [Source:HGNC Symbol;Acc:26118]	G	0	188	3.46682	0.0999786	0	0	0	0	1	11	3.95008	hc	mc
ENSG00000115685	PPP1R7	protein phosphatase 1, regulatory subunit 7 [Source:HGNC Symbol;Acc:9295]	G	0	189	3.45691	0.0999786	1	0	1	0	1	14	4.44537	hc	NA
ENSG00000198947	DMD	dystrophin [Source:HGNC Symbol;Acc:2928]	G	0	190	3.45691	0.0999786	1	1	1	0	1	10	4.05341	hc	NA
ENSG00000168026	TTC21A	tetratricopeptide repeat domain 21A [Source:HGNC Symbol;Acc:30761]	G	1	191	3.36823	0.0999786	1	0	1	0	0	7	5.15526	NA	lc
ENSG00000160014	CALM3	calmodulin 3 (phosphorylase kinase, delta) [Source:HGNC Symbol;Acc:1449]	N	0	192	3.3204	0.0999786	1	1	1	0	0	7	4.36974	mc	NA
ENSG00000025796	SEC63	SEC63 homolog (S. cerevisiae) [Source:HGNC Symbol;Acc:21082]	G	0	193	3.31486	0.0988799	1	1	1	0	1	9	1.53816	hc	lc
ENSG00000133265	HSPBP1	HSPA (heat shock 70kDa) binding protein, cytoplasmic cochaperone 1 [Source:HGNC Symbol;Acc:24989]	G	0	194	3.22764	0.0988799	1	1	1	0	1	14	4.49939	NA	mc
ENSG00000110619	CARS	cysteinyl-tRNA synthetase [Source:HGNC Symbol;Acc:1493]	G	0	195	3.13648	0.0988799	0	0	0	0	1	8	3.45567	hc	NA
ENSG00000166402	TUB	tubby homolog (mouse) [Source:HGNC Symbol;Acc:12406]	G	1	196	3.13648	0.0988799	0	0	0	0	1	9	3.10753	hc	NA
ENSG00000127914	AKAP9	A kinase (PRKA) anchor protein (yotiao) 9 [Source:HGNC Symbol;Acc:379]	G	1	197	3.10534	0.0988799	1	0	1	1	0	11	4.49651	hc	NA
ENSG00000011485	PPP5C	protein phosphatase 5, catalytic subunit [Source:HGNC Symbol;Acc:9322]	G	0	198	3.04102	0.0988799	1	1	1	0	1	8	2.24748	mc	NA
ENSG00000123416	TUBA1B	tubulin, alpha 1b [Source:HGNC Symbol;Acc:18809]	G	0	199	3.01806	0.0988799	1	0	1	0	0	8	2.83448	hc	hc
ENSG00000167553	TUBA1C	tubulin, alpha 1c [Source:HGNC Symbol;Acc:20768]	P	0	200	3.01806	0.0988799	1	1	1	0	0	8	2.68563	hc	hc
ENSG00000167306	MYO5B	myosin VB [Source:HGNC Symbol;Acc:7603]	G	0	201	2.99806	0.0978051	1	0	1	0	0	9	2.06914	mc	mc
ENSG00000079156	OSBPL6	oxysterol binding protein-like 6 [Source:HGNC Symbol;Acc:16388]	G	0	202	2.98535	0.0978051	1	0	1	0	1	9	4.1686	NA	NA
ENSG00000102781	KATNAL1	katanin p60 subunit A-like 1 [Source:HGNC Symbol;Acc:28361]	G	0	203	2.98535	0.0978051	1	0	1	0	1	5	4.25525	NA	NA
ENSG00000144451	SPAG16	sperm associated antigen 16 [Source:HGNC Symbol;Acc:23225]	P	1	204	2.98535	0.0978051	1	0	1	0	1	9	4.31508	NA	NA
ENSG00000119636	CCDC176	coiled-coil domain containing 176 [Source:HGNC Symbol;Acc:19855]	G	1	205	2.9431	0.0967534	1	0	1	0	0	13	5.86661	NA	hc
ENSG00000128536	CDHR3	cadherin-related family member 3 [Source:HGNC Symbol;Acc:26308]	G	0	206	2.9431	0.0967534	1	0	1	0	0	10	5.50616	NA	hc
ENSG00000129654	FOXJ1	forkhead box J1 [Source:HGNC Symbol;Acc:3816]	P	1	207	2.9431	0.0967534	1	0	1	0	0	17	5.16009	NA	hc
ENSG00000152611	CAPSL	calcyphosine-like [Source:HGNC Symbol;Acc:28375]	G	0	208	2.9431	0.0957241	1	0	1	0	0	13	5.15526	NA	hc
ENSG00000153347	FAM81B	family with sequence similarity 81, member B [Source:HGNC Symbol;Acc:26335]	G	0	209	2.9431	0.0957241	1	0	1	0	0	18	5.12972	NA	hc
ENSG00000167646	DNAAF3	dynein, axonemal, assembly factor 3 [Source:HGNC Symbol;Acc:30492]	P	1	210	2.9431	0.0957241	1	0	1	0	0	10	7.43905	NA	hc
ENSG00000178053	MLF1	myeloid leukemia factor 1 [Source:HGNC Symbol;Acc:7125]	P	0	211	2.9431	0.0947165	1	0	1	0	0	14	5.61523	NA	hc
ENSG00000183644	C11orf88	chromosome 11 open reading frame 88 [Source:HGNC Symbol;Acc:25061]	G	0	212	2.9431	0.0937298	1	0	1	0	0	14	5.58344	NA	hc
ENSG00000141367	CLTC	clathrin, heavy chain (Hc) [Source:HGNC Symbol;Acc:2092]	G	0	213	2.89677	0.0937298	1	0	1	1	1	7	0.821104	hc	NA
ENSG00000163468	CCT3	chaperonin containing TCP1, subunit 3 (gamma) [Source:HGNC Symbol;Acc:1616]	G	0	214	2.89228	0.0937298	1	1	1	0	1	9	2.14273	hc	NA
ENSG00000081870	HSPB11	heat shock protein family B (small), member 11 [Source:HGNC Symbol;Acc:25019]	P	1	215	2.88865	0.0937298	1	1	1	0	0	13	4.83532	mc	NA
ENSG00000108883	EFTUD2	elongation factor Tu GTP binding domain containing 2 [Source:HGNC Symbol;Acc:30858]	G	0	216	2.88058	0.0927635	1	0	1	1	1	8	1.34334	hc	NA
ENSG00000156508	EEF1A1	eukaryotic translation elongation factor 1 alpha 1 [Source:HGNC Symbol;Acc:3189]	G	0	217	2.88058	0.0927635	1	0	1	1	1	8	1.12726	hc	NA
ENSG00000174373	RALGAPA1	Ral GTPase activating protein, alpha subunit 1 (catalytic) [Source:HGNC Symbol;Acc:17770]	G	0	218	2.82595	0.0927635	1	0	1	1	1	18	2.22027	hc	NA
ENSG00000197694	SPTAN1	spectrin, alpha, non-erythrocytic 1 [Source:HGNC Symbol;Acc:11273]	G	0	219	2.82595	0.0927635	1	0	1	1	1	10	2.00004	hc	NA
ENSG00000204843	DCTN1	dynactin 1 [Source:HGNC Symbol;Acc:2711]	G	1	220	2.82595	0.0927635	1	1	1	1	1	17	2.01293	hc	NA
ENSG00000042317	SPATA7	spermatogenesis associated 7 [Source:HGNC Symbol;Acc:20423]	P	1	221	2.73991	0.0927635	1	0	1	0	0	16	4.54015	hc	NA
ENSG00000058453	CROCC	ciliary rootlet coiled-coil, rootletin [Source:HGNC Symbol;Acc:21299]	P	1	222	2.73991	0.0918169	1	1	1	0	0	16	4.57772	hc	NA
ENSG00000070087	PFN2	profilin 2 [Source:HGNC Symbol;Acc:8882]	G	0	223	2.73991	0.0908895	1	1	1	0	0	10	4.51227	hc	NA
ENSG00000140463	BBS4	Bardet-Biedl syndrome 4 [Source:HGNC Symbol;Acc:969]	P	1	224	2.73991	0.0908895	1	0	1	0	0	10	4.88542	hc	NA
ENSG00000171533	MAP6	microtubule-associated protein 6 [Source:HGNC Symbol;Acc:6868]	G	0	225	2.73991	0.130408	1	0	1	0	0	11	5.50616	hc	NA
ENSG00000175792	RUVBL1	RuvB-like 1 (E. coli) [Source:HGNC Symbol;Acc:10474]	G	0	226	2.73991	0.130408	1	1	1	0	0	10	5.00068	hc	NA
ENSG00000112796	ENPP5	ectonucleotide pyrophosphatase/phosphodiesterase 5 (putative) [Source:HGNC Symbol;Acc:13717]	G	0	227	2.6566	0.130408	0	0	0	0	1	20	4.27261	NA	hc
ENSG00000124749	COL21A1	collagen, type XXI, alpha 1 [Source:HGNC Symbol;Acc:17025]	N	0	228	2.6566	0.130408	0	0	0	0	1	11	4.07743	NA	hc
ENSG00000153822	KCNJ16	potassium inwardly-rectifying channel, subfamily J, member 16 [Source:HGNC Symbol;Acc:6262]	G	0	229	2.6566	0.166634	0	0	0	0	1	10	4.2892	NA	hc
ENSG00000166592	RRAD	Ras-related associated with diabetes [Source:HGNC Symbol;Acc:10446]	G	0	230	2.6566	0.166634	0	0	0	0	1	10	4.4696	NA	hc
ENSG00000203666	EFCAB2	EF-hand calcium binding domain 2 [Source:HGNC Symbol;Acc:28166]	G	0	231	2.6566	0.166634	0	0	0	0	1	16	4.09998	NA	hc
ENSG00000120051	CCDC147	coiled-coil domain containing 147 [Source:HGNC Symbol;Acc:26676]	G	1	232	2.64999	0.166634	0	0	0	0	1	10	5.08541	NA	lc
ENSG00000130413	STK33	serine/threonine kinase 33 [Source:HGNC Symbol;Acc:14568]	G	0	233	2.64999	0.166634	0	0	0	0	1	14	5.91549	NA	lc
ENSG00000141499	WRAP53	WD repeat containing, antisense to TP53 [Source:HGNC Symbol;Acc:25522]	G	0	234	2.64999	0.166634	0	0	0	0	1	10	4.6896	NA	lc
ENSG00000168734	PKIG	protein kinase (cAMP-dependent, catalytic) inhibitor gamma [Source:HGNC Symbol;Acc:9019]	G	0	235	2.64999	0.166634	0	0	0	0	1	12	4.71691	NA	lc
ENSG00000198668	CALM1	calmodulin 1 (phosphorylase kinase, delta) [Source:HGNC Symbol;Acc:1442]	N	0	236	2.63377	0.166634	1	1	1	1	0	7	4.36974	NA	NA
ENSG00000108946	PRKAR1A	protein kinase, cAMP-dependent, regulatory, type I, alpha [Source:HGNC Symbol;Acc:9388]	G	1	237	2.62857	0.165105	1	0	1	0	1	7	2.86987	hc	NA
ENSG00000125868	DSTN	destrin (actin depolymerizing factor) [Source:HGNC Symbol;Acc:15750]	G	0	238	2.62857	0.165105	0	1	1	0	1	9	2.85611	hc	NA
ENSG00000174437	ATP2A2	ATPase, Ca++ transporting, cardiac muscle, slow twitch 2 [Source:HGNC Symbol;Acc:812]	G	0	239	2.62857	0.165105	1	1	1	0	1	7	2.81594	hc	NA
ENSG00000005249	PRKAR2B	protein kinase, cAMP-dependent, regulatory, type II, beta [Source:HGNC Symbol;Acc:9392]	G	1	240	2.61815	0.165105	0	0	0	0	1	7	1.0649	hc	hc
ENSG00000075886	TUBA3D	tubulin, alpha 3d [Source:HGNC Symbol;Acc:24071]	G	0	241	2.60447	0.165105	1	0	1	0	0	8	1.79206	hc	hc
ENSG00000204052	LRRC73	leucine rich repeat containing 73 [Source:HGNC Symbol;Acc:21375]	G	0	242	2.60215	0.165105	0	0	0	0	1	16	4.19112	mc	NA
ENSG00000139637	C12orf10	chromosome 12 open reading frame 10 [Source:HGNC Symbol;Acc:17590]	G	0	243	2.59858	0.165105	0	0	0	1	1	7	3.41378	NA	NA
ENSG00000100211	CBY1	chibby homolog 1 (Drosophila) [Source:HGNC Symbol;Acc:1307]	P	1	244	2.5536	0.165105	1	0	1	0	1	12	4.85839	NA	NA
ENSG00000134874	DZIP1	DAZ interacting protein 1 [Source:HGNC Symbol;Acc:20908]	G	1	245	2.5536	0.163604	1	0	1	0	1	15	4.7864	NA	NA
ENSG00000162105	SHANK2	SH3 and multiple ankyrin repeat domains 2 [Source:HGNC Symbol;Acc:14295]	G	1	246	2.5536	0.163604	1	0	1	0	1	17	4.81139	NA	NA
ENSG00000163617	KIAA1407	KIAA1407 [Source:HGNC Symbol;Acc:29272]	G	0	247	2.5536	0.163604	1	0	1	0	1	13	4.71916	NA	NA
ENSG00000166171	DPCD	deleted in primary ciliary dyskinesia homolog (mouse) [Source:HGNC Symbol;Acc:24542]	P	0	248	2.5536	0.163604	0	1	1	0	1	11	5.92448	NA	NA
ENSG00000166578	IQCD	IQ motif containing D [Source:HGNC Symbol;Acc:25168]	G	0	249	2.5536	0.16213	1	0	1	0	1	16	5.50616	NA	NA
ENSG00000179029	TMEM107	transmembrane protein 107 [Source:HGNC Symbol;Acc:28128]	G	1	250	2.5536	0.16213	1	0	1	0	1	10	5.30475	NA	NA
ENSG00000181004	BBS12	Bardet-Biedl syndrome 12 [Source:HGNC Symbol;Acc:26648]	P	1	251	2.5536	0.16213	1	0	1	0	1	15	4.68698	NA	NA
ENSG00000108953	YWHAE	tyrosine 3-monooxygenase/tryptophan 5-monooxygenase activation protein, epsilon polypeptide [Source:HGNC Symbol;Acc:12851]	G	1	252	2.5407	0.160682	1	1	1	1	0	8	2.27535	hc	NA
ENSG00000118492	ADGB	androglobin [Source:HGNC Symbol;Acc:21212]	G	0	253	2.51064	0.160682	1	0	1	0	0	11	5.11361	NA	mc
ENSG00000140284	SLC27A2	solute carrier family 27 (fatty acid transporter), member 2 [Source:HGNC Symbol;Acc:10996]	G	0	254	2.51064	0.160682	1	0	1	0	0	16	4.65075	NA	mc
ENSG00000149292	TTC12	tetratricopeptide repeat domain 12 [Source:HGNC Symbol;Acc:23700]	P	0	255	2.51064	0.160682	1	0	1	0	0	13	5.14175	NA	mc
ENSG00000152582	SPEF2	sperm flagellar 2 [Source:HGNC Symbol;Acc:26293]	P	0	256	2.51064	0.15926	1	0	1	0	0	12	5.15526	NA	mc
ENSG00000156206	C15orf26	chromosome 15 open reading frame 26 [Source:HGNC Symbol;Acc:26782]	G	0	257	2.51064	0.157863	1	0	1	0	0	10	4.96039	NA	mc
ENSG00000156345	CDK20	cyclin-dependent kinase 20 [Source:HGNC Symbol;Acc:21420]	G	1	258	2.51064	0.157863	1	0	1	0	0	12	4.89266	NA	mc
ENSG00000166352	C11orf74	chromosome 11 open reading frame 74 [Source:HGNC Symbol;Acc:25142]	G	1	259	2.51064	0.157863	1	1	1	0	0	10	4.6343	NA	mc
ENSG00000070718	AP3M2	adaptor-related protein complex 3, mu 2 subunit [Source:HGNC Symbol;Acc:570]	G	0	260	2.45342	0.157863	0	0	0	0	1	13	4.13801	hc	NA
ENSG00000163001	CCDC104	coiled-coil domain containing 104 [Source:HGNC Symbol;Acc:30540]	G	1	261	2.45342	0.157863	0	0	0	0	1	16	4.28313	hc	NA
ENSG00000184831	APOO	apolipoprotein O [Source:HGNC Symbol;Acc:28727]	G	0	262	2.45342	0.157863	0	0	0	0	1	11	4.13714	hc	NA
ENSG00000163686	ABHD6	abhydrolase domain containing 6 [Source:HGNC Symbol;Acc:21398]	G	0	263	2.41046	0.157863	0	0	0	0	0	22	4.13937	hc	mc
ENSG00000101333	PLCB4	phospholipase C, beta 4 [Source:HGNC Symbol;Acc:9059]	G	0	264	2.40584	0.157863	1	0	1	0	0	10	3.34313	hc	hc
ENSG00000197748	WDR96	WD repeat domain 96 [Source:HGNC Symbol;Acc:26684]	G	0	265	2.37135	0.157863	0	0	0	0	0	9	4.15031	NA	hc
ENSG00000099995	SF3A1	splicing factor 3a, subunit 1, 120kDa [Source:HGNC Symbol;Acc:10765]	G	0	266	2.36371	0.157863	1	0	1	0	1	7	1.71258	mc	NA
ENSG00000101104	PABPC1L	poly(A) binding protein, cytoplasmic 1-like [Source:HGNC Symbol;Acc:15797]	G	0	267	2.36371	0.157863	1	0	1	0	1	9	1.64527	mc	NA
ENSG00000039139	DNAH5	dynein, axonemal, heavy chain 5 [Source:HGNC Symbol;Acc:2950]	P	1	268	2.26835	0.157863	1	0	1	0	0	6	4.96039	NA	NA
ENSG00000100246	DNAL4	dynein, axonemal, light chain 4 [Source:HGNC Symbol;Acc:2955]	G	1	269	2.26835	0.15649	1	1	1	0	0	5	5.11365	NA	NA
ENSG00000119685	TTLL5	tubulin tyrosine ligase-like family, member 5 [Source:HGNC Symbol;Acc:19963]	G	1	270	2.26835	0.15649	1	0	1	0	0	9	5.17977	NA	NA
ENSG00000175970	UNC119B	unc-119 homolog B (C. elegans) [Source:HGNC Symbol;Acc:16488]	G	1	271	2.26835	0.15649	1	0	1	0	0	9	4.71208	NA	NA
ENSG00000213123	TCTEX1D2	Tctex1 domain containing 2 [Source:HGNC Symbol;Acc:28482]	G	1	272	2.26835	0.15649	1	0	1	0	0	4	5.2464	NA	NA
ENSG00000136811	ODF2	outer dense fiber of sperm tails 2 [Source:HGNC Symbol;Acc:8114]	P	1	273	2.25313	0.15649	1	0	1	0	1	13	3.9858	mc	NA
ENSG00000154380	ENAH	enabled homolog (Drosophila) [Source:HGNC Symbol;Acc:18271]	G	0	274	2.25313	0.155141	1	0	1	0	1	13	3.73816	mc	NA
ENSG00000132259	CNGA4	cyclic nucleotide gated channel alpha 4 [Source:HGNC Symbol;Acc:2152]	P	1	275	2.22414	0.155141	0	0	0	0	1	10	4.18704	NA	mc
ENSG00000173588	CCDC41	coiled-coil domain containing 41 [Source:HGNC Symbol;Acc:17966]	P	1	276	2.22414	0.153815	0	0	0	0	1	11	4.48951	NA	mc
ENSG00000183346	C10orf107	chromosome 10 open reading frame 107 [Source:HGNC Symbol;Acc:28678]	G	1	277	2.22414	0.152512	0	0	0	0	1	13	4.33213	NA	mc
ENSG00000203965	EFCAB7	EF-hand calcium binding domain 7 [Source:HGNC Symbol;Acc:29379]	G	1	278	2.22414	0.152512	0	0	0	0	1	11	4.09666	NA	mc
ENSG00000086758	HUWE1	HECT, UBA and WWE domain containing 1, E3 ubiquitin protein ligase [Source:HGNC Symbol;Acc:30892]	G	0	279	2.21497	0.152512	1	1	1	0	1	9	1.61384	hc	NA
ENSG00000087191	PSMC5	proteasome (prosome, macropain) 26S subunit, ATPase, 5 [Source:HGNC Symbol;Acc:9552]	G	0	280	2.21497	0.152512	1	0	1	0	1	9	1.84608	hc	NA
ENSG00000127948	POR	P450 (cytochrome) oxidoreductase [Source:HGNC Symbol;Acc:9208]	G	0	281	2.21497	0.152512	1	0	1	0	1	7	1.61823	hc	NA
ENSG00000166598	HSP90B1	heat shock protein 90kDa beta (Grp94), member 1 [Source:HGNC Symbol;Acc:12028]	G	0	282	2.21497	0.152512	1	0	1	0	1	9	1.86929	hc	NA
ENSG00000196455	PIK3R4	phosphoinositide-3-kinase, regulatory subunit 4 [Source:HGNC Symbol;Acc:8982]	G	1	283	2.21497	0.152512	1	0	1	0	1	8	1.81658	hc	NA
ENSG00000137267	TUBB2A	tubulin, beta 2A class IIa [Source:HGNC Symbol;Acc:12412]	P	0	284	2.17202	0.152512	1	1	1	0	0	8	1.83305	hc	mc
ENSG00000137285	TUBB2B	tubulin, beta 2B class IIb [Source:HGNC Symbol;Acc:30829]	P	0	285	2.17202	0.15123	1	1	1	0	0	8	1.83305	hc	mc
ENSG00000161057	PSMC2	proteasome (prosome, macropain) 26S subunit, ATPase, 2 [Source:HGNC Symbol;Acc:9548]	G	0	286	2.17202	0.14997	1	0	1	0	0	8	1.81856	hc	mc
ENSG00000122643	NT5C3	5'-nucleotidase, cytosolic III [Source:HGNC Symbol;Acc:17820]	G	0	287	2.16508	0.14997	1	0	1	0	1	10	3.00627	mc	NA
ENSG00000135778	NTPCR	nucleoside-triphosphatase, cancer-related [Source:HGNC Symbol;Acc:28204]	G	0	288	2.16508	0.14997	1	1	1	0	1	16	3.04229	mc	NA
ENSG00000074054	CLASP1	cytoplasmic linker associated protein 1 [Source:HGNC Symbol;Acc:17088]	G	1	289	2.14864	0.14997	1	0	1	1	1	12	1.75829	hc	NA
ENSG00000087111	PIGS	phosphatidylinositol glycan anchor biosynthesis, class S [Source:HGNC Symbol;Acc:14937]	G	0	290	2.14864	0.14997	1	0	1	1	1	13	1.77129	hc	NA
ENSG00000134308	YWHAQ	tyrosine 3-monooxygenase/tryptophan 5-monooxygenase activation protein, theta polypeptide [Source:HGNC Symbol;Acc:12854]	G	0	291	2.14864	0.14997	1	1	1	1	1	10	1.52941	hc	NA
ENSG00000119977	TCTN3	tectonic family member 3 [Source:HGNC Symbol;Acc:24519]	P	1	292	2.1044	0.14997	1	0	1	0	1	12	3.77291	hc	NA
ENSG00000127445	PIN1	peptidylprolyl cis/trans isomerase, NIMA-interacting 1 [Source:HGNC Symbol;Acc:8988]	G	0	293	2.1044	0.14873	0	1	1	0	1	12	3.62232	hc	NA
ENSG00000179387	ELMOD2	ELMO/CED-12 domain containing 2 [Source:HGNC Symbol;Acc:28111]	G	0	294	2.1044	0.14873	1	0	1	0	1	21	3.66736	hc	NA
ENSG00000182973	CNOT10	CCR4-NOT transcription complex, subunit 10 [Source:HGNC Symbol;Acc:23817]	G	0	295	2.1044	0.14873	1	0	1	0	1	17	3.54895	hc	NA
ENSG00000198589	LRBA	LPS-responsive vesicle trafficking, beach and anchor containing [Source:HGNC Symbol;Acc:1742]	G	0	296	2.1044	0.14873	0	1	1	0	1	12	3.90906	hc	NA
ENSG00000198612	COPS8	COP9 constitutive photomorphogenic homolog subunit 8 (Arabidopsis) [Source:HGNC Symbol;Acc:24335]	G	0	297	2.1044	0.14873	1	0	1	0	1	14	3.78306	hc	NA
ENSG00000109756	RAPGEF2	Rap guanine nucleotide exchange factor (GEF) 2 [Source:HGNC Symbol;Acc:16854]	G	0	298	2.08808	0.14873	0	1	1	0	1	8	0.664517	mc	lc
ENSG00000143653	SCCPDH	saccharopine dehydrogenase (putative) [Source:HGNC Symbol;Acc:24275]	G	0	299	2.06144	0.14873	1	0	1	0	0	15	3.6163	hc	mc
ENSG00000144061	NPHP1	nephronophthisis 1 (juvenile) [Source:HGNC Symbol;Acc:7905]	P	1	300	2.06144	0.14873	1	1	1	0	0	13	3.52599	hc	mc
ENSG00000084764	MAPRE3	microtubule-associated protein, RP/EB family, member 3 [Source:HGNC Symbol;Acc:6892]	G	0	301	2.01634	0.147511	1	0	1	0	1	10	3.21899	hc	NA
ENSG00000087460	GNAS	GNAS complex locus [Source:HGNC Symbol;Acc:4392]	G	0	302	2.01634	0.147511	1	0	1	0	1	10	3.4698	hc	NA
ENSG00000164104	HMGB2	high mobility group box 2 [Source:HGNC Symbol;Acc:5000]	G	0	303	2.01634	0.147511	0	1	1	0	1	10	3.44808	hc	NA
ENSG00000168778	TCTN2	tectonic family member 2 [Source:HGNC Symbol;Acc:25774]	P	1	304	2.01634	0.147511	1	0	1	0	1	11	3.00395	hc	NA
ENSG00000132321	IQCA1	IQ motif containing with AAA domain 1 [Source:HGNC Symbol;Acc:26195]	G	0	305	1.98185	0.146312	0	0	0	0	1	6	4.04138	NA	NA
ENSG00000163349	HIPK1	homeodomain interacting protein kinase 1 [Source:HGNC Symbol;Acc:19006]	G	0	306	1.98185	0.146312	0	0	0	0	1	9	4.04514	NA	NA
ENSG00000153904	DDAH1	dimethylarginine dimethylaminohydrolase 1 [Source:HGNC Symbol;Acc:2715]	G	0	307	1.97338	0.146312	0	1	1	0	0	15	3.49574	hc	mc
ENSG00000125971	DYNLRB1	dynein, light chain, roadblock-type 1 [Source:HGNC Symbol;Acc:15468]	G	1	308	1.96789	0.146312	1	1	1	0	0	8	3.85455	mc	NA
ENSG00000010626	LRRC23	leucine rich repeat containing 23 [Source:HGNC Symbol;Acc:19138]	G	0	309	1.9396	0.146312	0	0	0	0	0	13	6.12322	NA	hc
ENSG00000088727	KIF9	kinesin family member 9 [Source:HGNC Symbol;Acc:16666]	G	0	310	1.9396	0.146312	0	0	0	0	0	11	5.76098	NA	hc
ENSG00000105519	CAPS	calcyphosine [Source:HGNC Symbol;Acc:1487]	G	0	311	1.9396	0.146312	0	0	0	0	0	13	5.07066	NA	hc
ENSG00000117477	C1orf114	chromosome 1 open reading frame 114 [Source:HGNC Symbol;Acc:28051]	G	1	312	1.9396	0.146312	0	0	0	0	0	12	5.61706	NA	hc
ENSG00000118307	CASC1	cancer susceptibility candidate 1 [Source:HGNC Symbol;Acc:29599]	G	0	313	1.9396	0.146312	0	0	0	0	0	12	6.09	NA	hc
ENSG00000120262	CCDC170	coiled-coil domain containing 170 [Source:HGNC Symbol;Acc:21177]	G	0	314	1.9396	0.146312	0	0	0	0	0	14	4.86719	NA	hc
ENSG00000133115	STOML3	stomatin (EPB72)-like 3 [Source:HGNC Symbol;Acc:19420]	P	1	315	1.9396	0.146312	0	0	0	0	0	17	4.61123	NA	hc
ENSG00000135951	TSGA10	testis specific, 10 [Source:HGNC Symbol;Acc:14927]	G	1	316	1.9396	0.145132	0	0	0	0	0	12	5.41115	NA	hc
ENSG00000137691	C11orf70	chromosome 11 open reading frame 70 [Source:HGNC Symbol;Acc:28188]	G	0	317	1.9396	0.145132	0	0	0	0	0	10	4.97732	NA	hc
ENSG00000138400	MDH1B	malate dehydrogenase 1B, NAD (soluble) [Source:HGNC Symbol;Acc:17836]	G	0	318	1.9396	0.145132	0	0	0	0	0	12	5.66144	NA	hc
ENSG00000156042	TTC18	tetratricopeptide repeat domain 18 [Source:HGNC Symbol;Acc:30726]	G	1	319	1.9396	0.145132	0	0	0	0	0	10	6.2326	NA	hc
ENSG00000159588	CCDC17	coiled-coil domain containing 17 [Source:HGNC Symbol;Acc:26574]	G	0	320	1.9396	0.145132	0	0	0	0	0	16	5.0959	NA	hc
ENSG00000161574	CCL15-CCL14	CCL15-CCL14 readthrough (non-protein coding) [Source:HGNC Symbol;Acc:44436]	G	0	321	1.9396	0.145132	0	0	0	0	0	10	4.52343	NA	hc
ENSG00000162004	CCDC78	coiled-coil domain containing 78 [Source:HGNC Symbol;Acc:14153]	G	0	322	1.9396	0.145132	0	0	0	0	0	17	5.15526	NA	hc
ENSG00000163040	CCDC74A	coiled-coil domain containing 74A [Source:HGNC Symbol;Acc:25197]	G	0	323	1.9396	0.145132	0	0	0	0	0	10	5.07066	NA	hc
ENSG00000164746	C7orf57	chromosome 7 open reading frame 57 [Source:HGNC Symbol;Acc:22247]	G	0	324	1.9396	0.145132	0	0	0	0	0	14	4.91549	NA	hc
ENSG00000164972	C9orf24	chromosome 9 open reading frame 24 [Source:HGNC Symbol;Acc:19919]	G	0	325	1.9396	0.145132	0	0	0	0	0	10	4.92564	NA	hc
ENSG00000167858	TEKT1	tektin 1 [Source:HGNC Symbol;Acc:15534]	G	1	326	1.9396	0.145132	0	0	0	0	0	12	6.85409	NA	hc
ENSG00000168658	VWA3B	von Willebrand factor A domain containing 3B [Source:HGNC Symbol;Acc:28385]	G	0	327	1.9396	0.145132	0	0	0	0	0	13	4.66375	NA	hc
ENSG00000169064	ZBBX	zinc finger, B-box domain containing [Source:HGNC Symbol;Acc:26245]	G	0	328	1.9396	0.145132	0	0	0	0	0	10	6.02395	NA	hc
ENSG00000171757	LRRC34	leucine rich repeat containing 34 [Source:HGNC Symbol;Acc:28408]	G	0	329	1.9396	0.145132	0	0	0	0	0	11	5.15526	NA	hc
ENSG00000173467	AGR3	anterior gradient 3 homolog (Xenopus laevis) [Source:HGNC Symbol;Acc:24167]	G	0	330	1.9396	0.145132	0	0	0	0	0	10	4.56927	NA	hc
ENSG00000175664	TEX26	testis expressed 26 [Source:HGNC Symbol;Acc:28622]	G	0	331	1.9396	0.145132	0	0	0	0	0	13	4.54596	NA	hc
ENSG00000177459	C8orf47	chromosome 8 open reading frame 47 [Source:HGNC Symbol;Acc:26823]	G	0	332	1.9396	0.145132	0	0	0	0	0	10	4.68698	NA	hc
ENSG00000179813	FAM216B	family with sequence similarity 216, member B [Source:HGNC Symbol;Acc:26883]	G	0	333	1.9396	0.145132	0	0	0	0	0	10	4.74717	NA	hc
ENSG00000185681	MORN5	MORN repeat containing 5 [Source:HGNC Symbol;Acc:17841]	G	0	334	1.9396	0.145132	0	0	0	0	0	10	5.33213	NA	hc
ENSG00000186471	AKAP14	A kinase (PRKA) anchor protein 14 [Source:HGNC Symbol;Acc:24061]	G	1	335	1.9396	0.145132	0	0	0	0	0	18	4.96039	NA	hc
ENSG00000188817	SNTN	sentan, cilia apical structure protein [Source:HGNC Symbol;Acc:33706]	G	1	336	1.9396	0.145132	0	0	0	0	0	10	5.06054	NA	hc
ENSG00000197208	SLC22A4	solute carrier family 22 (organic cation/ergothioneine transporter), member 4 [Source:HGNC Symbol;Acc:10968]	G	0	337	1.9396	0.145132	0	0	0	0	0	13	5.32925	NA	hc
ENSG00000204711	C9orf135	chromosome 9 open reading frame 135 [Source:HGNC Symbol;Acc:31422]	G	0	338	1.9396	0.145132	0	0	0	0	0	14	4.94352	NA	hc
ENSG00000155097	ATP6V1C1	ATPase, H+ transporting, lysosomal 42kDa, V1 subunit C1 [Source:HGNC Symbol;Acc:856]	G	0	339	1.93935	0.145132	1	0	1	0	1	8	0.739346	hc	lc
ENSG00000111752	PHC1	polyhomeotic homolog 1 (Drosophila) [Source:HGNC Symbol;Acc:3182]	G	0	340	1.91552	0.145132	0	0	0	1	1	10	4.19375	NA	NA
ENSG00000032389	TSSC1	tumor suppressing subtransferable candidate 1 [Source:HGNC Symbol;Acc:12383]	G	0	341	1.88878	0.145132	0	0	0	0	1	8	2.10906	hc	NA
ENSG00000065665	SEC61A2	Sec61 alpha 2 subunit (S. cerevisiae) [Source:HGNC Symbol;Acc:17702]	G	0	342	1.88878	0.145132	0	0	0	0	1	8	2.02451	hc	NA
ENSG00000165092	ALDH1A1	aldehyde dehydrogenase 1 family, member A1 [Source:HGNC Symbol;Acc:402]	G	0	343	1.88622	0.145132	0	0	0	0	1	12	1.88084	hc	hc
ENSG00000188352	FOCAD	focadhesin [Source:HGNC Symbol;Acc:23377]	G	0	344	1.88515	0.145132	0	0	0	0	0	13	4.92829	mc	NA
ENSG00000087903	RFX2	regulatory factor X, 2 (influences HLA class II expression) [Source:HGNC Symbol;Acc:9983]	G	1	345	1.87513	0.145132	1	0	1	0	1	14	3.72512	NA	mc
ENSG00000104450	SPAG1	sperm associated antigen 1 [Source:HGNC Symbol;Acc:11212]	G	1	346	1.87513	0.145132	1	0	1	0	1	21	3.89286	NA	mc
ENSG00000065150	IPO5	importin 5 [Source:HGNC Symbol;Acc:6402]	G	0	347	1.8634	0.145132	1	1	1	1	0	8	1.82464	hc	NA
ENSG00000226704	HSPA1L	heat shock 70kDa protein 1-like [Source:HGNC Symbol;Acc:5234]	G	0	348	1.82748	0.145132	0	0	0	0	0	8	3.00781	hc	lc
ENSG00000069329	VPS35	vacuolar protein sorting 35 homolog (S. cerevisiae) [Source:HGNC Symbol;Acc:13487]	G	0	349	1.81915	0.145132	1	0	1	0	0	7	3.53734	hc	NA
ENSG00000109083	IFT20	intraflagellar transport 20 homolog (Chlamydomonas) [Source:HGNC Symbol;Acc:30989]	P	1	350	1.81915	0.145132	1	1	1	0	0	4	3.67867	hc	NA
ENSG00000133026	MYH10	myosin, heavy chain 10, non-muscle [Source:HGNC Symbol;Acc:7568]	G	0	351	1.81915	0.143971	1	0	1	0	0	9	3.58738	hc	NA
ENSG00000164070	HSPA4L	heat shock 70kDa protein 4-like [Source:HGNC Symbol;Acc:17041]	G	0	352	1.81915	0.143971	1	1	1	0	0	9	3.54234	hc	NA
ENSG00000046651	OFD1	oral-facial-digital syndrome 1 [Source:HGNC Symbol;Acc:2567]	P	1	353	1.75282	0.143971	1	0	1	1	0	12	3.61687	hc	NA
ENSG00000198707	CEP290	centrosomal protein 290kDa [Source:HGNC Symbol;Acc:29021]	P	1	354	1.75282	0.142828	1	0	1	1	0	15	3.7311	hc	NA
ENSG00000068796	KIF2A	kinesin heavy chain member 2A [Source:HGNC Symbol;Acc:6318]	G	1	355	1.73109	0.17238	1	1	1	0	0	9	3.27282	hc	NA
ENSG00000087365	SF3B2	splicing factor 3b, subunit 2, 145kDa [Source:HGNC Symbol;Acc:10769]	G	0	356	1.73109	0.17238	1	0	1	0	0	8	3.33081	hc	NA
ENSG00000096384	HSP90AB1	heat shock protein 90kDa alpha (cytosolic), class B member 1 [Source:HGNC Symbol;Acc:5258]	G	0	357	1.73109	0.17238	1	1	1	0	0	9	3.15817	hc	NA
ENSG00000110958	PTGES3	prostaglandin E synthase 3 (cytosolic) [Source:HGNC Symbol;Acc:16049]	N	0	358	1.73109	0.17238	1	1	1	0	0	9	3.2905	hc	NA
ENSG00000113558	SKP1	S-phase kinase-associated protein 1 [Source:HGNC Symbol;Acc:10899]	G	0	359	1.73109	0.199962	1	0	1	0	0	9	3.23058	hc	NA
ENSG00000144381	HSPD1	heat shock 60kDa protein 1 (chaperonin) [Source:HGNC Symbol;Acc:5261]	N	0	360	1.73109	0.199962	1	1	1	0	0	7	3.29923	hc	NA
ENSG00000166226	CCT2	chaperonin containing TCP1, subunit 2 (beta) [Source:HGNC Symbol;Acc:1615]	G	0	361	1.73109	0.198492	1	0	1	0	0	8	3.01543	hc	NA
ENSG00000204390	HSPA1L	heat shock 70kDa protein 1-like [Source:HGNC Symbol;Acc:5234]	G	0	362	1.73109	0.198492	1	0	1	0	0	8	3.00781	hc	NA
ENSG00000206383	HSPA1L	heat shock 70kDa protein 1-like [Source:HGNC Symbol;Acc:5234]	G	0	363	1.73109	0.198492	1	0	1	0	0	8	3.00781	hc	NA
ENSG00000234258	HSPA1L	heat shock 70kDa protein 1-like [Source:HGNC Symbol;Acc:5234]	G	0	364	1.73109	0.198492	1	0	1	0	0	8	3.00781	hc	NA
ENSG00000236251	HSPA1L	heat shock 70kDa protein 1-like [Source:HGNC Symbol;Acc:5234]	G	0	365	1.73109	0.198492	1	0	1	0	0	8	3.00781	hc	NA
ENSG00000054654	SYNE2	spectrin repeat containing, nuclear envelope 2 [Source:HGNC Symbol;Acc:17084]	P	1	366	1.66476	0.198492	1	0	1	1	0	11	3.39139	hc	NA
ENSG00000083535	PIBF1	progesterone immunomodulatory binding factor 1 [Source:HGNC Symbol;Acc:23352]	P	1	367	1.66476	0.197043	1	0	1	1	0	16	3.24362	hc	NA
ENSG00000104695	PPP2CB	protein phosphatase 2, catalytic subunit, beta isozyme [Source:HGNC Symbol;Acc:9300]	G	0	368	1.66476	0.195615	1	1	1	1	0	10	3.11807	hc	NA
ENSG00000171703	TCEA2	transcription elongation factor A (SII), 2 [Source:HGNC Symbol;Acc:11614]	G	0	369	1.63283	0.195615	1	0	1	0	1	9	3.64609	NA	NA
ENSG00000183914	DNAH2	dynein, axonemal, heavy chain 2 [Source:HGNC Symbol;Acc:2948]	P	1	370	1.63283	0.195615	1	1	1	0	1	6	3.71186	NA	NA
ENSG00000141013	GAS8	growth arrest-specific 8 [Source:HGNC Symbol;Acc:4166]	P	1	371	1.63028	0.194207	0	0	0	1	0	6	4.10921	NA	NA
ENSG00000169118	CSNK1G1	casein kinase 1, gamma 1 [Source:HGNC Symbol;Acc:2454]	G	0	372	1.62507	0.219472	0	0	0	0	1	9	2.71326	hc	NA
ENSG00000089289	IGBP1	immunoglobulin (CD79A) binding protein 1 [Source:HGNC Symbol;Acc:5461]	G	0	373	1.56079	0.219472	1	1	1	1	1	8	0.446752	mc	NA
ENSG00000243955	GSTA1	glutathione S-transferase alpha 1 [Source:HGNC Symbol;Acc:4626]	G	0	374	1.55108	0.219472	0	0	0	0	0	23	3.46718	mc	hc
ENSG00000244067	GSTA2	glutathione S-transferase alpha 2 [Source:HGNC Symbol;Acc:4627]	G	0	375	1.55108	0.219472	0	0	0	0	0	23	3.46718	mc	hc
ENSG00000103599	IQCH	IQ motif containing H [Source:HGNC Symbol;Acc:25721]	G	0	376	1.5501	0.219472	0	0	0	0	1	10	5.02306	NA	NA
ENSG00000121413	ZSCAN18	zinc finger and SCAN domain containing 18 [Source:HGNC Symbol;Acc:21037]	G	0	377	1.5501	0.219472	0	0	0	0	1	10	4.51085	NA	NA
ENSG00000124074	ENKD1	enkurin domain containing 1 [Source:HGNC Symbol;Acc:25246]	G	0	378	1.5501	0.219472	0	0	0	0	1	13	5.15526	NA	NA
ENSG00000125409	TEKT3	tektin 3 [Source:HGNC Symbol;Acc:14293]	G	1	379	1.5501	0.219472	0	0	0	0	1	11	4.99848	NA	NA
ENSG00000132554	RGS22	regulator of G-protein signaling 22 [Source:HGNC Symbol;Acc:24499]	G	0	380	1.5501	0.219472	0	0	0	0	1	13	4.71273	NA	NA
ENSG00000135469	COQ10A	coenzyme Q10 homolog A (S. cerevisiae) [Source:HGNC Symbol;Acc:26515]	G	0	381	1.5501	0.219472	0	0	0	0	1	12	4.69582	NA	NA
ENSG00000140104	C14orf79	chromosome 14 open reading frame 79 [Source:HGNC Symbol;Acc:20126]	G	0	382	1.5501	0.219472	0	0	0	0	1	10	4.62166	NA	NA
ENSG00000140481	CCDC33	coiled-coil domain containing 33 [Source:HGNC Symbol;Acc:26552]	G	0	383	1.5501	0.219472	0	0	0	0	1	14	4.86648	NA	NA
ENSG00000149179	C11orf49	chromosome 11 open reading frame 49 [Source:HGNC Symbol;Acc:28720]	G	0	384	1.5501	0.219472	0	0	0	0	1	16	5.20476	NA	NA
ENSG00000158113	LRRC43	leucine rich repeat containing 43 [Source:HGNC Symbol;Acc:28562]	G	0	385	1.5501	0.219472	0	0	0	0	1	13	4.68698	NA	NA
ENSG00000160298	C21orf58	chromosome 21 open reading frame 58 [Source:HGNC Symbol;Acc:1300]	G	0	386	1.5501	0.219472	0	0	0	0	1	17	4.59402	NA	NA
ENSG00000160401	C9orf117	chromosome 9 open reading frame 117 [Source:HGNC Symbol;Acc:27843]	G	1	387	1.5501	0.219472	0	0	0	0	1	14	4.98902	NA	NA
ENSG00000166246	C16orf71	chromosome 16 open reading frame 71 [Source:HGNC Symbol;Acc:25081]	G	0	388	1.5501	0.219472	0	0	0	0	1	10	4.66378	NA	NA
ENSG00000170788	DYDC1	DPY30 domain containing 1 [Source:HGNC Symbol;Acc:23460]	G	0	389	1.5501	0.219472	0	0	0	0	1	21	4.7321	NA	NA
ENSG00000174628	IQCK	IQ motif containing K [Source:HGNC Symbol;Acc:28556]	G	0	390	1.5501	0.219472	0	0	0	0	1	14	6.0933	NA	NA
ENSG00000186952	TMEM232	transmembrane protein 232 [Source:HGNC Symbol;Acc:37270]	G	0	391	1.5501	0.219472	0	0	0	0	1	13	4.68698	NA	NA
ENSG00000188659	FAM154B	family with sequence similarity 154, member B [Source:HGNC Symbol;Acc:33727]	G	0	392	1.5501	0.219472	0	0	0	0	1	11	4.90767	NA	NA
ENSG00000198920	KIAA0753	KIAA0753 [Source:HGNC Symbol;Acc:29110]	G	0	393	1.5501	0.219472	0	0	0	0	1	16	4.5054	NA	NA
ENSG00000215018	COL28A1	collagen, type XXVIII, alpha 1 [Source:HGNC Symbol;Acc:22442]	N	0	394	1.5501	0.219472	0	0	0	0	1	10	5.30475	NA	NA
ENSG00000100228	RAB36	RAB36, member RAS oncogene family [Source:HGNC Symbol;Acc:9775]	G	0	395	1.50714	0.2432	0	0	0	0	0	15	5.31732	NA	mc
ENSG00000102904	TSNAXIP1	translin-associated factor X interacting protein 1 [Source:HGNC Symbol;Acc:18586]	G	0	396	1.50714	0.2432	0	0	0	0	0	17	5.79782	NA	mc
ENSG00000106012	IQCE	IQ motif containing E [Source:HGNC Symbol;Acc:29171]	G	1	397	1.50714	0.2432	0	0	0	0	0	14	5.11474	NA	mc
ENSG00000109771	LRP2BP	LRP2 binding protein [Source:HGNC Symbol;Acc:25434]	G	0	398	1.50714	0.2432	0	0	0	0	0	14	5.56968	NA	mc
ENSG00000110318	KIAA1377	KIAA1377 [Source:HGNC Symbol;Acc:29264]	G	1	399	1.50714	0.2432	0	0	0	0	0	12	4.89989	NA	mc
ENSG00000114670	NEK11	NIMA-related kinase 11 [Source:HGNC Symbol;Acc:18593]	G	0	400	1.50714	0.2432	0	0	0	0	0	14	6.44777	NA	mc
ENSG00000116793	PHTF1	putative homeodomain transcription factor 1 [Source:HGNC Symbol;Acc:8939]	G	0	401	1.50714	0.2432	0	0	0	0	0	18	5.20588	NA	mc
ENSG00000116885	OSCP1	organic solute carrier partner 1 [Source:HGNC Symbol;Acc:29971]	G	0	402	1.50714	0.2432	0	0	0	0	0	11	5.50616	NA	mc
ENSG00000132122	SPATA6	spermatogenesis associated 6 [Source:HGNC Symbol;Acc:18309]	G	1	403	1.50714	0.2432	0	0	0	0	0	13	5.25202	NA	mc
ENSG00000141665	FBXO15	F-box protein 15 [Source:HGNC Symbol;Acc:13617]	G	0	404	1.50714	0.2432	0	0	0	0	0	12	5.01095	NA	mc
ENSG00000143224	PPOX	protoporphyrinogen oxidase [Source:HGNC Symbol;Acc:9280]	N	0	405	1.50714	0.2432	0	0	0	0	0	13	5.44431	NA	mc
ENSG00000146376	ARHGAP18	Rho GTPase activating protein 18 [Source:HGNC Symbol;Acc:21035]	G	0	406	1.50714	0.265527	0	0	0	0	0	12	4.52303	NA	mc
ENSG00000152760	TCTEX1D1	Tctex1 domain containing 1 [Source:HGNC Symbol;Acc:26882]	G	0	407	1.50714	0.265527	0	0	0	0	0	11	4.91549	NA	mc
ENSG00000157330	C1orf158	chromosome 1 open reading frame 158 [Source:HGNC Symbol;Acc:28567]	G	0	408	1.50714	0.265527	0	0	0	0	0	13	5.34941	NA	mc
ENSG00000162598	C1orf87	chromosome 1 open reading frame 87 [Source:HGNC Symbol;Acc:28547]	G	0	409	1.50714	0.265527	0	0	0	0	0	10	4.91549	NA	mc
ENSG00000163071	SPATA18	spermatogenesis associated 18 [Source:HGNC Symbol;Acc:29579]	G	0	410	1.50714	0.265527	0	0	0	0	0	12	5.30475	NA	mc
ENSG00000163075	PCDP1	Primary ciliary dyskinesia protein 1 [Source:UniProtKB/Swiss-Prot;Acc:Q4G0U5]	G	1	411	1.50714	0.265527	0	0	0	0	0	14	5.0959	NA	mc
ENSG00000165698	C9orf9	chromosome 9 open reading frame 9 [Source:HGNC Symbol;Acc:1367]	G	0	412	1.50714	0.265527	0	0	0	0	0	11	5.14172	NA	mc
ENSG00000165730	STOX1	storkhead box 1 [Source:HGNC Symbol;Acc:23508]	G	0	413	1.50714	0.265527	0	0	0	0	0	10	4.96611	NA	mc
ENSG00000166959	MS4A8B	membrane-spanning 4-domains, subfamily A, member 8B [Source:HGNC Symbol;Acc:13380]	G	0	414	1.50714	0.265527	0	0	0	0	0	10	4.96039	NA	mc
ENSG00000167523	C16orf55	chromosome 16 open reading frame 55 [Source:HGNC Symbol;Acc:26463]	G	0	415	1.50714	0.265527	0	0	0	0	0	10	5.0959	NA	mc
ENSG00000170270	C14orf142	chromosome 14 open reading frame 142 [Source:HGNC Symbol;Acc:20356]	G	0	416	1.50714	0.265527	0	0	0	0	0	10	4.73861	NA	mc
ENSG00000173013	CCDC96	coiled-coil domain containing 96 [Source:HGNC Symbol;Acc:26900]	G	0	417	1.50714	0.265527	0	0	0	0	0	10	5.71658	NA	mc
ENSG00000174007	CEP19	centrosomal protein 19kDa [Source:HGNC Symbol;Acc:28209]	G	1	418	1.50714	0.265527	0	0	0	0	0	15	4.68698	NA	mc
ENSG00000184154	LRTOMT	leucine rich transmembrane and 0-methyltransferase domain containing [Source:HGNC Symbol;Acc:25033]	G	0	419	1.50714	0.265527	0	0	0	0	0	10	5.19289	NA	mc
ENSG00000185361	TNFAIP8L1	tumor necrosis factor, alpha-induced protein 8-like 1 [Source:HGNC Symbol;Acc:28279]	G	0	420	1.50714	0.265527	0	0	0	0	0	11	5.09956	NA	mc
ENSG00000198919	DZIP3	DAZ interacting protein 3, zinc finger [Source:HGNC Symbol;Acc:30938]	G	0	421	1.50714	0.265527	0	0	0	0	0	12	5.77338	NA	mc
ENSG00000205129	C4orf47	chromosome 4 open reading frame 47 [Source:HGNC Symbol;Acc:34346]	G	0	422	1.50714	0.265527	0	0	0	0	0	11	5.50616	NA	mc
ENSG00000248712	CCDC153	coiled-coil domain containing 153 [Source:HGNC Symbol;Acc:27446]	G	0	423	1.50714	0.265527	0	0	0	0	0	12	5.50616	NA	mc
ENSG00000007062	PROM1	prominin 1 [Source:HGNC Symbol;Acc:9454]	G	1	424	1.4904	0.265527	0	0	0	0	0	11	3.95872	hc	hc
ENSG00000159212	CLIC6	chloride intracellular channel 6 [Source:HGNC Symbol;Acc:2065]	G	0	425	1.4904	0.265527	0	0	0	0	0	10	3.92448	hc	hc
ENSG00000172375	C2CD2L	C2CD2-like [Source:HGNC Symbol;Acc:29000]	G	0	426	1.45377	0.265527	0	0	0	0	1	11	1.87644	hc	mc
ENSG00000035403	VCL	vinculin [Source:HGNC Symbol;Acc:12665]	N	0	427	1.41205	0.265527	1	1	1	1	1	9	0.271565	hc	NA
ENSG00000103460	TOX3	TOX high mobility group box family member 3 [Source:HGNC Symbol;Acc:11972]	G	0	428	1.34833	0.286576	0	0	0	1	1	10	1.92307	NA	hc
ENSG00000160472	TMEM190	transmembrane protein 190 [Source:HGNC Symbol;Acc:29632]	G	0	429	1.30408	0.286576	0	0	0	0	1	10	3.83622	NA	hc
ENSG00000198125	MB	myoglobin [Source:HGNC Symbol;Acc:6915]	G	0	430	1.30408	0.286576	0	0	0	0	1	11	3.70219	NA	hc
ENSG00000113141	IK	IK cytokine, down-regulator of HLA II [Source:HGNC Symbol;Acc:5958]	N	0	431	1.26485	0.286576	0	0	0	0	0	7	5.31478	NA	NA
ENSG00000164627	KIF6	kinesin family member 6 [Source:HGNC Symbol;Acc:21202]	G	0	432	1.26485	0.284762	0	0	0	0	0	7	4.58047	NA	NA
ENSG00000187726	DNAJB13	DnaJ (Hsp40) homolog, subfamily B, member 13 [Source:HGNC Symbol;Acc:30718]	G	1	433	1.26485	0.284762	0	0	0	0	0	8	4.68698	NA	NA
ENSG00000050438	SLC4A8	solute carrier family 4, sodium bicarbonate cotransporter, member 8 [Source:HGNC Symbol;Acc:11034]	G	0	434	1.24964	0.284762	0	0	0	0	1	16	3.63645	mc	NA
ENSG00000100591	AHSA1	AHA1, activator of heat shock 90kDa protein ATPase homolog 1 (yeast) [Source:HGNC Symbol;Acc:1189]	G	0	435	1.2446	0.284762	1	0	1	0	0	11	4.50763	NA	lc
ENSG00000114805	PLCH1	phospholipase C, eta 1 [Source:HGNC Symbol;Acc:29185]	G	0	436	1.2446	0.284762	1	0	1	0	0	15	4.85303	NA	lc
ENSG00000119650	IFT43	intraflagellar transport 43 homolog (Chlamydomonas) [Source:HGNC Symbol;Acc:29669]	P	1	437	1.2446	0.284762	1	1	1	0	0	15	5.23596	NA	lc
ENSG00000127824	TUBA4A	tubulin, alpha 4a [Source:HGNC Symbol;Acc:12407]	P	1	438	1.21277	0.282971	1	1	1	0	0	8	1.39692	hc	hc
ENSG00000017260	ATP2C1	ATPase, Ca++ transporting, type 2C, member 1 [Source:HGNC Symbol;Acc:13211]	G	0	439	1.21148	0.281202	0	0	0	0	1	7	1.52268	hc	NA
ENSG00000174156	GSTA3	glutathione S-transferase alpha 3 [Source:HGNC Symbol;Acc:4628]	G	0	440	1.20668	0.281202	0	0	0	0	0	23	3.94016	mc	mc
ENSG00000135315	KIAA1009	KIAA1009 [Source:HGNC Symbol;Acc:21107]	G	1	441	1.19677	0.281202	1	0	1	0	0	15	4.01091	mc	NA
ENSG00000153140	CETN3	centrin, EF-hand protein, 3 [Source:HGNC Symbol;Acc:1868]	G	1	442	1.19677	0.281202	1	0	1	0	0	15	4.3394	mc	NA
ENSG00000205758	CRYZL1	crystallin, zeta (quinone reductase)-like 1 [Source:HGNC Symbol;Acc:2420]	G	0	443	1.16158	0.281202	0	0	0	0	1	12	3.2762	mc	NA
ENSG00000214517	PPME1	protein phosphatase methylesterase 1 [Source:HGNC Symbol;Acc:30178]	G	0	444	1.16158	0.281202	0	0	0	0	1	12	3.09268	mc	NA
ENSG00000154305	MIA3	melanoma inhibitory activity family, member 3 [Source:HGNC Symbol;Acc:24008]	G	0	445	1.14515	0.281202	0	0	0	1	1	20	1.94579	hc	NA
ENSG00000163611	SPICE1	spindle and centriole associated protein 1 [Source:HGNC Symbol;Acc:25083]	G	0	446	1.14515	0.281202	0	0	0	1	1	14	1.74979	hc	NA
ENSG00000139116	KIF21A	kinesin family member 21A [Source:HGNC Symbol;Acc:19349]	G	0	447	1.14442	0.281202	0	0	0	0	0	12	4.09086	hc	lc
ENSG00000152086	TUBA3E	tubulin, alpha 3e [Source:HGNC Symbol;Acc:20765]	G	0	448	1.1341	0.281202	0	0	0	0	0	8	NA	hc	hc
ENSG00000113231	PDE8B	phosphodiesterase 8B [Source:HGNC Symbol;Acc:8794]	G	0	449	1.11862	0.281202	0	0	0	0	0	11	3.26157	mc	mc
ENSG00000153944	MSI2	musashi RNA-binding protein 2 [Source:HGNC Symbol;Acc:18585]	G	0	450	1.05794	0.281202	0	0	0	0	0	18	3.90063	hc	mc
ENSG00000107186	MPDZ	multiple PDZ domain protein [Source:HGNC Symbol;Acc:7208]	G	0	451	1.04803	0.281202	1	0	1	0	0	12	4.25438	hc	NA
ENSG00000135338	LCA5	Leber congenital amaurosis 5 [Source:HGNC Symbol;Acc:31923]	P	1	452	1.04803	0.281202	1	1	1	0	0	14	4.43097	hc	NA
ENSG00000067836	ROGDI	rogdi homolog (Drosophila) [Source:HGNC Symbol;Acc:29478]	G	0	453	1.01284	0.279455	0	0	0	0	1	15	3.40476	hc	NA
ENSG00000149182	ARFGAP2	ADP-ribosylation factor GTPase activating protein 2 [Source:HGNC Symbol;Acc:13504]	G	0	454	0.97201	0.279455	1	0	1	0	1	9	1.16719	mc	NA
ENSG00000104177	MYEF2	myelin expression factor 2 [Source:HGNC Symbol;Acc:17940]	G	0	455	0.969887	0.279455	0	0	0	0	0	11	3.04646	hc	mc
ENSG00000108947	EFNB3	ephrin-B3 [Source:HGNC Symbol;Acc:3228]	G	0	456	0.958108	0.279455	0	0	0	0	1	12	4.39512	NA	lc
ENSG00000168000	BSCL2	Berardinelli-Seip congenital lipodystrophy 2 (seipin) [Source:HGNC Symbol;Acc:15832]	G	0	457	0.958108	0.279455	0	0	0	0	1	23	4.29257	NA	lc
ENSG00000183273	CCDC60	coiled-coil domain containing 60 [Source:HGNC Symbol;Acc:28610]	G	0	458	0.958108	0.279455	0	0	0	0	1	14	4.33582	NA	lc
ENSG00000157985	AGAP1	ArfGAP with GTPase domain, ankyrin repeat and PH domain 1 [Source:HGNC Symbol;Acc:16922]	G	0	459	0.917384	0.279455	1	0	1	0	1	15	2.12063	mc	NA
ENSG00000174917	C19orf70	chromosome 19 open reading frame 70 [Source:HGNC Symbol;Acc:33702]	G	0	460	0.917384	0.279455	1	1	1	0	1	15	2.16008	mc	NA
ENSG00000204842	ATXN2	ataxin 2 [Source:HGNC Symbol;Acc:10555]	G	0	461	0.917384	0.279455	1	0	1	0	1	22	2.46641	mc	NA
ENSG00000109971	HSPA8	heat shock 70kDa protein 8 [Source:HGNC Symbol;Acc:5241]	P	0	462	0.905979	0.279455	1	1	1	0	0	8	1.62035	hc	lc
ENSG00000136044	APPL2	adaptor protein, phosphotyrosine interaction, PH domain and leucine zipper containing 2 [Source:HGNC Symbol;Acc:18242]	G	0	463	0.898058	0.299044	0	0	0	1	0	14	3.8603	mc	NA
ENSG00000134709	HOOK1	hook homolog 1 (Drosophila) [Source:HGNC Symbol;Acc:19884]	G	0	464	0.874427	0.299044	1	1	1	0	0	16	2.35545	mc	mc
ENSG00000178568	ERBB4	v-erb-a erythroblastic leukemia viral oncogene homolog 4 (avian) [Source:HGNC Symbol;Acc:3432]	N	0	465	0.871628	0.299044	0	0	0	0	1	10	3.70739	NA	mc
ENSG00000010361	FUZ	fuzzy homolog (Drosophila) [Source:HGNC Symbol;Acc:26219]	P	1	466	0.86172	0.297248	1	0	1	0	1	14	4.39702	NA	NA
ENSG00000118420	UBE3D	ubiquitin protein ligase E3D [Source:HGNC Symbol;Acc:21381]	G	0	467	0.86172	0.295473	1	0	1	0	1	14	4.49463	NA	NA
ENSG00000164066	INTU	inturned planar cell polarity effector homolog (Drosophila) [Source:HGNC Symbol;Acc:29239]	P	1	468	0.86172	0.295473	1	0	1	0	1	15	4.49463	NA	NA
ENSG00000168014	C2CD3	C2 calcium-dependent domain containing 3 [Source:HGNC Symbol;Acc:24564]	P	1	469	0.86172	0.293719	1	0	1	0	1	15	4.40247	NA	NA
ENSG00000174483	BBS1	Bardet-Biedl syndrome 1 [Source:HGNC Symbol;Acc:966]	P	1	470	0.86172	0.291986	1	0	1	0	1	17	4.49855	NA	NA
ENSG00000175267	VWA3A	von Willebrand factor A domain containing 3A [Source:HGNC Symbol;Acc:27088]	G	0	471	0.86172	0.290274	1	0	1	0	1	14	4.45154	NA	NA
ENSG00000177103	DSCAML1	Down syndrome cell adhesion molecule like 1 [Source:HGNC Symbol;Acc:14656]	G	0	472	0.86172	0.290274	1	0	1	0	1	13	4.00076	NA	NA
ENSG00000034713	GABARAPL2	GABA(A) receptor-associated protein-like 2 [Source:HGNC Symbol;Acc:13291]	G	0	473	0.839464	0.290274	1	1	1	0	1	7	0.783244	hc	NA
ENSG00000082701	GSK3B	glycogen synthase kinase 3 beta [Source:HGNC Symbol;Acc:4617]	P	0	474	0.839464	0.290274	0	1	1	0	1	8	0.871164	hc	NA
ENSG00000103502	CDIPT	CDP-diacylglycerol--inositol 3-phosphatidyltransferase [Source:HGNC Symbol;Acc:1769]	G	0	475	0.839464	0.288581	1	1	1	0	1	7	0.566145	hc	NA
ENSG00000119718	EIF2B2	eukaryotic translation initiation factor 2B, subunit 2 beta, 39kDa [Source:HGNC Symbol;Acc:3258]	G	0	476	0.839464	0.288581	0	1	1	0	1	8	0.745053	hc	NA
ENSG00000143106	PSMA5	proteasome (prosome, macropain) subunit, alpha type, 5 [Source:HGNC Symbol;Acc:9534]	G	0	477	0.839464	0.288581	1	0	1	0	1	9	0.903256	hc	NA
ENSG00000197535	MYO5A	myosin VA (heavy chain 12, myoxin) [Source:HGNC Symbol;Acc:7602]	G	1	478	0.839464	0.288581	1	0	1	0	1	9	0.519223	hc	NA
ENSG00000083312	TNPO1	transportin 1 [Source:HGNC Symbol;Acc:6401]	P	1	479	0.823274	0.288581	1	1	1	0	1	8	1.0022	hc	NA
ENSG00000106976	DNM1	dynamin 1 [Source:HGNC Symbol;Acc:2972]	G	0	480	0.823274	0.286908	1	0	1	0	1	8	1.44464	hc	NA
ENSG00000115977	AAK1	AP2 associated kinase 1 [Source:HGNC Symbol;Acc:19679]	G	0	481	0.823274	0.286908	1	0	1	0	1	6	1.03607	hc	NA
ENSG00000132356	PRKAA1	protein kinase, AMP-activated, alpha 1 catalytic subunit [Source:HGNC Symbol;Acc:9376]	G	0	482	0.823274	0.286908	1	0	1	0	1	8	1.31719	hc	NA
ENSG00000157087	ATP2B2	ATPase, Ca++ transporting, plasma membrane 2 [Source:HGNC Symbol;Acc:815]	G	0	483	0.823274	0.286908	1	0	1	0	1	8	1.43234	hc	NA
ENSG00000155085	AKD1	adenylate kinase domain containing 1 [Source:HGNC Symbol;Acc:33814]	G	0	484	0.818763	0.286908	1	0	1	0	0	14	4.38079	NA	mc
ENSG00000184432	COPB2	coatomer protein complex, subunit beta 2 (beta prime) [Source:HGNC Symbol;Acc:2232]	G	0	485	0.796507	0.286908	1	0	1	0	0	8	0.955182	hc	mc
ENSG00000154114	TBCEL	tubulin folding cofactor E-like [Source:HGNC Symbol;Acc:28115]	G	0	486	0.783572	0.286908	0	0	0	0	1	11	3.03934	NA	mc
ENSG00000167186	COQ7	coenzyme Q7 homolog, ubiquinone (yeast) [Source:HGNC Symbol;Acc:2244]	G	0	487	0.783572	0.286908	0	0	0	0	1	18	3.46328	NA	mc
ENSG00000176971	FIBIN	fin bud initiation factor homolog (zebrafish) [Source:HGNC Symbol;Acc:33747]	G	0	488	0.783572	0.286908	0	0	0	0	1	10	3.02563	NA	mc
ENSG00000229684	TUBB	tubulin, beta class I [Source:HGNC Symbol;Acc:20778]	G	1	489	0.780317	0.286908	1	1	1	0	0	8	1.20355	hc	mc
ENSG00000042781	USH2A	Usher syndrome 2A (autosomal recessive, mild) [Source:HGNC Symbol;Acc:12601]	P	1	490	0.773134	0.286908	1	0	1	1	1	18	0.817244	hc	NA
ENSG00000021645	NRXN3	neurexin 3 [Source:HGNC Symbol;Acc:8010]	G	0	491	0.768649	0.305034	1	0	1	0	1	10	2.34137	hc	NA
ENSG00000099797	TECR	trans-2,3-enoyl-CoA reductase [Source:HGNC Symbol;Acc:4551]	G	0	492	0.768649	0.305034	1	1	1	0	1	11	2.49547	hc	NA
ENSG00000116161	CACYBP	calcyclin binding protein [Source:HGNC Symbol;Acc:30423]	G	0	493	0.768649	0.305034	1	1	1	0	1	15	2.31409	hc	NA
ENSG00000116560	SFPQ	splicing factor proline/glutamine-rich [Source:HGNC Symbol;Acc:10774]	G	0	494	0.768649	0.305034	1	1	1	0	1	10	2.2067	hc	NA
ENSG00000137100	DCTN3	dynactin 3 (p22) [Source:HGNC Symbol;Acc:2713]	G	1	495	0.768649	0.305034	1	1	1	0	1	16	2.39592	hc	NA
ENSG00000150627	WDR17	WD repeat domain 17 [Source:HGNC Symbol;Acc:16661]	G	0	496	0.768649	0.305034	1	1	1	0	1	13	2.4778	hc	NA
ENSG00000151413	NUBPL	nucleotide binding protein-like [Source:HGNC Symbol;Acc:20278]	G	0	497	0.768649	0.305034	0	1	1	0	1	13	2.25387	hc	NA
ENSG00000152818	UTRN	utrophin [Source:HGNC Symbol;Acc:12635]	G	0	498	0.768649	0.305034	1	1	1	0	1	10	2.13858	hc	NA
ENSG00000165283	STOML2	stomatin (EPB72)-like 2 [Source:HGNC Symbol;Acc:14559]	G	0	499	0.768649	0.305034	1	1	1	0	1	11	2.11192	hc	NA
ENSG00000168434	COG7	component of oligomeric golgi complex 7 [Source:HGNC Symbol;Acc:18622]	G	0	500	0.768649	0.305034	0	1	1	0	1	15	2.32516	hc	NA
ENSG00000173230	GOLGB1	golgin B1 [Source:HGNC Symbol;Acc:4429]	G	0	501	0.768649	0.305034	1	0	1	0	1	11	2.36041	hc	NA
ENSG00000187109	NAP1L1	nucleosome assembly protein 1-like 1 [Source:HGNC Symbol;Acc:7637]	G	0	502	0.768649	0.305034	1	0	1	0	1	10	2.23116	hc	NA
ENSG00000081479	LRP2	low density lipoprotein receptor-related protein 2 [Source:HGNC Symbol;Acc:6694]	N	0	503	0.756945	0.305034	1	0	1	1	1	10	1.21791	hc	NA
ENSG00000104237	RP1	retinitis pigmentosa 1 (autosomal dominant) [Source:HGNC Symbol;Acc:10263]	P	1	504	0.749323	0.303321	0	0	0	1	0	13	3.55378	hc	NA
ENSG00000111674	ENO2	enolase 2 (gamma, neuronal) [Source:HGNC Symbol;Acc:3353]	G	0	505	0.727596	0.301626	0	0	0	0	0	9	3.14442	hc	NA
ENSG00000136854	STXBP1	syntaxin binding protein 1 [Source:HGNC Symbol;Acc:11444]	G	0	506	0.727596	0.301626	0	0	0	0	0	8	3.41962	hc	NA
ENSG00000104524	PYCRL	pyrroline-5-carboxylate reductase-like [Source:HGNC Symbol;Acc:25846]	G	0	507	0.725692	0.301626	1	1	1	0	0	10	2.24268	hc	mc
ENSG00000130638	ATXN10	ataxin 10 [Source:HGNC Symbol;Acc:10549]	P	1	508	0.707348	0.301626	1	1	1	0	0	17	3.01611	hc	lc
ENSG00000251569	BBS5	Bardet-Biedl syndrome 5 protein; Uncharacterized protein [Source:UniProtKB/TrEMBL;Acc:E9PBE3]	G	1	509	0.701642	0.29995	0	0	0	0	0	9	NA	hc	mc
ENSG00000204560	DHX16	DEAH (Asp-Glu-Ala-His) box polypeptide 16 [Source:HGNC Symbol;Acc:2739]	G	0	510	0.632136	0.29995	1	0	1	0	0	9	2.35695	mc	NA
ENSG00000206486	DHX16	DEAH (Asp-Glu-Ala-His) box polypeptide 16 [Source:HGNC Symbol;Acc:2739]	G	0	511	0.632136	0.29995	1	0	1	0	0	9	2.35695	mc	NA
ENSG00000226171	DHX16	DEAH (Asp-Glu-Ala-His) box polypeptide 16 [Source:HGNC Symbol;Acc:2739]	G	0	512	0.632136	0.29995	1	0	1	0	0	9	2.35695	mc	NA
ENSG00000231377	DHX16	DEAH (Asp-Glu-Ala-His) box polypeptide 16 [Source:HGNC Symbol;Acc:2739]	G	0	513	0.632136	0.29995	1	0	1	0	0	9	2.35695	mc	NA
ENSG00000233049	DHX16	DEAH (Asp-Glu-Ala-His) box polypeptide 16 [Source:HGNC Symbol;Acc:2739]	G	0	514	0.632136	0.29995	1	0	1	0	0	9	2.35695	mc	NA
ENSG00000233418	DHX16	DEAH (Asp-Glu-Ala-His) box polypeptide 16 [Source:HGNC Symbol;Acc:2739]	G	0	515	0.632136	0.29995	1	0	1	0	0	9	2.35695	mc	NA
ENSG00000233561	DHX16	DEAH (Asp-Glu-Ala-His) box polypeptide 16 [Source:HGNC Symbol;Acc:2739]	G	0	516	0.632136	0.29995	1	0	1	0	0	9	2.35695	mc	NA
ENSG00000130363	RSPH3	radial spoke 3 homolog (Chlamydomonas) [Source:HGNC Symbol;Acc:21054]	P	0	517	0.629337	0.29995	0	0	0	0	1	8	3.83622	NA	NA
ENSG00000077147	TM9SF3	transmembrane 9 superfamily member 3 [Source:HGNC Symbol;Acc:21529]	G	0	518	0.610192	0.298293	1	0	1	0	1	9	0.897106	NA	mc
ENSG00000091262	ABCC6	ATP-binding cassette, sub-family C (CFTR/MRP), member 6 [Source:HGNC Symbol;Acc:57]	G	0	519	0.58638	0.298293	0	0	0	0	0	9	3.99049	NA	mc
ENSG00000141551	CSNK1D	casein kinase 1, delta [Source:HGNC Symbol;Acc:2452]	G	1	520	0.579789	0.298293	0	0	0	0	0	8	2.01688	hc	lc
ENSG00000114841	DNAH1	dynein, axonemal, heavy chain 1 [Source:HGNC Symbol;Acc:2940]	P	1	521	0.576472	0.298293	1	0	1	0	0	6	4.14387	NA	NA
ENSG00000176903	PNMA1	paraneoplastic Ma antigen 1 [Source:HGNC Symbol;Acc:9158]	G	0	522	0.563008	0.296654	0	0	0	1	1	10	3.96132	NA	NA
ENSG00000006740	ARHGAP44	Rho GTPase activating protein 44 [Source:HGNC Symbol;Acc:29096]	G	0	523	0.539377	0.296654	1	0	1	0	1	10	2.33183	NA	mc
ENSG00000121653	MAPK8IP1	mitogen-activated protein kinase 8 interacting protein 1 [Source:HGNC Symbol;Acc:6882]	G	0	524	0.539377	0.296654	1	0	1	0	1	11	2.38404	NA	mc
ENSG00000235162	C12orf75	chromosome 12 open reading frame 75 [Source:HGNC Symbol;Acc:35164]	G	0	525	0.532151	0.296654	1	0	1	0	0	NA	4.68698	NA	NA
ENSG00000256061	DYX1C1	dyslexia susceptibility 1 candidate 1 [Source:HGNC Symbol;Acc:21493]	P	1	526	0.532151	0.296654	1	0	1	0	0	NA	5.50616	NA	NA
ENSG00000260703	TTC25	tetratricopeptide repeat domain 25 [Source:HGNC Symbol;Acc:25280]	G	0	527	0.532151	0.295033	1	0	1	0	0	NA	5.67351	NA	NA
ENSG00000262377	TTC12	tetratricopeptide repeat domain 12 [Source:HGNC Symbol;Acc:23700]	G	0	528	0.532151	0.295033	1	0	1	0	0	NA	5.14175	NA	NA
ENSG00000262840	DNAHC3	Dynein heavy chain 12, axonemal [Source:UniProtKB/Swiss-Prot;Acc:Q6ZR08]	G	0	529	0.532151	0.295033	1	0	1	0	0	NA	4.96611	NA	NA
ENSG00000132780	NASP	nuclear autoantigenic sperm protein (histone-binding) [Source:HGNC Symbol;Acc:7644]	G	0	530	0.521033	0.295033	1	1	1	0	1	15	3.14688	NA	lc
ENSG00000203952	CCDC160	coiled-coil domain containing 160 [Source:HGNC Symbol;Acc:37286]	G	0	531	0.520051	0.295033	0	0	0	1	0	10	3.52819	NA	mc
ENSG00000047457	CP	ceruloplasmin (ferroxidase) [Source:HGNC Symbol;Acc:2295]	G	0	532	0.510712	0.295033	0	0	0	0	1	17	0.572248	hc	hc
ENSG00000075151	EIF4G3	eukaryotic translation initiation factor 4 gamma, 3 [Source:HGNC Symbol;Acc:3298]	G	0	533	0.504936	0.295033	1	0	1	0	1	12	2.98777	hc	NA
ENSG00000143198	MGST3	microsomal glutathione S-transferase 3 [Source:HGNC Symbol;Acc:7064]	G	0	534	0.504936	0.295033	1	1	1	0	1	15	2.83959	hc	NA
ENSG00000156026	MCU	mitochondrial calcium uniporter [Source:HGNC Symbol;Acc:23526]	G	0	535	0.504936	0.295033	1	0	1	0	1	17	2.78967	hc	NA
ENSG00000173171	MTX1	metaxin 1 [Source:HGNC Symbol;Acc:7504]	G	0	536	0.504936	0.295033	1	0	1	0	1	11	2.53732	hc	NA
ENSG00000175216	CKAP5	cytoskeleton associated protein 5 [Source:HGNC Symbol;Acc:28959]	G	1	537	0.504936	0.295033	1	0	1	0	1	12	2.50229	hc	NA
ENSG00000136828	RALGPS1	Ral GEF with PH domain and SH3 binding motif 1 [Source:HGNC Symbol;Acc:16851]	G	0	538	0.498324	0.295033	0	0	0	0	0	9	3.36911	NA	mc
ENSG00000169126	ARMC4	armadillo repeat containing 4 [Source:HGNC Symbol;Acc:25583]	G	1	539	0.498324	0.295033	0	0	0	0	0	9	3.02374	NA	mc
ENSG00000084623	EIF3I	eukaryotic translation initiation factor 3, subunit I [Source:HGNC Symbol;Acc:3272]	G	0	540	0.487886	0.295033	1	0	1	1	0	9	0.515512	hc	NA
ENSG00000100519	PSMC6	proteasome (prosome, macropain) 26S subunit, ATPase, 6 [Source:HGNC Symbol;Acc:9553]	G	0	541	0.487886	0.295033	1	0	1	1	0	8	0.68857	hc	NA
ENSG00000162368	CMPK1	cytidine monophosphate (UMP-CMP) kinase 1, cytosolic [Source:HGNC Symbol;Acc:18170]	G	0	542	0.487886	0.295033	0	1	1	1	0	7	0.532016	hc	NA
ENSG00000204628	GNB2L1	guanine nucleotide binding protein (G protein), beta polypeptide 2-like 1 [Source:HGNC Symbol;Acc:4399]	G	0	543	0.487886	0.295033	1	1	1	1	0	9	0.784141	hc	NA
ENSG00000006125	AP2B1	adaptor-related protein complex 2, beta 1 subunit [Source:HGNC Symbol;Acc:563]	G	0	544	0.483401	0.295033	1	0	1	0	0	8	2.19199	hc	NA
ENSG00000014824	SLC30A9	solute carrier family 30 (zinc transporter), member 9 [Source:HGNC Symbol;Acc:1329]	G	0	545	0.483401	0.295033	1	0	1	0	0	8	2.1198	hc	NA
ENSG00000070770	CSNK2A2	casein kinase 2, alpha prime polypeptide [Source:HGNC Symbol;Acc:2459]	G	0	546	0.483401	0.295033	1	1	1	0	0	8	2.39624	hc	NA
ENSG00000088833	NSFL1C	NSFL1 (p97) cofactor (p47) [Source:HGNC Symbol;Acc:15912]	G	0	547	0.483401	0.295033	0	1	1	0	0	9	2.15737	hc	NA
ENSG00000120438	TCP1	t-complex 1 [Source:HGNC Symbol;Acc:11655]	G	0	548	0.483401	0.295033	1	1	1	0	0	9	2.42184	hc	NA
ENSG00000124207	CSE1L	CSE1 chromosome segregation 1-like (yeast) [Source:HGNC Symbol;Acc:2431]	G	0	549	0.483401	0.295033	1	0	1	0	0	8	2.43161	hc	NA
ENSG00000135624	CCT7	chaperonin containing TCP1, subunit 7 (eta) [Source:HGNC Symbol;Acc:1622]	G	0	550	0.483401	0.295033	1	0	1	0	0	8	2.20481	hc	NA
ENSG00000149136	SSRP1	structure specific recognition protein 1 [Source:HGNC Symbol;Acc:11327]	G	0	551	0.483401	0.295033	1	0	1	0	0	8	2.41477	hc	NA
ENSG00000167815	PRDX2	peroxiredoxin 2 [Source:HGNC Symbol;Acc:9353]	G	0	552	0.483401	0.295033	1	1	1	0	0	9	2.1115	hc	NA
ENSG00000183020	AP2A2	adaptor-related protein complex 2, alpha 2 subunit [Source:HGNC Symbol;Acc:562]	G	0	553	0.483401	0.295033	1	1	1	0	0	6	2.05614	hc	NA
ENSG00000203879	GDI1	GDP dissociation inhibitor 1 [Source:HGNC Symbol;Acc:4226]	G	0	554	0.483401	0.295033	1	0	1	0	0	8	2.2288	hc	NA
ENSG00000110367	DDX6	DEAD (Asp-Glu-Ala-Asp) box helicase 6 [Source:HGNC Symbol;Acc:2747]	G	1	555	0.471697	0.295033	1	0	1	1	0	9	1.08453	hc	NA
ENSG00000158528	PPP1R9A	protein phosphatase 1, regulatory subunit 9A [Source:HGNC Symbol;Acc:14946]	G	0	556	0.461979	0.295033	1	0	1	0	0	11	2.57796	hc	mc
ENSG00000079819	EPB41L2	erythrocyte membrane protein band 4.1-like 2 [Source:HGNC Symbol;Acc:3379]	G	0	557	0.417072	0.295033	1	0	1	1	0	10	2.44185	hc	NA
ENSG00000092621	PHGDH	phosphoglycerate dehydrogenase [Source:HGNC Symbol;Acc:8923]	G	0	558	0.417072	0.295033	1	0	1	1	0	13	2.09876	hc	NA
ENSG00000125107	CNOT1	CCR4-NOT transcription complex, subunit 1 [Source:HGNC Symbol;Acc:7877]	G	0	559	0.417072	0.295033	1	0	1	1	0	10	2.47867	hc	NA
ENSG00000126001	CEP250	centrosomal protein 250kDa [Source:HGNC Symbol;Acc:1859]	P	1	560	0.417072	0.295033	1	0	1	1	0	10	2.14369	hc	NA
ENSG00000140854	KATNB1	katanin p80 (WD repeat containing) subunit B 1 [Source:HGNC Symbol;Acc:6217]	G	0	561	0.323841	0.311949	1	0	1	0	0	7	3.81833	NA	lc
ENSG00000100603	SNW1	SNW domain containing 1 [Source:HGNC Symbol;Acc:16696]	G	0	562	0.297086	0.311949	1	0	1	0	1	7	2.06491	NA	NA
ENSG00000170312	CDK1	cyclin-dependent kinase 1 [Source:HGNC Symbol;Acc:1722]	N	1	563	0.297086	0.311949	1	0	1	0	1	9	2.05328	NA	NA
ENSG00000111110	PPM1H	protein phosphatase, Mg2+/Mn2+ dependent, 1H [Source:HGNC Symbol;Acc:18583]	G	0	564	0.294524	0.328073	1	0	1	0	1	11	1.67867	NA	hc
ENSG00000086475	SEPHS1	selenophosphate synthetase 1 [Source:HGNC Symbol;Acc:19685]	G	0	565	0.254129	0.328073	0	1	1	0	0	9	2.46582	NA	mc
ENSG00000131508	UBE2D2	ubiquitin-conjugating enzyme E2D 2 [Source:HGNC Symbol;Acc:12475]	G	0	566	0.254129	0.328073	1	0	1	0	0	8	2.22389	NA	mc
ENSG00000168242	HIST1H2BI	histone cluster 1, H2bi [Source:HGNC Symbol;Acc:4756]	G	0	567	0.254129	0.328073	1	0	1	0	0	7	2.18067	NA	mc
ENSG00000124939	SCGB2A1	secretoglobin, family 2A, member 1 [Source:HGNC Symbol;Acc:7051]	G	0	568	0.24772	0.328073	0	0	0	0	0	10	4.11562	NA	hc
ENSG00000154080	CHST9	carbohydrate (N-acetylgalactosamine 4-0) sulfotransferase 9 [Source:HGNC Symbol;Acc:19898]	G	0	569	0.24772	0.328073	0	0	0	0	0	13	4.20106	NA	hc
ENSG00000165215	CLDN3	claudin 3 [Source:HGNC Symbol;Acc:2045]	G	0	570	0.24772	0.328073	0	0	0	0	0	10	4.11343	NA	hc
ENSG00000162755	KLHDC9	kelch domain containing 9 [Source:HGNC Symbol;Acc:28489]	G	0	571	0.241106	0.328073	0	0	0	0	0	20	4.61123	NA	lc
ENSG00000166455	C16orf46	chromosome 16 open reading frame 46 [Source:HGNC Symbol;Acc:26525]	G	0	572	0.241106	0.328073	0	0	0	0	0	12	5.34941	NA	lc
ENSG00000178467	P4HTM	prolyl 4-hydroxylase, transmembrane (endoplasmic reticulum) [Source:HGNC Symbol;Acc:28858]	G	0	573	0.241106	0.328073	0	0	0	0	0	16	5.59637	NA	lc
ENSG00000206530	WDR52	WD repeat domain 52 [Source:HGNC Symbol;Acc:25631]	G	0	574	0.241106	0.328073	0	0	0	0	0	10	4.99754	NA	lc
ENSG00000204590	GNL1	guanine nucleotide binding protein-like 1 [Source:HGNC Symbol;Acc:4413]	G	0	575	0.240077	0.328073	1	0	1	0	1	13	1.90835	mc	NA
ENSG00000162520	SYNC	syncoilin, intermediate filament protein [Source:HGNC Symbol;Acc:28897]	G	0	576	0.230757	0.328073	1	0	1	1	1	12	2.25387	NA	NA
ENSG00000163629	PTPN13	protein tyrosine phosphatase, non-receptor type 13 (APO-1/CD95 (Fas)-associated phosphatase) [Source:HGNC Symbol;Acc:9646]	G	0	577	0.230757	0.328073	1	0	1	1	1	15	2.05444	NA	NA
ENSG00000080824	HSP90AA1	heat shock protein 90kDa alpha (cytosolic), class A member 1 [Source:HGNC Symbol;Acc:5253]	G	1	578	0.219688	0.328073	1	1	1	0	0	9	2.96665	hc	NA
ENSG00000116237	ICMT	isoprenylcysteine carboxyl methyltransferase [Source:HGNC Symbol;Acc:5350]	G	0	579	0.219688	0.328073	1	1	1	0	0	8	2.62775	hc	NA
ENSG00000120805	ARL1	ADP-ribosylation factor-like 1 [Source:HGNC Symbol;Acc:692]	G	0	580	0.219688	0.328073	1	1	1	0	0	7	2.70623	hc	NA
ENSG00000147224	PRPS1	phosphoribosyl pyrophosphate synthetase 1 [Source:HGNC Symbol;Acc:9462]	G	0	581	0.219688	0.328073	1	0	1	0	0	6	2.95844	hc	NA
ENSG00000167468	GPX4	glutathione peroxidase 4 [Source:HGNC Symbol;Acc:4556]	N	0	582	0.219688	0.328073	0	1	1	0	0	7	2.8136	hc	NA
ENSG00000174231	PRPF8	PRP8 pre-mRNA processing factor 8 homolog (S. cerevisiae) [Source:HGNC Symbol;Acc:17340]	G	0	583	0.219688	0.343458	1	0	1	0	0	9	2.91187	hc	NA
ENSG00000104723	TUSC3	tumor suppressor candidate 3 [Source:HGNC Symbol;Acc:30242]	G	0	584	0.193273	0.343458	0	0	0	0	0	14	4.17489	mc	NA
ENSG00000151914	DST	dystonin [Source:HGNC Symbol;Acc:1090]	N	0	585	0.153358	0.343458	1	0	1	1	0	10	2.885	hc	NA
ENSG00000160299	PCNT	pericentrin [Source:HGNC Symbol;Acc:16068]	G	1	586	0.153358	0.358154	1	0	1	1	0	15	2.50919	hc	NA
ENSG00000047578	KIAA0556	KIAA0556 [Source:HGNC Symbol;Acc:29068]	G	0	587	0.144718	0.358154	1	0	1	0	0	15	5.09755	NA	NA
ENSG00000071539	TRIP13	thyroid hormone receptor interactor 13 [Source:HGNC Symbol;Acc:12307]	G	0	588	0.144718	0.358154	1	1	1	0	0	17	5.36038	NA	NA
ENSG00000102738	MRPS31	mitochondrial ribosomal protein S31 [Source:HGNC Symbol;Acc:16632]	N	0	589	0.144718	0.358154	1	0	1	0	0	12	4.82762	NA	NA
ENSG00000108641	B9D1	B9 protein domain 1 [Source:HGNC Symbol;Acc:24123]	P	1	590	0.144718	0.356381	1	0	1	0	0	10	5.82036	NA	NA
ENSG00000126838	PZP	pregnancy-zone protein [Source:HGNC Symbol;Acc:9750]	G	0	591	0.144718	0.354625	1	0	1	0	0	13	4.56403	NA	NA
ENSG00000130770	ATPIF1	ATPase inhibitory factor 1 [Source:HGNC Symbol;Acc:871]	G	0	592	0.144718	0.354625	1	1	1	0	0	12	4.89582	NA	NA
ENSG00000137601	NEK1	NIMA-related kinase 1 [Source:HGNC Symbol;Acc:7744]	P	1	593	0.144718	0.354625	1	0	1	0	0	10	5.50943	NA	NA
ENSG00000143499	SMYD2	SET and MYND domain containing 2 [Source:HGNC Symbol;Acc:20982]	G	0	594	0.144718	0.352887	1	0	1	0	0	10	4.75879	NA	NA
ENSG00000145075	CCDC39	coiled-coil domain containing 39 [Source:HGNC Symbol;Acc:25244]	P	1	595	0.144718	0.352887	1	0	1	0	0	10	4.92564	NA	NA
ENSG00000147231	CXorf57	chromosome X open reading frame 57 [Source:HGNC Symbol;Acc:25486]	G	0	596	0.144718	0.366851	1	1	1	0	0	23	4.54765	NA	NA
ENSG00000155530	LRGUK	leucine-rich repeats and guanylate kinase domain containing [Source:HGNC Symbol;Acc:21964]	G	1	597	0.144718	0.366851	1	0	1	0	0	17	4.91549	NA	NA
ENSG00000157578	LCA5L	Leber congenital amaurosis 5-like [Source:HGNC Symbol;Acc:1255]	G	0	598	0.144718	0.366851	1	1	1	0	0	16	6.05203	NA	NA
ENSG00000160972	PPP1R16A	protein phosphatase 1, regulatory subunit 16A [Source:HGNC Symbol;Acc:14941]	G	0	599	0.144718	0.366851	1	0	1	0	0	18	4.73861	NA	NA
ENSG00000161010	C5orf45	chromosome 5 open reading frame 45 [Source:HGNC Symbol;Acc:30817]	G	0	600	0.144718	0.366851	1	0	1	0	0	10	4.70629	NA	NA
ENSG00000182093	WRB	tryptophan rich basic protein [Source:HGNC Symbol;Acc:12790]	G	0	601	0.144718	0.366851	1	0	1	0	0	19	4.6081	NA	NA
ENSG00000162174	ASRGL1	asparaginase like 1 [Source:HGNC Symbol;Acc:16448]	G	0	602	0.142945	0.366851	0	0	0	1	0	20	1.32276	hc	hc
ENSG00000109062	SLC9A3R1	solute carrier family 9, subfamily A (NHE3, cation proton antiporter 3), member 3 regulator 1 [Source:HGNC Symbol;Acc:11075]	G	1	603	0.0913415	0.366851	1	0	1	0	1	12	1.81767	hc	NA
ENSG00000123836	PFKFB2	6-phosphofructo-2-kinase/fructose-2,6-biphosphatase 2 [Source:HGNC Symbol;Acc:8873]	G	0	604	0.0913415	0.366851	1	0	1	0	1	11	1.93252	hc	NA
ENSG00000127481	UBR4	ubiquitin protein ligase E3 component n-recognin 4 [Source:HGNC Symbol;Acc:30313]	G	0	605	0.0913415	0.366851	1	0	1	0	1	15	1.57178	hc	NA
ENSG00000130294	KIF1A	kinesin family member 1A [Source:HGNC Symbol;Acc:888]	G	0	606	0.0913415	0.366851	1	0	1	0	1	16	1.60643	hc	NA
ENSG00000135387	CAPRIN1	cell cycle associated protein 1 [Source:HGNC Symbol;Acc:6743]	G	0	607	0.0913415	0.366851	0	1	1	0	1	13	1.55458	hc	NA
ENSG00000140350	ANP32A	acidic (leucine-rich) nuclear phosphoprotein 32 family, member A [Source:HGNC Symbol;Acc:13233]	G	0	608	0.0913415	0.366851	1	0	1	0	1	13	1.57819	hc	NA
ENSG00000153936	HS2ST1	heparan sulfate 2-O-sulfotransferase 1 [Source:HGNC Symbol;Acc:5193]	G	0	609	0.0913415	0.366851	1	0	1	0	1	15	1.73917	hc	NA
ENSG00000167770	OTUB1	OTU domain, ubiquitin aldehyde binding 1 [Source:HGNC Symbol;Acc:23077]	G	0	610	0.0913415	0.366851	1	1	1	0	1	14	1.5881	hc	NA
ENSG00000169710	FASN	fatty acid synthase [Source:HGNC Symbol;Acc:3594]	G	0	611	0.0913415	0.366851	1	0	1	0	1	20	1.65354	hc	NA
ENSG00000170315	UBB	ubiquitin B [Source:HGNC Symbol;Acc:12463]	N	0	612	0.0913415	0.366851	1	0	1	0	1	31	1.86894	hc	NA
ENSG00000170348	TMED10	transmembrane emp24-like trafficking protein 10 (yeast) [Source:HGNC Symbol;Acc:16998]	G	0	613	0.0913415	0.380226	1	0	1	0	1	11	1.73017	hc	NA
ENSG00000172354	GNB2	guanine nucleotide binding protein (G protein), beta polypeptide 2 [Source:HGNC Symbol;Acc:4398]	G	0	614	0.0913415	0.380226	1	0	1	0	1	11	1.60078	hc	NA
ENSG00000177239	MAN1B1	mannosidase, alpha, class 1B, member 1 [Source:HGNC Symbol;Acc:6823]	G	0	615	0.0913415	0.380226	1	0	1	0	1	12	1.83681	hc	NA
ENSG00000204120	GIGYF2	GRB10 interacting GYF protein 2 [Source:HGNC Symbol;Acc:11960]	G	0	616	0.0913415	0.380226	1	0	1	0	1	12	1.61923	hc	NA
ENSG00000106948	AKNA	AT-hook transcription factor [Source:HGNC Symbol;Acc:24108]	G	0	617	0.0620679	0.380226	0	0	0	0	1	14	1.44584	hc	mc
ENSG00000145703	IQGAP2	IQ motif containing GTPase activating protein 2 [Source:HGNC Symbol;Acc:6111]	G	0	618	0.0483844	0.380226	1	0	1	0	0	15	1.50498	hc	mc
ENSG00000013573	DDX11	DEAD/H (Asp-Glu-Ala-Asp/His) box helicase 11 [Source:HGNC Symbol;Acc:2736]	G	0	619	0.00927616	0.380226	1	0	1	0	0	7	1.67823	NA	hc
ENSG00000101347	SAMHD1	SAM domain and HD domain 1 [Source:HGNC Symbol;Acc:15925]	G	0	620	0.00927616	0.380226	1	0	1	0	0	8	1.80032	NA	hc
ENSG00000049759	NEDD4L	neural precursor cell expressed, developmentally down-regulated 4-like, E3 ubiquitin protein ligase [Source:HGNC Symbol;Acc:7728]	G	0	621	-0.00958431	0.380226	1	0	1	0	0	9	2.8346	NA	mc
ENSG00000128833	MYO5C	myosin VC [Source:HGNC Symbol;Acc:7604]	G	0	622	-0.00958431	0.380226	1	0	1	0	0	9	2.54722	NA	mc
ENSG00000158373	HIST1H2BD	histone cluster 1, H2bd [Source:HGNC Symbol;Acc:4747]	G	0	623	-0.00958431	0.380226	1	0	1	0	0	7	2.88731	NA	mc
ENSG00000101146	RAE1	RAE1 RNA export 1 homolog (S. pombe) [Source:HGNC Symbol;Acc:9828]	G	0	624	-0.0329566	0.380226	1	0	1	1	1	10	2.72473	NA	NA
ENSG00000153561	RMND5A	required for meiotic nuclear division 5 homolog A (S. cerevisiae) [Source:HGNC Symbol;Acc:25850]	G	0	625	-0.0329566	0.380226	1	1	1	1	1	13	2.73095	NA	NA
ENSG00000158158	CNNM4	cyclin M4 [Source:HGNC Symbol;Acc:105]	G	0	626	-0.0451711	0.380226	1	0	1	0	0	9	1.71454	mc	NA
ENSG00000170043	TRAPPC1	trafficking protein particle complex 1 [Source:HGNC Symbol;Acc:19894]	G	0	627	-0.0451711	0.380226	1	1	1	0	0	9	1.58457	mc	NA
ENSG00000078142	PIK3C3	phosphatidylinositol 3-kinase, catalytic subunit type 3 [Source:HGNC Symbol;Acc:8974]	G	1	628	-0.0744447	0.380226	0	0	0	0	0	7	1.2427	mc	mc
ENSG00000131475	VPS25	vacuolar protein sorting 25 homolog (S. cerevisiae) [Source:HGNC Symbol;Acc:28122]	G	0	629	-0.086113	0.380226	0	0	0	0	1	12	2.32962	mc	NA
ENSG00000173163	COMMD1	copper metabolism (Murr1) domain containing 1 [Source:HGNC Symbol;Acc:23024]	G	0	630	-0.086113	0.380226	0	0	0	0	1	19	2.42995	mc	NA
ENSG00000104218	CSPP1	centrosome and spindle pole associated protein 1 [Source:HGNC Symbol;Acc:26193]	G	0	631	-0.101299	0.380226	1	0	1	0	0	14	3.90559	NA	hc
ENSG00000187889	C1orf168	chromosome 1 open reading frame 168 [Source:HGNC Symbol;Acc:27295]	G	0	632	-0.101299	0.380226	1	0	1	0	0	10	3.54253	NA	hc
ENSG00000103051	COG4	component of oligomeric golgi complex 4 [Source:HGNC Symbol;Acc:18620]	G	0	633	-0.1115	0.380226	1	1	1	1	0	14	1.62559	mc	NA
ENSG00000008283	CYB561	cytochrome b-561 [Source:HGNC Symbol;Acc:2571]	G	0	634	-0.141778	0.380226	0	0	0	0	1	12	4.03123	NA	NA
ENSG00000066248	NGEF	neuronal guanine nucleotide exchange factor [Source:HGNC Symbol;Acc:7807]	G	0	635	-0.141778	0.380226	0	0	0	0	1	11	4.45154	NA	NA
ENSG00000102078	SLC25A14	solute carrier family 25 (mitochondrial carrier, brain), member 14 [Source:HGNC Symbol;Acc:10984]	N	0	636	-0.141778	0.380226	0	0	0	0	1	16	4.38982	NA	NA
ENSG00000104490	NCALD	neurocalcin delta [Source:HGNC Symbol;Acc:7655]	G	0	637	-0.141778	0.378449	0	0	0	0	1	10	4.18	NA	NA
ENSG00000104549	SQLE	squalene epoxidase [Source:HGNC Symbol;Acc:11279]	G	0	638	-0.141778	0.378449	0	0	0	0	1	16	4.33881	NA	NA
ENSG00000132640	BTBD3	BTB (POZ) domain containing 3 [Source:HGNC Symbol;Acc:15854]	G	0	639	-0.141778	0.378449	0	0	0	0	1	11	4.12825	NA	NA
ENSG00000142621	FHAD1	forkhead-associated (FHA) phosphopeptide binding domain 1 [Source:HGNC Symbol;Acc:29408]	G	0	640	-0.141778	0.378449	0	0	0	0	1	14	4.21778	NA	NA
ENSG00000148225	WDR31	WD repeat domain 31 [Source:HGNC Symbol;Acc:21421]	G	0	641	-0.141778	0.378449	0	0	0	0	1	20	4.38079	NA	NA
ENSG00000150433	TMEM218	transmembrane protein 218 [Source:HGNC Symbol;Acc:27344]	G	1	642	-0.141778	0.378449	0	0	0	0	1	10	4.43491	NA	NA
ENSG00000152936	IFLTD1	intermediate filament tail domain containing 1 [Source:HGNC Symbol;Acc:26683]	G	0	643	-0.141778	0.378449	0	0	0	0	1	16	4.17852	NA	NA
ENSG00000155749	ALS2CR12	amyotrophic lateral sclerosis 2 (juvenile) chromosome region, candidate 12 [Source:HGNC Symbol;Acc:14439]	G	0	644	-0.141778	0.378449	0	0	0	0	1	14	4.2518	NA	NA
ENSG00000163482	STK36	serine/threonine kinase 36 [Source:HGNC Symbol;Acc:17209]	P	1	645	-0.141778	0.378449	0	0	0	0	1	13	4.41915	NA	NA
ENSG00000163491	NEK10	NIMA-related kinase 10 [Source:HGNC Symbol;Acc:18592]	G	0	646	-0.141778	0.391248	0	0	0	0	1	14	4.49463	NA	NA
ENSG00000163624	CDS1	CDP-diacylglycerol synthase (phosphatidate cytidylyltransferase) 1 [Source:HGNC Symbol;Acc:1800]	G	0	647	-0.141778	0.391248	0	0	0	0	1	12	4.34765	NA	NA
ENSG00000165084	C8orf34	chromosome 8 open reading frame 34 [Source:HGNC Symbol;Acc:30905]	G	0	648	-0.141778	0.391248	0	0	0	0	1	15	4.07405	NA	NA
ENSG00000166262	FAM227B	family with sequence similarity 227, member B [Source:HGNC Symbol;Acc:26543]	G	0	649	-0.141778	0.391248	0	0	0	0	1	17	4.08509	NA	NA
ENSG00000179071	CCDC89	coiled-coil domain containing 89 [Source:HGNC Symbol;Acc:26762]	G	0	650	-0.141778	0.391248	0	0	0	0	1	18	4.24493	NA	NA
ENSG00000180881	CAPS2	calcyphosine 2 [Source:HGNC Symbol;Acc:16471]	G	0	651	-0.141778	0.391248	0	0	0	0	1	14	4.35439	NA	NA
ENSG00000182518	FAM104B	family with sequence similarity 104, member B [Source:HGNC Symbol;Acc:25085]	G	0	652	-0.141778	0.391248	0	0	0	0	1	10	4.07688	NA	NA
ENSG00000186496	ZNF396	zinc finger protein 396 [Source:HGNC Symbol;Acc:18824]	G	0	653	-0.141778	0.391248	0	0	0	0	1	10	4.46017	NA	NA
ENSG00000196118	C16orf93	chromosome 16 open reading frame 93 [Source:HGNC Symbol;Acc:28078]	G	0	654	-0.141778	0.391248	0	0	0	0	1	13	4.16244	NA	NA
ENSG00000197057	DTHD1	death domain containing 1 [Source:HGNC Symbol;Acc:37261]	G	0	655	-0.141778	0.391248	0	0	0	0	1	13	4.46443	NA	NA
ENSG00000198088	NUP62CL	nucleoporin 62kDa C-terminal like [Source:HGNC Symbol;Acc:25960]	G	0	656	-0.141778	0.391248	0	0	0	0	1	21	4.24772	NA	NA
ENSG00000198894	KIAA1737	KIAA1737 [Source:HGNC Symbol;Acc:20365]	G	0	657	-0.141778	0.391248	0	0	0	0	1	11	4.38079	NA	NA
ENSG00000206199	ANKUB1	ankyrin repeat and ubiquitin domain containing 1 [Source:HGNC Symbol;Acc:29642]	G	0	658	-0.141778	0.391248	0	0	0	0	1	14	4.17168	NA	NA
ENSG00000222046	DCDC2B	doublecortin domain containing 2B [Source:HGNC Symbol;Acc:32576]	G	0	659	-0.141778	0.391248	0	0	0	0	1	10	4.32113	NA	NA
ENSG00000125977	EIF2S2	eukaryotic translation initiation factor 2, subunit 2 beta, 38kDa [Source:HGNC Symbol;Acc:3266]	G	0	660	-0.164034	0.391248	0	0	0	0	1	8	0.566104	hc	NA
ENSG00000159720	ATP6V0D1	ATPase, H+ transporting, lysosomal 38kDa, V0 subunit d1 [Source:HGNC Symbol;Acc:13724]	N	1	661	-0.164034	0.391248	0	0	0	0	1	8	0.713874	hc	NA
ENSG00000168883	USP39	ubiquitin specific peptidase 39 [Source:HGNC Symbol;Acc:20071]	G	0	662	-0.164034	0.389465	0	0	0	0	1	9	0.56667	hc	NA
ENSG00000058668	ATP2B4	ATPase, Ca++ transporting, plasma membrane 4 [Source:HGNC Symbol;Acc:817]	G	1	663	-0.180223	0.389465	0	0	0	0	1	8	1.29273	hc	NA
ENSG00000067842	ATP2B3	ATPase, Ca++ transporting, plasma membrane 3 [Source:HGNC Symbol;Acc:816]	G	0	664	-0.180223	0.389465	0	0	0	0	1	8	1.42696	hc	NA
ENSG00000072062	PRKACA	protein kinase, cAMP-dependent, catalytic, alpha [Source:HGNC Symbol;Acc:9380]	G	1	665	-0.180223	0.389465	0	0	0	0	1	7	1.25071	hc	NA
ENSG00000103769	RAB11A	RAB11A, member RAS oncogene family [Source:HGNC Symbol;Acc:9760]	P	1	666	-0.180223	0.389465	0	0	0	0	1	8	1.08123	hc	NA
ENSG00000133275	CSNK1G2	casein kinase 1, gamma 2 [Source:HGNC Symbol;Acc:2455]	G	0	667	-0.180223	0.401729	0	0	0	0	1	9	1.40098	hc	NA
ENSG00000141252	VPS53	vacuolar protein sorting 53 homolog (S. cerevisiae) [Source:HGNC Symbol;Acc:25608]	G	0	668	-0.180223	0.401729	0	0	0	0	1	8	1.07644	hc	NA
ENSG00000039537	C6	complement component 6 [Source:HGNC Symbol;Acc:1339]	N	0	669	-0.184735	0.401729	0	0	0	0	0	10	4.25447	NA	mc
ENSG00000068615	REEP1	receptor accessory protein 1 [Source:HGNC Symbol;Acc:25786]	G	0	670	-0.184735	0.399943	0	0	0	0	0	20	4.24	NA	mc
ENSG00000105479	CCDC114	coiled-coil domain containing 114 [Source:HGNC Symbol;Acc:26560]	P	1	671	-0.184735	0.399943	0	0	0	0	0	10	4.3066	NA	mc
ENSG00000106078	COBL	cordon-bleu WH2 repeat protein [Source:HGNC Symbol;Acc:22199]	G	0	672	-0.184735	0.411707	0	0	0	0	0	10	4.12901	NA	mc
ENSG00000121005	CRISPLD1	cysteine-rich secretory protein LCCL domain containing 1 [Source:HGNC Symbol;Acc:18206]	G	0	673	-0.184735	0.411707	0	0	0	0	0	11	4.46871	NA	mc
ENSG00000144504	ANKMY1	ankyrin repeat and MYND domain containing 1 [Source:HGNC Symbol;Acc:20987]	G	0	674	-0.184735	0.411707	0	0	0	0	0	19	4.14507	NA	mc
ENSG00000163596	ICA1L	islet cell autoantigen 1,69kDa-like [Source:HGNC Symbol;Acc:14442]	G	0	675	-0.184735	0.411707	0	0	0	0	0	10	4.49463	NA	mc
ENSG00000169550	MUC15	mucin 15, cell surface associated [Source:HGNC Symbol;Acc:14956]	G	0	676	-0.184735	0.411707	0	0	0	0	0	10	4.05718	NA	mc
ENSG00000174776	WDR49	WD repeat domain 49 [Source:HGNC Symbol;Acc:26587]	G	0	677	-0.184735	0.411707	0	0	0	0	0	14	4.17852	NA	mc
ENSG00000177989	ODF3B	outer dense fiber of sperm tails 3B [Source:HGNC Symbol;Acc:34388]	G	0	678	-0.184735	0.411707	0	0	0	0	0	10	4.41915	NA	mc
ENSG00000185432	METTL7A	methyltransferase like 7A [Source:HGNC Symbol;Acc:24550]	G	0	679	-0.184735	0.411707	0	0	0	0	0	23	4.42353	NA	mc
ENSG00000187624	C17orf97	chromosome 17 open reading frame 97 [Source:HGNC Symbol;Acc:33800]	G	0	680	-0.184735	0.411707	0	0	0	0	0	19	4.35065	NA	mc
ENSG00000198718	FAM179B	family with sequence similarity 179, member B [Source:HGNC Symbol;Acc:19959]	G	1	681	-0.184735	0.411707	0	0	0	0	0	13	4.11571	NA	mc
ENSG00000205593	DENND6B	DENN/MADD domain containing 6B [Source:HGNC Symbol;Acc:32690]	G	0	682	-0.184735	0.411707	0	0	0	0	0	14	4.06559	NA	mc
ENSG00000055130	CUL1	cullin 1 [Source:HGNC Symbol;Acc:2551]	G	0	683	-0.193906	0.411707	1	0	1	0	0	9	1.94203	hc	NA
ENSG00000067048	DDX3Y	DEAD (Asp-Glu-Ala-Asp) box polypeptide 3, Y-linked [Source:HGNC Symbol;Acc:2699]	G	0	684	-0.193906	0.411707	1	0	1	0	0	9	1.63101	hc	NA
ENSG00000100804	PSMB5	proteasome (prosome, macropain) subunit, beta type, 5 [Source:HGNC Symbol;Acc:9542]	G	0	685	-0.193906	0.411707	1	0	1	0	0	8	1.76132	hc	NA
ENSG00000102882	MAPK3	mitogen-activated protein kinase 3 [Source:HGNC Symbol;Acc:6877]	N	0	686	-0.193906	0.411707	1	1	1	0	0	9	1.55735	hc	NA
ENSG00000105568	PPP2R1A	protein phosphatase 2, regulatory subunit A, alpha [Source:HGNC Symbol;Acc:9302]	G	1	687	-0.193906	0.423019	1	1	1	0	0	7	1.66723	hc	NA
ENSG00000115484	CCT4	chaperonin containing TCP1, subunit 4 (delta) [Source:HGNC Symbol;Acc:1617]	G	0	688	-0.193906	0.423019	1	0	1	0	0	8	1.97422	hc	NA
ENSG00000126803	HSPA2	heat shock 70kDa protein 2 [Source:HGNC Symbol;Acc:5235]	G	0	689	-0.193906	0.423019	1	1	1	0	0	8	1.63555	hc	NA
ENSG00000130985	UBA1	ubiquitin-like modifier activating enzyme 1 [Source:HGNC Symbol;Acc:12469]	G	0	690	-0.193906	0.423019	1	1	1	0	0	8	1.52461	hc	NA
ENSG00000134717	BTF3L4	basic transcription factor 3-like 4 [Source:HGNC Symbol;Acc:30547]	G	0	691	-0.193906	0.423019	0	1	1	0	0	9	1.84098	hc	NA
ENSG00000136631	VPS45	vacuolar protein sorting 45 homolog (S. cerevisiae) [Source:HGNC Symbol;Acc:14579]	N	0	692	-0.193906	0.423019	1	0	1	0	0	9	1.68736	hc	NA
ENSG00000144028	SNRNP200	small nuclear ribonucleoprotein 200kDa (U5) [Source:HGNC Symbol;Acc:30859]	G	0	693	-0.193906	0.421219	1	0	1	0	0	8	1.54938	hc	NA
ENSG00000146731	CCT6A	chaperonin containing TCP1, subunit 6A (zeta 1) [Source:HGNC Symbol;Acc:1620]	G	0	694	-0.193906	0.421219	1	0	1	0	0	8	1.82608	hc	NA
ENSG00000156261	CCT8	chaperonin containing TCP1, subunit 8 (theta) [Source:HGNC Symbol;Acc:1623]	G	1	695	-0.193906	0.421219	1	0	1	0	0	8	1.53892	hc	NA
ENSG00000162616	DNAJB4	DnaJ (Hsp40) homolog, subfamily B, member 4 [Source:HGNC Symbol;Acc:14886]	G	0	696	-0.193906	0.421219	1	1	1	0	0	8	1.98717	hc	NA
ENSG00000164087	POC1A	POC1 centriolar protein homolog A (Chlamydomonas) [Source:HGNC Symbol;Acc:24488]	P	1	697	-0.193906	0.421219	1	0	1	0	0	6	1.90489	hc	NA
ENSG00000164885	CDK5	cyclin-dependent kinase 5 [Source:HGNC Symbol;Acc:1774]	G	0	698	-0.193906	0.419434	1	0	1	0	0	9	1.62948	hc	NA
ENSG00000165672	PRDX3	peroxiredoxin 3 [Source:HGNC Symbol;Acc:9354]	G	0	699	-0.193906	0.419434	1	1	1	0	0	9	1.83677	hc	NA
ENSG00000170606	HSPA4	heat shock 70kDa protein 4 [Source:HGNC Symbol;Acc:5237]	G	0	700	-0.193906	0.419434	1	1	1	0	0	9	1.64227	hc	NA
ENSG00000197444	OGDHL	oxoglutarate dehydrogenase-like [Source:HGNC Symbol;Acc:25590]	G	0	701	-0.193906	0.419434	0	1	1	0	0	9	1.5114	hc	NA
ENSG00000198033	TUBA3C	tubulin, alpha 3c [Source:HGNC Symbol;Acc:12408]	G	0	702	-0.193906	0.419434	1	0	1	0	0	8	1.79206	hc	NA
ENSG00000206286	VPS52	vacuolar protein sorting 52 homolog (S. cerevisiae) [Source:HGNC Symbol;Acc:10518]	G	0	703	-0.193906	0.419434	1	1	1	0	0	8	1.95873	hc	NA
ENSG00000223501	VPS52	vacuolar protein sorting 52 homolog (S. cerevisiae) [Source:HGNC Symbol;Acc:10518]	G	0	704	-0.193906	0.419434	1	1	1	0	0	8	1.95873	hc	NA
ENSG00000223618	VPS52	vacuolar protein sorting 52 homolog (S. cerevisiae) [Source:HGNC Symbol;Acc:10518]	G	0	705	-0.193906	0.419434	1	1	1	0	0	8	1.95873	hc	NA
ENSG00000224455	VPS52	vacuolar protein sorting 52 homolog (S. cerevisiae) [Source:HGNC Symbol;Acc:10518]	G	0	706	-0.193906	0.419434	1	1	1	0	0	8	1.95873	hc	NA
ENSG00000225590	VPS52	vacuolar protein sorting 52 homolog (S. cerevisiae) [Source:HGNC Symbol;Acc:10518]	G	0	707	-0.193906	0.419434	1	1	1	0	0	8	1.95873	hc	NA
ENSG00000228425	VPS52	vacuolar protein sorting 52 homolog (S. cerevisiae) [Source:HGNC Symbol;Acc:10518]	G	0	708	-0.193906	0.419434	1	1	1	0	0	8	1.95873	hc	NA
ENSG00000236014	VPS52	vacuolar protein sorting 52 homolog (S. cerevisiae) [Source:HGNC Symbol;Acc:10518]	G	0	709	-0.193906	0.419434	1	1	1	0	0	8	1.95873	hc	NA
ENSG00000244687	UBE2V1	ubiquitin-conjugating enzyme E2 variant 1 [Source:HGNC Symbol;Acc:12494]	G	0	710	-0.193906	0.419434	1	1	1	0	0	9	1.79481	hc	NA
ENSG00000143776	CDC42BPA	CDC42 binding protein kinase alpha (DMPK-like) [Source:HGNC Symbol;Acc:1737]	G	0	711	-0.200472	0.419434	0	1	1	0	1	15	1.3444	hc	lc
ENSG00000075711	DLG1	discs, large homolog 1 (Drosophila) [Source:HGNC Symbol;Acc:2900]	G	0	712	-0.234848	0.419434	0	0	0	0	1	10	2.283	hc	NA
ENSG00000082458	DLG3	discs, large homolog 3 (Drosophila) [Source:HGNC Symbol;Acc:2902]	G	0	713	-0.234848	0.419434	0	0	0	0	1	10	2.32705	hc	NA
ENSG00000103549	RNF40	ring finger protein 40, E3 ubiquitin protein ligase [Source:HGNC Symbol;Acc:16867]	G	0	714	-0.234848	0.419434	0	0	0	0	1	18	2.19442	hc	NA
ENSG00000104093	DMXL2	Dmx-like 2 [Source:HGNC Symbol;Acc:2938]	G	0	715	-0.234848	0.419434	0	0	0	0	1	11	2.40597	hc	NA
ENSG00000108852	MPP2	membrane protein, palmitoylated 2 (MAGUK p55 subfamily member 2) [Source:HGNC Symbol;Acc:7220]	G	0	716	-0.234848	0.419434	0	0	0	0	1	12	2.36444	hc	NA
ENSG00000151779	NBAS	neuroblastoma amplified sequence [Source:HGNC Symbol;Acc:15625]	G	0	717	-0.234848	0.419434	0	0	0	0	1	16	2.23233	hc	NA
ENSG00000158109	TPRG1L	tumor protein p63 regulated 1-like [Source:HGNC Symbol;Acc:27007]	G	0	718	-0.234848	0.419434	0	0	0	0	1	13	2.16588	hc	NA
ENSG00000163531	NFASC	neurofascin [Source:HGNC Symbol;Acc:29866]	G	0	719	-0.234848	0.419434	0	0	0	0	1	10	2.10132	hc	NA
ENSG00000174799	CEP135	centrosomal protein 135kDa [Source:HGNC Symbol;Acc:29086]	P	1	720	-0.234848	0.419434	0	0	0	0	1	13	2.12647	hc	NA
ENSG00000003393	ALS2	amyotrophic lateral sclerosis 2 (juvenile) [Source:HGNC Symbol;Acc:443]	G	0	721	-0.243802	0.430295	1	0	1	0	0	19	3.04426	mc	NA
ENSG00000121691	CAT	catalase [Source:HGNC Symbol;Acc:1516]	N	0	722	-0.243802	0.430295	1	0	1	0	0	16	3.46138	mc	NA
ENSG00000196236	XPNPEP3	X-prolyl aminopeptidase (aminopeptidase P) 3, putative [Source:HGNC Symbol;Acc:28052]	P	0	723	-0.243802	0.428513	1	0	1	0	0	14	3.20427	mc	NA
ENSG00000230989	HSBP1	heat shock factor binding protein 1 [Source:HGNC Symbol;Acc:5203]	G	0	724	-0.243802	0.426746	1	1	1	0	0	17	3.16179	mc	NA
ENSG00000101997	CCDC22	coiled-coil domain containing 22 [Source:HGNC Symbol;Acc:28909]	G	0	725	-0.246552	0.426746	0	0	0	1	1	20	1.04896	hc	NA
ENSG00000138311	ZNF365	zinc finger protein 365 [Source:HGNC Symbol;Acc:18194]	G	0	726	-0.246552	0.426746	0	0	0	1	1	12	1.35207	hc	NA
ENSG00000115306	SPTBN1	spectrin, beta, non-erythrocytic 1 [Source:HGNC Symbol;Acc:11275]	G	0	727	-0.260236	0.426746	1	0	1	1	0	10	1.59707	hc	NA
ENSG00000115414	FN1	fibronectin 1 [Source:HGNC Symbol;Acc:3778]	G	0	728	-0.260236	0.426746	1	0	1	1	0	10	1.85613	hc	NA
ENSG00000182957	SPATA13	spermatogenesis associated 13 [Source:HGNC Symbol;Acc:23222]	G	0	729	-0.295379	0.426746	0	0	0	0	1	11	2.63571	NA	hc
ENSG00000165434	PGM2L1	phosphoglucomutase 2-like 1 [Source:HGNC Symbol;Acc:20898]	G	0	730	-0.29615	0.426746	0	0	0	0	0	14	3.00627	hc	lc
ENSG00000119397	CNTRL	centriolin [Source:HGNC Symbol;Acc:1858]	G	1	731	-0.304482	0.426746	1	1	1	0	0	14	3.94888	hc	NA
ENSG00000126432	PRDX5	peroxiredoxin 5 [Source:HGNC Symbol;Acc:9355]	G	0	732	-0.304482	0.426746	1	1	1	0	0	15	3.7679	hc	NA
ENSG00000131711	MAP1B	microtubule-associated protein 1B [Source:HGNC Symbol;Acc:6836]	G	1	733	-0.304482	0.426746	1	0	1	0	0	14	3.67974	hc	NA
ENSG00000132153	DHX30	DEAH (Asp-Glu-Ala-His) box polypeptide 30 [Source:HGNC Symbol;Acc:16716]	G	0	734	-0.304482	0.426746	1	0	1	0	0	10	3.56645	hc	NA
ENSG00000135968	GCC2	GRIP and coiled-coil domain containing 2 [Source:HGNC Symbol;Acc:23218]	G	0	735	-0.304482	0.426746	1	0	1	0	0	18	3.59386	hc	NA
ENSG00000146733	PSPH	phosphoserine phosphatase [Source:HGNC Symbol;Acc:9577]	G	0	736	-0.304482	0.426746	0	1	1	0	0	12	3.91626	hc	NA
ENSG00000152556	PFKM	phosphofructokinase, muscle [Source:HGNC Symbol;Acc:8877]	G	1	737	-0.304482	0.426746	1	0	1	0	0	15	3.61818	hc	NA
ENSG00000159685	CHCHD6	coiled-coil-helix-coiled-coil-helix domain containing 6 [Source:HGNC Symbol;Acc:28184]	G	0	738	-0.304482	0.426746	1	0	1	0	0	10	3.51336	hc	NA
ENSG00000173226	IQCB1	IQ motif containing B1 [Source:HGNC Symbol;Acc:28949]	P	1	739	-0.304482	0.426746	1	0	1	0	0	12	3.87138	hc	NA
ENSG00000143882	ATP6V1C2	ATPase, H+ transporting, lysosomal 42kDa, V1 subunit C2 [Source:HGNC Symbol;Acc:18264]	G	0	740	-0.316914	0.437189	0	0	0	0	0	8	2.40632	NA	hc
ENSG00000135040	NAA35	N(alpha)-acetyltransferase 35, NatC auxiliary subunit [Source:HGNC Symbol;Acc:24340]	G	0	741	-0.349826	0.437189	0	0	0	0	1	15	2.69574	mc	NA
ENSG00000170445	HARS	histidyl-tRNA synthetase [Source:HGNC Symbol;Acc:4816]	G	0	742	-0.371361	0.437189	0	0	0	0	0	8	2.24037	mc	NA
ENSG00000103316	CRYM	crystallin, mu [Source:HGNC Symbol;Acc:2418]	G	0	743	-0.373923	0.437189	0	0	0	0	0	17	1.60965	mc	hc
ENSG00000025800	KPNA6	karyopherin alpha 6 (importin alpha 7) [Source:HGNC Symbol;Acc:6399]	G	0	744	-0.380221	0.437189	1	0	1	0	1	9	1.52913	NA	NA
ENSG00000157916	RER1	RER1 retention in endoplasmic reticulum 1 homolog (S. cerevisiae) [Source:HGNC Symbol;Acc:30309]	G	0	745	-0.380221	0.437189	1	0	1	0	1	8	1.61155	NA	NA
ENSG00000163041	H3F3A	H3 histone, family 3A [Source:HGNC Symbol;Acc:4764]	N	0	746	-0.380221	0.437189	0	1	1	0	1	8	1.83809	NA	NA
ENSG00000171453	POLR1C	polymerase (RNA) I polypeptide C, 30kDa [Source:HGNC Symbol;Acc:20194]	N	0	747	-0.380221	0.447257	1	0	1	0	1	9	1.89438	NA	NA
ENSG00000089220	PEBP1	phosphatidylethanolamine binding protein 1 [Source:HGNC Symbol;Acc:8630]	G	0	748	-0.392538	0.456972	0	1	1	0	0	15	3.08779	hc	NA
ENSG00000099290	FAM21A	family with sequence similarity 21, member A [Source:HGNC Symbol;Acc:23416]	G	0	749	-0.392538	0.456972	1	0	1	0	0	18	3.06905	hc	NA
ENSG00000100380	ST13	suppression of tumorigenicity 13 (colon carcinoma) (Hsp70 interacting protein) [Source:HGNC Symbol;Acc:11343]	G	0	750	-0.392538	0.456972	1	0	1	0	0	13	3.27751	hc	NA
ENSG00000107890	ANKRD26	ankyrin repeat domain 26 [Source:HGNC Symbol;Acc:29186]	G	0	751	-0.392538	0.456972	1	0	1	0	0	11	3.40034	hc	NA
ENSG00000109180	OCIAD1	OCIA domain containing 1 [Source:HGNC Symbol;Acc:16074]	G	0	752	-0.392538	0.456972	1	1	1	0	0	13	3.00627	hc	NA
ENSG00000109501	WFS1	Wolfram syndrome 1 (wolframin) [Source:HGNC Symbol;Acc:12762]	G	0	753	-0.392538	0.456972	1	0	1	0	0	12	3.34091	hc	NA
ENSG00000111716	LDHB	lactate dehydrogenase B [Source:HGNC Symbol;Acc:6541]	G	0	754	-0.392538	0.456972	1	1	1	0	0	19	3.09857	hc	NA
ENSG00000111731	C2CD5	C2 calcium-dependent domain containing 5 [Source:HGNC Symbol;Acc:29062]	G	0	755	-0.392538	0.456972	1	0	1	0	0	11	3.00642	hc	NA
ENSG00000120885	CLU	clusterin [Source:HGNC Symbol;Acc:2095]	N	0	756	-0.392538	0.456972	1	0	1	0	0	10	3.39873	hc	NA
ENSG00000130640	TUBGCP2	tubulin, gamma complex associated protein 2 [Source:HGNC Symbol;Acc:18599]	P	0	757	-0.392538	0.455194	1	1	1	0	0	10	3.46546	hc	NA
ENSG00000131558	EXOC4	exocyst complex component 4 [Source:HGNC Symbol;Acc:30389]	P	0	758	-0.392538	0.45343	1	1	1	0	0	15	3.00627	hc	NA
ENSG00000135525	MAP7	microtubule-associated protein 7 [Source:HGNC Symbol;Acc:6869]	G	0	759	-0.392538	0.451679	1	0	1	0	0	10	3.3767	hc	NA
ENSG00000138385	SSB	Sjogren syndrome antigen B (autoantigen La) [Source:HGNC Symbol;Acc:11316]	G	0	760	-0.392538	0.451679	1	0	1	0	0	10	3.23618	hc	NA
ENSG00000141577	AZI1	5-azacytidine induced 1 [Source:HGNC Symbol;Acc:29511]	P	1	761	-0.392538	0.451679	1	0	1	0	0	17	3.32418	hc	NA
ENSG00000144647	GTDC2	glycosyltransferase-like domain containing 2 [Source:HGNC Symbol;Acc:25902]	G	0	762	-0.392538	0.461042	0	1	1	0	0	10	3.40259	hc	NA
ENSG00000157869	RAB28	RAB28, member RAS oncogene family [Source:HGNC Symbol;Acc:9768]	G	1	763	-0.392538	0.461042	1	0	1	0	0	16	3.45307	hc	NA
ENSG00000158604	TMED4	transmembrane emp24 protein transport domain containing 4 [Source:HGNC Symbol;Acc:22301]	G	0	764	-0.392538	0.461042	1	0	1	0	0	14	3.24167	hc	NA
ENSG00000165898	ISCA2	iron-sulfur cluster assembly 2 homolog (S. cerevisiae) [Source:HGNC Symbol;Acc:19857]	G	0	765	-0.392538	0.461042	0	1	1	0	0	11	3.4569	hc	NA
ENSG00000172661	FAM21C	family with sequence similarity 21, member C [Source:HGNC Symbol;Acc:23414]	G	0	766	-0.392538	0.461042	1	0	1	0	0	18	3.19118	hc	NA
ENSG00000178057	NDUFAF3	NADH dehydrogenase (ubiquinone) complex I, assembly factor 3 [Source:HGNC Symbol;Acc:29918]	G	0	767	-0.392538	0.461042	1	1	1	0	0	20	3.2973	hc	NA
ENSG00000003096	KLHL13	kelch-like family member 13 [Source:HGNC Symbol;Acc:22931]	G	0	768	-0.394409	0.461042	0	0	0	0	1	10	3.79052	NA	lc
ENSG00000121486	TRMT1L	tRNA methyltransferase 1 homolog (S. cerevisiae)-like [Source:HGNC Symbol;Acc:16782]	G	0	769	-0.394409	0.461042	0	0	0	0	1	15	3.78259	NA	lc
ENSG00000143324	XPR1	xenotropic and polytropic retrovirus receptor 1 [Source:HGNC Symbol;Acc:12827]	G	0	770	-0.394409	0.461042	0	0	0	0	1	14	3.62993	NA	lc
ENSG00000163138	PACRGL	PARK2 co-regulated-like [Source:HGNC Symbol;Acc:28442]	G	0	771	-0.394409	0.461042	0	0	0	0	1	18	3.93572	NA	lc
ENSG00000184307	ZDHHC23	zinc finger, DHHC-type containing 23 [Source:HGNC Symbol;Acc:28654]	G	0	772	-0.394409	0.461042	0	0	0	0	1	13	3.8033	NA	lc
ENSG00000058056	USP13	ubiquitin specific peptidase 13 (isopeptidase T-3) [Source:HGNC Symbol;Acc:12611]	G	0	773	-0.423178	0.461042	1	0	1	0	0	8	1.85754	NA	mc
ENSG00000165416	SUGT1	SGT1, suppressor of G2 allele of SKP1 (S. cerevisiae) [Source:HGNC Symbol;Acc:16987]	N	0	774	-0.423178	0.461042	1	1	1	0	0	9	1.98788	NA	mc
ENSG00000197459	HIST1H2BH	histone cluster 1, H2bh [Source:HGNC Symbol;Acc:4755]	G	0	775	-0.423178	0.459298	1	0	1	0	0	7	1.61071	NA	mc
ENSG00000137133	HINT2	histidine triad nucleotide binding protein 2 [Source:HGNC Symbol;Acc:18344]	G	0	776	-0.427025	0.459298	0	0	0	0	0	9	4.14387	NA	NA
ENSG00000165695	AK8	adenylate kinase 8 [Source:HGNC Symbol;Acc:26526]	P	1	777	-0.427025	0.459298	0	0	0	0	0	9	4.39174	NA	NA
ENSG00000214114	MYCBP	c-myc binding protein [Source:HGNC Symbol;Acc:7554]	G	0	778	-0.427025	0.457568	0	0	0	0	0	8	4.19017	NA	NA
ENSG00000011451	WIZ	widely interspaced zinc finger motifs [Source:HGNC Symbol;Acc:30917]	G	0	779	-0.446551	0.457568	1	0	1	1	1	10	1.67655	NA	NA
ENSG00000083097	DOPEY1	dopey family member 1 [Source:HGNC Symbol;Acc:21194]	G	0	780	-0.446551	0.457568	1	0	1	1	1	17	1.92268	NA	NA
ENSG00000100503	NIN	ninein (GSK3B interacting protein) [Source:HGNC Symbol;Acc:14906]	P	1	781	-0.446551	0.457568	1	0	1	1	1	10	1.57896	NA	NA
ENSG00000171456	ASXL1	additional sex combs like 1 (Drosophila) [Source:HGNC Symbol;Acc:18318]	G	0	782	-0.446551	0.466608	1	0	1	1	1	10	1.70376	NA	NA
ENSG00000177082	WDR73	WD repeat domain 73 [Source:HGNC Symbol;Acc:25928]	G	0	783	-0.447274	0.466608	0	1	1	0	0	10	4.2279	NA	lc
ENSG00000102109	PCSK1N	proprotein convertase subtilisin/kexin type 1 inhibitor [Source:HGNC Symbol;Acc:17301]	G	0	784	-0.46412	0.466608	0	0	0	0	1	10	2.27091	NA	mc
ENSG00000154856	APCDD1	adenomatosis polyposis coli down-regulated 1 [Source:HGNC Symbol;Acc:15718]	G	0	785	-0.46412	0.466608	0	0	0	0	1	18	2.48839	NA	mc
ENSG00000203724	C1orf53	chromosome 1 open reading frame 53 [Source:HGNC Symbol;Acc:30003]	G	0	786	-0.46412	0.466608	0	0	0	0	1	15	2.32806	NA	mc
ENSG00000112144	ICK	intestinal cell (MAK-like) kinase [Source:HGNC Symbol;Acc:21219]	G	1	787	-0.46953	0.466608	1	0	1	0	0	7	0.699576	hc	lc
ENSG00000261652	FLJ27352	uncharacterized protein LOC145788 [Source:RefSeq peptide;Acc:NP_001185713]	G	0	788	-0.471346	0.466608	0	0	0	0	0	NA	4.58047	NA	NA
ENSG00000262600	C11orf52	chromosome 11 open reading frame 52 [Source:HGNC Symbol;Acc:30531]	G	0	789	-0.471346	0.466608	0	0	0	0	0	NA	4.68698	NA	NA
ENSG00000262740	PIH1D2	PIH1 domain containing 2 [Source:HGNC Symbol;Acc:25210]	G	0	790	-0.471346	0.466608	0	0	0	0	0	NA	5.48344	NA	NA
ENSG00000262747	AMZ2	archaelysin family metallopeptidase 2 [Source:HGNC Symbol;Acc:28041]	G	0	791	-0.471346	0.466608	0	0	0	0	0	NA	4.89677	NA	NA
ENSG00000264440	FAM229B	family with sequence similarity 229, member B [Source:HGNC Symbol;Acc:33858]	G	0	792	-0.471346	0.466608	0	0	0	0	0	NA	5.09956	NA	NA
ENSG00000267596	CCL15	chemokine (C-C motif) ligand 15 [Source:HGNC Symbol;Acc:10613]	G	0	793	-0.471346	0.466608	0	0	0	0	0	NA	4.52343	NA	NA
ENSG00000268135	LRRC23	leucine rich repeat containing 23 [Source:HGNC Symbol;Acc:19138]	G	0	794	-0.471346	0.466608	0	0	0	0	0	NA	6.12322	NA	NA
ENSG00000268212	CXorf30	chromosome X open reading frame 30 [Source:HGNC Symbol;Acc:27298]	G	0	795	-0.471346	0.466608	0	0	0	0	0	NA	4.76662	NA	NA
ENSG00000268430	SHANK2	SH3 and multiple ankyrin repeat domains protein 2 isoform 1 [Source:RefSeq peptide;Acc:NP_036441]	G	0	796	-0.471346	0.466608	0	0	0	0	0	NA	4.81139	NA	NA
ENSG00000268512	CETN2	centrin, EF-hand protein, 2 [Source:HGNC Symbol;Acc:1867]	G	0	797	-0.471346	0.466608	0	0	0	0	0	NA	6.09755	NA	NA
ENSG00000269265	RIBC1	RIB43A domain with coiled-coils 1 [Source:HGNC Symbol;Acc:26537]	G	0	798	-0.471346	0.466608	0	0	0	0	0	NA	4.73861	NA	NA
ENSG00000269278	IFT46	intraflagellar transport 46 homolog (Chlamydomonas) [Source:HGNC Symbol;Acc:26146]	G	0	799	-0.471346	0.466608	0	0	0	0	0	NA	6.74883	NA	NA
ENSG00000269671	RABL2B	RAB, member of RAS oncogene family-like 2B [Source:HGNC Symbol;Acc:9800]	G	0	800	-0.471346	0.466608	0	0	0	0	0	NA	6.19459	NA	NA
ENSG00000064933	PMS1	PMS1 postmeiotic segregation increased 1 (S. cerevisiae) [Source:HGNC Symbol;Acc:9121]	G	0	801	-0.482465	0.466608	0	0	0	0	1	15	3.2788	NA	lc
ENSG00000110583	NAA40	N(alpha)-acetyltransferase 40, NatD catalytic subunit, homolog (S. cerevisiae) [Source:HGNC Symbol;Acc:25845]	G	0	802	-0.482465	0.466608	0	0	0	0	1	12	3.27976	NA	lc
ENSG00000111879	FAM184A	family with sequence similarity 184, member A [Source:HGNC Symbol;Acc:20991]	G	0	803	-0.482465	0.466608	0	0	0	0	1	12	3.48632	NA	lc
ENSG00000146233	CYP39A1	cytochrome P450, family 39, subfamily A, polypeptide 1 [Source:HGNC Symbol;Acc:17449]	G	0	804	-0.482465	0.466608	0	0	0	0	1	22	3.31975	NA	lc
ENSG00000165164	CXorf22	chromosome X open reading frame 22 [Source:HGNC Symbol;Acc:28546]	G	0	805	-0.482465	0.466608	0	0	0	0	1	10	3.43329	NA	lc
ENSG00000215328	HSPA1A	heat shock 70kDa protein 1A [Source:HGNC Symbol;Acc:5232]	N	0	806	-0.485719	0.466608	1	1	1	0	0	8	1.42411	hc	lc
ENSG00000232804	HSPA1B	heat shock 70kDa protein 1B [Source:HGNC Symbol;Acc:5233]	N	0	807	-0.485719	0.475351	1	1	1	0	0	8	1.42411	hc	lc
ENSG00000086200	IPO11	importin 11 [Source:HGNC Symbol;Acc:20628]	G	0	808	-0.490796	0.473625	1	1	1	0	1	16	3.97177	NA	NA
ENSG00000090971	NAT14	N-acetyltransferase 14 (GCN5-related, putative) [Source:HGNC Symbol;Acc:28918]	G	0	809	-0.490796	0.473625	1	0	1	0	1	10	3.74538	NA	NA
ENSG00000101871	MID1	midline 1 (Opitz/BBB syndrome) [Source:HGNC Symbol;Acc:7095]	G	0	810	-0.490796	0.473625	1	0	1	0	1	10	3.65605	NA	NA
ENSG00000116128	BCL9	B-cell CLL/lymphoma 9 [Source:HGNC Symbol;Acc:1008]	G	0	811	-0.490796	0.473625	1	0	1	0	1	10	3.52647	NA	NA
ENSG00000118407	FILIP1	filamin A interacting protein 1 [Source:HGNC Symbol;Acc:21015]	G	0	812	-0.490796	0.473625	1	0	1	0	1	11	3.83622	NA	NA
ENSG00000133640	LRRIQ1	leucine-rich repeats and IQ motif containing 1 [Source:HGNC Symbol;Acc:25708]	G	0	813	-0.490796	0.473625	1	0	1	0	1	20	3.74538	NA	NA
ENSG00000143258	USP21	ubiquitin specific peptidase 21 [Source:HGNC Symbol;Acc:12620]	G	0	814	-0.490796	0.473625	1	0	1	0	1	19	3.64751	NA	NA
ENSG00000167131	CCDC103	coiled-coil domain containing 103 [Source:HGNC Symbol;Acc:32700]	P	1	815	-0.490796	0.473625	1	0	1	0	1	13	3.55378	NA	NA
ENSG00000204634	TBC1D8	TBC1 domain family, member 8 (with GRAM domain) [Source:HGNC Symbol;Acc:17791]	G	0	816	-0.490796	0.482084	1	0	1	0	1	12	3.91374	NA	NA
ENSG00000099260	PALMD	palmdelphin [Source:HGNC Symbol;Acc:15846]	G	0	817	-0.493355	0.482084	0	0	0	1	0	10	4.05172	NA	NA
ENSG00000138443	ABI2	abl-interactor 2 [Source:HGNC Symbol;Acc:24011]	G	0	818	-0.493355	0.482084	0	0	0	1	0	11	4.1287	NA	NA
ENSG00000176978	DPP7	dipeptidyl-peptidase 7 [Source:HGNC Symbol;Acc:14892]	G	0	819	-0.493355	0.482084	0	0	0	1	0	21	4.17852	NA	NA
ENSG00000100979	PLTP	phospholipid transfer protein [Source:HGNC Symbol;Acc:9093]	G	0	820	-0.498562	0.482084	0	0	0	0	1	10	2.65924	hc	NA
ENSG00000117791	MARC2	mitochondrial amidoxime reducing component 2 [Source:HGNC Symbol;Acc:26064]	G	0	821	-0.498562	0.482084	0	0	0	0	1	17	2.74724	hc	NA
ENSG00000122042	UBL3	ubiquitin-like 3 [Source:HGNC Symbol;Acc:12504]	G	0	822	-0.498562	0.482084	0	0	0	0	1	13	2.68362	hc	NA
ENSG00000172260	NEGR1	neuronal growth regulator 1 [Source:HGNC Symbol;Acc:17302]	G	0	823	-0.498562	0.482084	0	0	0	0	1	13	2.66646	hc	NA
ENSG00000103647	CORO2B	coronin, actin binding protein, 2B [Source:HGNC Symbol;Acc:2256]	G	0	824	-0.520096	0.482084	0	0	0	0	0	9	2.21879	hc	NA
ENSG00000104412	EMC2	ER membrane protein complex subunit 2 [Source:HGNC Symbol;Acc:28963]	G	0	825	-0.520096	0.482084	0	0	0	0	0	7	2.42859	hc	NA
ENSG00000116120	FARSB	phenylalanyl-tRNA synthetase, beta subunit [Source:HGNC Symbol;Acc:17800]	G	0	826	-0.520096	0.482084	0	0	0	0	0	8	2.08191	hc	NA
ENSG00000151461	UPF2	UPF2 regulator of nonsense transcripts homolog (yeast) [Source:HGNC Symbol;Acc:17854]	G	0	827	-0.520096	0.482084	0	0	0	0	0	9	2.03899	hc	NA
ENSG00000154917	RAB6B	RAB6B, member RAS oncogene family [Source:HGNC Symbol;Acc:14902]	G	0	828	-0.520096	0.482084	0	0	0	0	0	8	2.41423	hc	NA
ENSG00000166347	CYB5A	cytochrome b5 type A (microsomal) [Source:HGNC Symbol;Acc:2570]	N	0	829	-0.520096	0.482084	0	0	0	0	0	8	2.31036	hc	NA
ENSG00000163618	CADPS	Ca++-dependent secretion activator [Source:HGNC Symbol;Acc:1426]	G	0	830	-0.522658	0.490275	0	0	0	0	0	11	1.56142	hc	hc
ENSG00000070081	NUCB2	nucleobindin 2 [Source:HGNC Symbol;Acc:8044]	N	0	831	-0.533754	0.490275	0	1	1	0	0	10	3.8847	NA	mc
ENSG00000080298	RFX3	regulatory factor X, 3 (influences HLA class II expression) [Source:HGNC Symbol;Acc:9984]	P	1	832	-0.533754	0.488557	1	0	1	0	0	14	3.50913	NA	mc
ENSG00000119760	SUPT7L	suppressor of Ty 7 (S. cerevisiae)-like [Source:HGNC Symbol;Acc:30632]	G	0	833	-0.533754	0.486852	1	0	1	0	0	12	3.62257	NA	mc
ENSG00000153132	CLGN	calmegin [Source:HGNC Symbol;Acc:2060]	G	0	834	-0.533754	0.486852	1	0	1	0	0	16	3.93526	NA	mc
ENSG00000187733	AMY1C	amylase, alpha 1C (salivary) [Source:HGNC Symbol;Acc:476]	G	0	835	-0.533754	0.486852	1	0	1	0	0	21	3.63034	NA	mc
ENSG00000007168	PAFAH1B1	platelet-activating factor acetylhydrolase 1b, regulatory subunit 1 (45kDa) [Source:HGNC Symbol;Acc:8574]	P	1	836	-0.540345	0.486852	1	1	1	0	0	14	2.09816	hc	lc
ENSG00000114742	WDR48	WD repeat domain 48 [Source:HGNC Symbol;Acc:30914]	G	0	837	-0.540345	0.485158	1	0	1	0	0	17	2.18551	hc	lc
ENSG00000104381	GDAP1	ganglioside induced differentiation associated protein 1 [Source:HGNC Symbol;Acc:15968]	G	0	838	-0.541519	0.485158	0	0	0	0	0	20	2.51185	hc	mc
ENSG00000044090	CUL7	cullin 7 [Source:HGNC Symbol;Acc:21024]	G	0	839	-0.578853	0.485158	1	1	1	0	1	20	3.03385	NA	NA
ENSG00000072682	P4HA2	prolyl 4-hydroxylase, alpha polypeptide II [Source:HGNC Symbol;Acc:8547]	G	0	840	-0.578853	0.485158	1	0	1	0	1	13	3.40299	NA	NA
ENSG00000078668	VDAC3	voltage-dependent anion channel 3 [Source:HGNC Symbol;Acc:12674]	P	1	841	-0.578853	0.485158	1	1	1	0	1	14	3.46089	NA	NA
ENSG00000100926	TM9SF1	transmembrane 9 superfamily member 1 [Source:HGNC Symbol;Acc:11864]	G	0	842	-0.578853	0.483476	1	1	1	0	1	14	3.07343	NA	NA
ENSG00000113583	C5orf15	chromosome 5 open reading frame 15 [Source:HGNC Symbol;Acc:20656]	G	0	843	-0.578853	0.483476	1	0	1	0	1	10	3.46813	NA	NA
ENSG00000116138	DNAJC16	DnaJ (Hsp40) homolog, subfamily C, member 16 [Source:HGNC Symbol;Acc:29157]	G	0	844	-0.578853	0.483476	1	0	1	0	1	13	3.01774	NA	NA
ENSG00000123636	BAZ2B	bromodomain adjacent to zinc finger domain, 2B [Source:HGNC Symbol;Acc:963]	G	0	845	-0.578853	0.483476	1	0	1	0	1	15	3.17361	NA	NA
ENSG00000127838	PNKD	paroxysmal nonkinesigenic dyskinesia [Source:HGNC Symbol;Acc:9153]	G	0	846	-0.578853	0.483476	1	1	1	0	1	17	3.11712	NA	NA
ENSG00000134744	ZCCHC11	zinc finger, CCHC domain containing 11 [Source:HGNC Symbol;Acc:28981]	G	0	847	-0.578853	0.483476	0	1	1	0	1	11	3.14712	NA	NA
ENSG00000136002	ARHGEF4	Rho guanine nucleotide exchange factor (GEF) 4 [Source:HGNC Symbol;Acc:684]	G	0	848	-0.578853	0.483476	1	0	1	0	1	11	3.29988	NA	NA
ENSG00000142609	C1orf222	chromosome 1 open reading frame 222 [Source:HGNC Symbol;Acc:27917]	G	1	849	-0.578853	0.483476	1	0	1	0	1	16	3.05322	NA	NA
ENSG00000143624	INTS3	integrator complex subunit 3 [Source:HGNC Symbol;Acc:26153]	G	0	850	-0.578853	0.483476	0	1	1	0	1	14	3.20908	NA	NA
ENSG00000148498	PARD3	par-3 partitioning defective 3 homolog (C. elegans) [Source:HGNC Symbol;Acc:16051]	P	0	851	-0.578853	0.483476	1	1	1	0	1	12	3.05581	NA	NA
ENSG00000160445	ZER1	zyg-11 related, cell cycle regulator [Source:HGNC Symbol;Acc:30960]	G	0	852	-0.578853	0.491408	1	0	1	0	1	10	3.01407	NA	NA
ENSG00000165175	MID1IP1	MID1 interacting protein 1 [Source:HGNC Symbol;Acc:20715]	G	0	853	-0.578853	0.491408	0	1	1	0	1	15	3.16842	NA	NA
ENSG00000187231	SESTD1	SEC14 and spectrin domains 1 [Source:HGNC Symbol;Acc:18379]	G	0	854	-0.578853	0.491408	1	0	1	0	1	11	3.06014	NA	NA
ENSG00000182473	EXOC7	exocyst complex component 7 [Source:HGNC Symbol;Acc:23214]	G	0	855	-0.586426	0.491408	0	0	0	1	0	17	2.30268	hc	NA
ENSG00000054690	PLEKHH1	pleckstrin homology domain containing, family H (with MyTH4 domain) member 1 [Source:HGNC Symbol;Acc:17733]	G	0	856	-0.62181	0.491408	1	0	1	0	0	11	3.06014	NA	mc
ENSG00000115970	THADA	thyroid adenoma associated [Source:HGNC Symbol;Acc:19217]	G	0	857	-0.62181	0.491408	0	1	1	0	0	15	3.41754	NA	mc
ENSG00000175054	ATR	ataxia telangiectasia and Rad3 related [Source:HGNC Symbol;Acc:882]	G	0	858	-0.62181	0.491408	1	1	1	0	0	11	3.04835	NA	mc
ENSG00000130724	CHMP2A	charged multivesicular body protein 2A [Source:HGNC Symbol;Acc:30216]	G	0	859	-0.635074	0.491408	0	0	0	0	0	6	2.93463	mc	NA
ENSG00000135070	ISCA1	iron-sulfur cluster assembly 1 homolog (S. cerevisiae) [Source:HGNC Symbol;Acc:28660]	G	0	860	-0.635074	0.491408	0	0	0	0	0	9	2.98716	mc	NA
ENSG00000074800	ENO1	enolase 1, (alpha) [Source:HGNC Symbol;Acc:3350]	G	0	861	-0.645247	0.491408	1	0	1	0	1	9	0.31993	hc	NA
ENSG00000100280	AP1B1	adaptor-related protein complex 1, beta 1 subunit [Source:HGNC Symbol;Acc:554]	N	0	862	-0.645247	0.491408	1	0	1	0	1	8	0.312524	hc	NA
ENSG00000134684	YARS	tyrosyl-tRNA synthetase [Source:HGNC Symbol;Acc:12840]	N	0	863	-0.645247	0.4991	1	0	1	0	1	8	0.402631	hc	NA
ENSG00000137076	TLN1	talin 1 [Source:HGNC Symbol;Acc:11845]	N	0	864	-0.645247	0.506563	1	0	1	0	1	9	0.304305	hc	NA
ENSG00000115875	SRSF7	serine/arginine-rich splicing factor 7 [Source:HGNC Symbol;Acc:10789]	G	0	865	-0.655323	0.513807	1	0	1	0	0	16	2.56898	mc	lc
ENSG00000169067	ACTBL2	actin, beta-like 2 [Source:HGNC Symbol;Acc:17780]	G	0	866	-0.660783	0.513807	0	1	1	0	0	9	NA	hc	NA
ENSG00000101182	PSMA7	proteasome (prosome, macropain) subunit, alpha type, 7 [Source:HGNC Symbol;Acc:9536]	G	0	867	-0.688204	0.513807	1	0	1	0	0	8	0.285593	hc	mc
ENSG00000104833	TUBB4A	tubulin, beta 4A class IVa [Source:HGNC Symbol;Acc:20774]	G	1	868	-0.688204	0.513807	1	1	1	0	0	8	0.429325	hc	mc
ENSG00000115145	STAM2	signal transducing adaptor molecule (SH3 domain and ITAM motif) 2 [Source:HGNC Symbol;Acc:11358]	G	0	869	-0.706411	0.513807	0	0	0	0	1	9	2.27305	NA	NA
ENSG00000137343	ATAT1	alpha tubulin acetyltransferase 1 [Source:HGNC Symbol;Acc:21186]	G	1	870	-0.706411	0.513807	0	0	0	0	1	4	2.00346	NA	NA
ENSG00000143479	DYRK3	dual-specificity tyrosine-(Y)-phosphorylation regulated kinase 3 [Source:HGNC Symbol;Acc:3094]	G	0	871	-0.706411	0.513807	0	0	0	0	1	9	2.35966	NA	NA
ENSG00000186153	WWOX	WW domain containing oxidoreductase [Source:HGNC Symbol;Acc:12799]	G	0	872	-0.706411	0.513807	0	0	0	0	1	8	2.19449	NA	NA
ENSG00000197702	PARVA	parvin, alpha [Source:HGNC Symbol;Acc:14652]	G	0	873	-0.706411	0.513807	0	0	0	0	1	9	2.32438	NA	NA
ENSG00000006210	CX3CL1	chemokine (C-X3-C motif) ligand 1 [Source:HGNC Symbol;Acc:10647]	G	0	874	-0.708973	0.513807	0	0	0	0	1	10	1.95192	NA	hc
ENSG00000162552	WNT4	wingless-type MMTV integration site family, member 4 [Source:HGNC Symbol;Acc:12783]	G	0	875	-0.708973	0.513807	0	0	0	0	1	12	1.97607	NA	hc
ENSG00000130707	ASS1	argininosuccinate synthase 1 [Source:HGNC Symbol;Acc:758]	G	0	876	-0.711577	0.513807	0	1	1	1	1	14	0.35885	hc	NA
ENSG00000143549	TPM3	tropomyosin 3 [Source:HGNC Symbol;Acc:12012]	G	0	877	-0.711577	0.513807	1	1	1	1	1	10	0.415758	hc	NA
ENSG00000077232	DNAJC10	DnaJ (Hsp40) homolog, subfamily C, member 10 [Source:HGNC Symbol;Acc:24637]	G	0	878	-0.72666	0.513807	1	0	1	0	1	14	2.38428	NA	lc
ENSG00000078114	NEBL	nebulette [Source:HGNC Symbol;Acc:16932]	G	0	879	-0.72666	0.513807	1	0	1	0	1	10	2.43063	NA	lc
ENSG00000130940	CASZ1	castor zinc finger 1 [Source:HGNC Symbol;Acc:26002]	G	0	880	-0.72666	0.513807	1	0	1	0	1	10	2.295	NA	lc
ENSG00000079335	CDC14A	cell division cycle 14A [Source:HGNC Symbol;Acc:1718]	G	1	881	-0.727834	0.513807	0	0	0	0	1	10	2.78998	NA	mc
ENSG00000123700	KCNJ2	potassium inwardly-rectifying channel, subfamily J, member 2 [Source:HGNC Symbol;Acc:6263]	G	0	882	-0.727834	0.513807	0	0	0	0	1	15	2.56154	NA	mc
ENSG00000128573	FOXP2	forkhead box P2 [Source:HGNC Symbol;Acc:13875]	G	0	883	-0.727834	0.513807	0	0	0	0	1	10	2.66716	NA	mc
ENSG00000179456	ZBTB18	zinc finger and BTB domain containing 18 [Source:HGNC Symbol;Acc:13030]	N	0	884	-0.727834	0.513807	0	0	0	0	1	10	2.73407	NA	mc
ENSG00000099901	RANBP1	RAN binding protein 1 [Source:HGNC Symbol;Acc:9847]	P	0	885	-0.731799	0.512136	1	0	1	1	0	8	1.64391	NA	NA
ENSG00000166508	MCM7	minichromosome maintenance complex component 7 [Source:HGNC Symbol;Acc:6950]	N	0	886	-0.731799	0.519171	1	1	1	1	0	8	1.88339	NA	NA
ENSG00000142892	PIGK	phosphatidylinositol glycan anchor biosynthesis, class K [Source:HGNC Symbol;Acc:8965]	G	0	887	-0.749368	0.517513	0	0	0	0	0	8	2.24626	NA	mc
ENSG00000184678	HIST2H2BE	histone cluster 2, H2be [Source:HGNC Symbol;Acc:4760]	G	0	888	-0.749368	0.517513	0	0	0	0	0	7	2.1357	NA	mc
ENSG00000128699	ORMDL1	ORM1-like 1 (S. cerevisiae) [Source:HGNC Symbol;Acc:16036]	G	0	889	-0.763421	0.517513	0	0	0	0	1	16	1.68708	mc	NA
ENSG00000138639	ARHGAP24	Rho GTPase activating protein 24 [Source:HGNC Symbol;Acc:25361]	G	0	890	-0.763421	0.517513	0	0	0	0	1	17	1.9158	mc	NA
ENSG00000076242	MLH1	mutL homolog 1, colon cancer, nonpolyposis type 2 (E. coli) [Source:HGNC Symbol;Acc:7127]	G	0	891	-0.776044	0.517513	1	0	1	0	0	9	3.70291	NA	NA
ENSG00000105254	TBCB	tubulin folding cofactor B [Source:HGNC Symbol;Acc:1989]	G	0	892	-0.776044	0.517513	0	1	1	0	0	8	3.81806	NA	NA
ENSG00000159352	PSMD4	proteasome (prosome, macropain) 26S subunit, non-ATPase, 4 [Source:HGNC Symbol;Acc:9561]	G	0	893	-0.776044	0.517513	1	0	1	0	0	8	3.52891	NA	NA
ENSG00000186625	KATNA1	katanin p60 (ATPase containing) subunit A 1 [Source:HGNC Symbol;Acc:6216]	G	0	894	-0.776044	0.517513	1	0	1	0	0	5	3.66948	NA	NA
ENSG00000100554	ATP6V1D	ATPase, H+ transporting, lysosomal 34kDa, V1 subunit D [Source:HGNC Symbol;Acc:13527]	G	1	895	-0.78381	0.517513	0	0	0	0	0	8	2.86503	hc	NA
ENSG00000169599	NFU1	NFU1 iron-sulfur cluster scaffold homolog (S. cerevisiae) [Source:HGNC Symbol;Acc:16287]	G	0	896	-0.78381	0.517513	0	0	0	0	0	9	2.55384	hc	NA
ENSG00000029993	HMGB3	high mobility group box 3 [Source:HGNC Symbol;Acc:5004]	G	0	897	-0.806378	0.517513	0	0	0	0	0	10	1.51044	mc	mc
ENSG00000164039	BDH2	3-hydroxybutyrate dehydrogenase, type 2 [Source:HGNC Symbol;Acc:32389]	G	0	898	-0.806378	0.517513	0	0	0	0	0	16	1.98847	mc	mc
ENSG00000095397	DFNB31	deafness, autosomal recessive 31 [Source:HGNC Symbol;Acc:16361]	P	1	899	-0.842374	0.517513	1	0	1	1	0	15	3.93425	NA	NA
ENSG00000145687	SSBP2	single-stranded DNA binding protein 2 [Source:HGNC Symbol;Acc:15831]	G	0	900	-0.842374	0.515864	1	0	1	1	0	12	3.53056	NA	NA
ENSG00000001460	STPG1	sperm-tail PG-rich repeat containing 1 [Source:HGNC Symbol;Acc:28070]	G	0	901	-0.858779	0.515864	0	0	0	0	0	18	6.2326	NA	NA
ENSG00000005448	WDR54	WD repeat domain 54 [Source:HGNC Symbol;Acc:25770]	G	0	902	-0.858779	0.515864	0	0	0	0	0	18	5.50616	NA	NA
ENSG00000008226	DLEC1	deleted in lung and esophageal cancer 1 [Source:HGNC Symbol;Acc:2899]	G	0	903	-0.858779	0.515864	0	0	0	0	0	12	5.23632	NA	NA
ENSG00000016864	GLT8D1	glycosyltransferase 8 domain containing 1 [Source:HGNC Symbol;Acc:24870]	G	0	904	-0.858779	0.515864	0	0	0	0	0	21	4.89191	NA	NA
ENSG00000070731	ST6GALNAC2	ST6 (alpha-N-acetyl-neuraminyl-2,3-beta-galactosyl-1,3)-N-acetylgalactosaminide alpha-2,6-sialyltransferase 2 [Source:HGNC Symbol;Acc:10867]	G	0	905	-0.858779	0.515864	0	0	0	0	0	11	4.53611	NA	NA
ENSG00000085063	CD59	CD59 molecule, complement regulatory protein [Source:HGNC Symbol;Acc:1689]	G	0	906	-0.858779	0.515864	0	0	0	0	0	16	4.55597	NA	NA
ENSG00000091592	NLRP1	NLR family, pyrin domain containing 1 [Source:HGNC Symbol;Acc:14374]	G	0	907	-0.858779	0.515864	0	0	0	0	0	10	4.82665	NA	NA
ENSG00000095203	EPB41L4B	erythrocyte membrane protein band 4.1 like 4B [Source:HGNC Symbol;Acc:19818]	G	0	908	-0.858779	0.515864	0	0	0	0	0	11	5.09959	NA	NA
ENSG00000100162	CENPM	centromere protein M [Source:HGNC Symbol;Acc:18352]	G	0	909	-0.858779	0.515864	0	0	0	0	0	17	4.74603	NA	NA
ENSG00000101448	EPPIN	epididymal peptidase inhibitor [Source:HGNC Symbol;Acc:15932]	G	0	910	-0.858779	0.515864	0	0	0	0	0	15	4.62336	NA	NA
ENSG00000103740	ACSBG1	acyl-CoA synthetase bubblegum family member 1 [Source:HGNC Symbol;Acc:29567]	G	0	911	-0.858779	0.515864	0	0	0	0	0	18	4.91077	NA	NA
ENSG00000106701	FSD1L	fibronectin type III and SPRY domain containing 1-like [Source:HGNC Symbol;Acc:13753]	G	0	912	-0.858779	0.515864	0	0	0	0	0	10	5.50616	NA	NA
ENSG00000118690	ARMC2	armadillo repeat containing 2 [Source:HGNC Symbol;Acc:23045]	G	0	913	-0.858779	0.515864	0	0	0	0	0	12	5.41968	NA	NA
ENSG00000119703	ZC2HC1C	zinc finger, C2HC-type containing 1C [Source:HGNC Symbol;Acc:20354]	G	0	914	-0.858779	0.515864	0	0	0	0	0	11	5.26384	NA	NA
ENSG00000128346	C22orf23	chromosome 22 open reading frame 23 [Source:HGNC Symbol;Acc:18589]	G	0	915	-0.858779	0.515864	0	0	0	0	0	10	5.0959	NA	NA
ENSG00000132004	FBXW9	F-box and WD repeat domain containing 9 [Source:HGNC Symbol;Acc:28136]	G	0	916	-0.858779	0.515864	0	0	0	0	0	12	4.95193	NA	NA
ENSG00000135314	KHDC1	KH homology domain containing 1 [Source:HGNC Symbol;Acc:21366]	G	0	917	-0.858779	0.515864	0	0	0	0	0	10	6.99326	NA	NA
ENSG00000136918	WDR38	WD repeat domain 38 [Source:HGNC Symbol;Acc:23745]	G	0	918	-0.858779	0.515864	0	0	0	0	0	10	5.34941	NA	NA
ENSG00000137098	SPAG8	sperm associated antigen 8 [Source:HGNC Symbol;Acc:14105]	G	0	919	-0.858779	0.515864	0	0	0	0	0	13	4.76706	NA	NA
ENSG00000138640	FAM13A	family with sequence similarity 13, member A [Source:HGNC Symbol;Acc:19367]	G	0	920	-0.858779	0.515864	0	0	0	0	0	12	4.68665	NA	NA
ENSG00000143222	UFC1	ubiquitin-fold modifier conjugating enzyme 1 [Source:HGNC Symbol;Acc:26941]	G	0	921	-0.858779	0.515864	0	0	0	0	0	16	4.56447	NA	NA
ENSG00000145107	TM4SF19	transmembrane 4 L six family member 19 [Source:HGNC Symbol;Acc:25167]	G	0	922	-0.858779	0.515864	0	0	0	0	0	10	5.2464	NA	NA
ENSG00000146038	DCDC2	doublecortin domain containing 2 [Source:HGNC Symbol;Acc:18141]	P	1	923	-0.858779	0.515864	0	0	0	0	0	12	4.69582	NA	NA
ENSG00000148219	ASTN2	astrotactin 2 [Source:HGNC Symbol;Acc:17021]	G	0	924	-0.858779	0.522704	0	0	0	0	0	11	4.58713	NA	NA
ENSG00000149300	C11orf52	chromosome 11 open reading frame 52 [Source:HGNC Symbol;Acc:30531]	G	0	925	-0.858779	0.522704	0	0	0	0	0	10	4.68698	NA	NA
ENSG00000153237	CCDC148	coiled-coil domain containing 148 [Source:HGNC Symbol;Acc:25191]	G	0	926	-0.858779	0.522704	0	0	0	0	0	14	4.91549	NA	NA
ENSG00000153558	FBXL2	F-box and leucine-rich repeat protein 2 [Source:HGNC Symbol;Acc:13598]	G	0	927	-0.858779	0.522704	0	0	0	0	0	15	4.50895	NA	NA
ENSG00000153832	FBXO36	F-box protein 36 [Source:HGNC Symbol;Acc:27020]	G	0	928	-0.858779	0.522704	0	0	0	0	0	13	5.15526	NA	NA
ENSG00000153896	ZNF599	zinc finger protein 599 [Source:HGNC Symbol;Acc:26408]	G	0	929	-0.858779	0.522704	0	0	0	0	0	10	4.70633	NA	NA
ENSG00000153930	ANKFN1	ankyrin-repeat and fibronectin type III domain containing 1 [Source:HGNC Symbol;Acc:26766]	G	0	930	-0.858779	0.522704	0	0	0	0	0	11	4.51395	NA	NA
ENSG00000158163	DZIP1L	DAZ interacting protein 1-like [Source:HGNC Symbol;Acc:26551]	G	1	931	-0.858779	0.522704	0	0	0	0	0	15	4.60616	NA	NA
ENSG00000161040	FBXL13	F-box and leucine-rich repeat protein 13 [Source:HGNC Symbol;Acc:21658]	G	0	932	-0.858779	0.522704	0	0	0	0	0	21	5.34941	NA	NA
ENSG00000163576	EFHB	EF-hand domain family, member B [Source:HGNC Symbol;Acc:26330]	G	0	933	-0.858779	0.522704	0	0	0	0	0	10	5.07066	NA	NA
ENSG00000165383	LRRC18	leucine rich repeat containing 18 [Source:HGNC Symbol;Acc:23199]	G	0	934	-0.858779	0.522704	0	0	0	0	0	20	4.96039	NA	NA
ENSG00000165807	PPP1R36	protein phosphatase 1, regulatory subunit 36 [Source:HGNC Symbol;Acc:20097]	G	0	935	-0.858779	0.522704	0	0	0	0	0	19	4.98654	NA	NA
ENSG00000167094	TTC16	tetratricopeptide repeat domain 16 [Source:HGNC Symbol;Acc:26536]	G	0	936	-0.858779	0.522704	0	0	0	0	0	16	4.96039	NA	NA
ENSG00000170231	FABP6	fatty acid binding protein 6, ileal [Source:HGNC Symbol;Acc:3561]	G	0	937	-0.858779	0.522704	0	0	0	0	0	11	4.85417	NA	NA
ENSG00000171798	KNDC1	kinase non-catalytic C-lobe domain (KIND) containing 1 [Source:HGNC Symbol;Acc:29374]	G	0	938	-0.858779	0.522704	0	0	0	0	0	12	4.59402	NA	NA
ENSG00000172578	KLHL6	kelch-like family member 6 [Source:HGNC Symbol;Acc:18653]	G	0	939	-0.858779	0.522704	0	0	0	0	0	11	4.57398	NA	NA
ENSG00000174132	FAM174A	family with sequence similarity 174, member A [Source:HGNC Symbol;Acc:24943]	G	0	940	-0.858779	0.522704	0	0	0	0	0	10	4.68698	NA	NA
ENSG00000174898	CATSPERD	catsper channel auxiliary subunit delta [Source:HGNC Symbol;Acc:28598]	G	1	941	-0.858779	0.522704	0	0	0	0	0	10	4.69582	NA	NA
ENSG00000175318	GRAMD2	GRAM domain containing 2 [Source:HGNC Symbol;Acc:27287]	G	0	942	-0.858779	0.522704	0	0	0	0	0	16	4.5787	NA	NA
ENSG00000176029	C11orf16	chromosome 11 open reading frame 16 [Source:HGNC Symbol;Acc:1169]	G	0	943	-0.858779	0.522704	0	0	0	0	0	12	4.9138	NA	NA
ENSG00000176381	PRR18	proline rich 18 [Source:HGNC Symbol;Acc:28574]	G	0	944	-0.858779	0.522704	0	0	0	0	0	12	5.0959	NA	NA
ENSG00000178149	DALRD3	DALR anticodon binding domain containing 3 [Source:HGNC Symbol;Acc:25536]	G	0	945	-0.858779	0.522704	0	0	0	0	0	11	4.91083	NA	NA
ENSG00000178796	RIIAD1	regulatory subunit of type II PKA R-subunit (RIIa) domain containing 1 [Source:HGNC Symbol;Acc:26686]	G	0	946	-0.858779	0.522704	0	0	0	0	0	15	4.99848	NA	NA
ENSG00000183831	ANKRD45	ankyrin repeat domain 45 [Source:HGNC Symbol;Acc:24786]	G	0	947	-0.858779	0.522704	0	0	0	0	0	14	5.02074	NA	NA
ENSG00000184500	PROS1	protein S (alpha) [Source:HGNC Symbol;Acc:9456]	G	0	948	-0.858779	0.522704	0	0	0	0	0	10	4.61668	NA	NA
ENSG00000185621	LMLN	leishmanolysin-like (metallopeptidase M8 family) [Source:HGNC Symbol;Acc:15991]	G	0	949	-0.858779	0.522704	0	0	0	0	0	16	4.58907	NA	NA
ENSG00000186976	EFCAB6	EF-hand calcium binding domain 6 [Source:HGNC Symbol;Acc:24204]	G	0	950	-0.858779	0.522704	0	0	0	0	0	13	5.06115	NA	NA
ENSG00000188596	C12orf55	chromosome 12 open reading frame 55 [Source:HGNC Symbol;Acc:26456]	G	1	951	-0.858779	0.522704	0	0	0	0	0	14	4.68698	NA	NA
ENSG00000196704	AMZ2	archaelysin family metallopeptidase 2 [Source:HGNC Symbol;Acc:28041]	G	0	952	-0.858779	0.522704	0	0	0	0	0	21	4.89677	NA	NA
ENSG00000196826	ZNF709		G	0	953	-0.858779	0.522704	0	0	0	0	0	16	4.66375	NA	NA
ENSG00000197580	BCO2	beta-carotene oxygenase 2 [Source:HGNC Symbol;Acc:18503]	G	0	954	-0.858779	0.522704	0	0	0	0	0	16	4.68698	NA	NA
ENSG00000197889	MEIG1	meiosis expressed gene 1 homolog (mouse) [Source:HGNC Symbol;Acc:23429]	G	0	955	-0.858779	0.522704	0	0	0	0	0	18	4.55524	NA	NA
ENSG00000198729	PPP1R14C	protein phosphatase 1, regulatory (inhibitor) subunit 14C [Source:HGNC Symbol;Acc:14952]	G	0	956	-0.858779	0.522704	0	0	0	0	0	10	4.75406	NA	NA
ENSG00000205081	CXorf30	chromosome X open reading frame 30 [Source:HGNC Symbol;Acc:27298]	G	0	957	-0.858779	0.522704	0	0	0	0	0	10	4.76662	NA	NA
ENSG00000213494	CCL14	chemokine (C-C motif) ligand 14 [Source:HGNC Symbol;Acc:10612]	G	0	958	-0.858779	0.522704	0	0	0	0	0	12	4.52343	NA	NA
ENSG00000224383	C17orf72	chromosome 17 open reading frame 72 [Source:HGNC Symbol;Acc:25673]	G	0	959	-0.858779	0.522704	0	0	0	0	0	10	5.50944	NA	NA
ENSG00000242852	ZNF709	zinc finger protein 709 [Source:HGNC Symbol;Acc:20629]	G	0	960	-0.858779	0.522704	0	0	0	0	0	16	4.66375	NA	NA
ENSG00000249481	SPATS1	spermatogenesis associated, serine-rich 1 [Source:HGNC Symbol;Acc:22957]	G	0	961	-0.858779	0.522704	0	0	0	0	0	12	4.65836	NA	NA
ENSG00000070882	OSBPL3	oxysterol binding protein-like 3 [Source:HGNC Symbol;Acc:16370]	G	0	962	-0.864101	0.522704	1	0	1	0	0	9	3.48999	NA	NA
ENSG00000125779	PANK2	pantothenate kinase 2 [Source:HGNC Symbol;Acc:15894]	N	0	963	-0.864101	0.522704	1	0	1	0	0	8	3.16704	NA	NA
ENSG00000154310	TNIK	TRAF2 and NCK interacting kinase [Source:HGNC Symbol;Acc:30765]	G	0	964	-0.864101	0.521067	1	0	1	0	0	9	3.21148	NA	NA
ENSG00000165506	DNAAF2	dynein, axonemal, assembly factor 2 [Source:HGNC Symbol;Acc:20188]	P	1	965	-0.864101	0.521067	1	0	1	0	0	7	3.40336	NA	NA
ENSG00000170703	TTLL6	tubulin tyrosine ligase-like family, member 6 [Source:HGNC Symbol;Acc:26664]	P	1	966	-0.864101	0.519441	1	0	1	0	0	5	3.35674	NA	NA
ENSG00000133083	DCLK1	doublecortin-like kinase 1 [Source:HGNC Symbol;Acc:2700]	G	0	967	-0.910859	0.517826	1	0	1	0	0	14	1.34811	hc	hc
ENSG00000143416	SELENBP1	selenium binding protein 1 [Source:HGNC Symbol;Acc:10719]	G	0	968	-0.910859	0.517826	1	0	1	0	0	14	1.33734	hc	hc
ENSG00000159763	PIP	prolactin-induced protein [Source:HGNC Symbol;Acc:8993]	G	0	969	-0.910859	0.517826	1	1	1	0	0	10	1.05239	hc	hc
ENSG00000011009	LYPLA2	lysophospholipase II [Source:HGNC Symbol;Acc:6738]	G	0	970	-0.912156	0.517826	0	0	0	0	1	11	1.73683	hc	NA
ENSG00000020129	NCDN	neurochondrin [Source:HGNC Symbol;Acc:17597]	G	0	971	-0.912156	0.517826	0	0	0	0	1	18	1.5934	hc	NA
ENSG00000110697	PITPNM1	phosphatidylinositol transfer protein, membrane-associated 1 [Source:HGNC Symbol;Acc:9003]	G	0	972	-0.912156	0.517826	0	0	0	0	1	13	1.83766	hc	NA
ENSG00000116983	HPCAL4	hippocalcin like 4 [Source:HGNC Symbol;Acc:18212]	G	0	973	-0.912156	0.517826	0	0	0	0	1	11	1.60703	hc	NA
ENSG00000128266	GNAZ	guanine nucleotide binding protein (G protein), alpha z polypeptide [Source:HGNC Symbol;Acc:4395]	G	0	974	-0.912156	0.517826	0	0	0	0	1	12	1.5954	hc	NA
ENSG00000130226	DPP6	dipeptidyl-peptidase 6 [Source:HGNC Symbol;Acc:3010]	G	0	975	-0.912156	0.517826	0	0	0	0	1	11	1.9277	hc	NA
ENSG00000132535	DLG4	discs, large homolog 4 (Drosophila) [Source:HGNC Symbol;Acc:2903]	G	0	976	-0.912156	0.517826	0	0	0	0	1	10	1.67761	hc	NA
ENSG00000135775	COG2	component of oligomeric golgi complex 2 [Source:HGNC Symbol;Acc:6546]	G	0	977	-0.912156	0.517826	0	0	0	0	1	12	1.91054	hc	NA
ENSG00000144834	TAGLN3	transgelin 3 [Source:HGNC Symbol;Acc:29868]	G	0	978	-0.912156	0.517826	0	0	0	0	1	11	1.87905	hc	NA
ENSG00000145907	G3BP1	GTPase activating protein (SH3 domain) binding protein 1 [Source:HGNC Symbol;Acc:30292]	G	0	979	-0.912156	0.517826	0	0	0	0	1	21	1.78129	hc	NA
ENSG00000153707	PTPRD	protein tyrosine phosphatase, receptor type, D [Source:HGNC Symbol;Acc:9668]	G	0	980	-0.912156	0.517826	0	0	0	0	1	20	1.92841	hc	NA
ENSG00000168958	MFF	mitochondrial fission factor [Source:HGNC Symbol;Acc:24858]	G	0	981	-0.912156	0.517826	0	0	0	0	1	11	1.68216	hc	NA
ENSG00000170310	STX8	syntaxin 8 [Source:HGNC Symbol;Acc:11443]	G	0	982	-0.912156	0.517826	0	0	0	0	1	12	1.86036	hc	NA
ENSG00000175029	CTBP2	C-terminal binding protein 2 [Source:HGNC Symbol;Acc:2495]	G	0	983	-0.912156	0.517826	0	0	0	0	1	18	1.95491	hc	NA
ENSG00000205726	ITSN1	intersectin 1 (SH3 domain protein) [Source:HGNC Symbol;Acc:6183]	G	0	984	-0.912156	0.517826	0	0	0	0	1	14	1.6742	hc	NA
ENSG00000106052	TAX1BP1	Tax1 (human T-cell leukemia virus type I) binding protein 1 [Source:HGNC Symbol;Acc:11575]	G	0	985	-0.93043	0.517826	0	1	1	1	0	12	3.07396	NA	NA
ENSG00000155827	RNF20	ring finger protein 20, E3 ubiquitin protein ligase [Source:HGNC Symbol;Acc:10062]	G	0	986	-0.93043	0.517826	1	0	1	1	0	18	3.24285	NA	NA
ENSG00000178104	PDE4DIP	phosphodiesterase 4D interacting protein [Source:HGNC Symbol;Acc:15580]	G	0	987	-0.93043	0.517826	1	0	1	1	0	12	3.26492	NA	NA
ENSG00000146122	DAAM2	dishevelled associated activator of morphogenesis 2 [Source:HGNC Symbol;Acc:18143]	G	0	988	-0.955113	0.517826	0	0	0	0	0	20	1.63699	hc	mc
ENSG00000074935	TUBE1	tubulin, epsilon 1 [Source:HGNC Symbol;Acc:20775]	P	0	989	-0.970125	0.517826	0	0	0	0	1	4	2.74009	NA	NA
ENSG00000111218	PRMT8	protein arginine methyltransferase 8 [Source:HGNC Symbol;Acc:5188]	G	0	990	-0.970125	0.524481	0	0	0	0	1	8	2.82347	NA	NA
ENSG00000138769	CDKL2	cyclin-dependent kinase-like 2 (CDC2-related kinase) [Source:HGNC Symbol;Acc:1782]	G	0	991	-0.970125	0.524481	0	0	0	0	1	8	2.78223	NA	NA
ENSG00000007237	GAS7	growth arrest-specific 7 [Source:HGNC Symbol;Acc:4169]	G	0	992	-0.990373	0.524481	1	0	1	0	1	11	2.77045	NA	lc
ENSG00000116039	ATP6V1B1	ATPase, H+ transporting, lysosomal 56/58kDa, V1 subunit B1 [Source:HGNC Symbol;Acc:853]	G	0	993	-0.994221	0.524481	0	0	0	0	0	8	1.70836	NA	hc
ENSG00000011052	NME2	NME/NM23 nucleoside diphosphate kinase 2 [Source:HGNC Symbol;Acc:7850]	G	0	994	-0.996825	0.524481	1	1	1	1	0	9	0.309922	hc	NA
ENSG00000067225	PKM	pyruvate kinase, muscle [Source:HGNC Symbol;Acc:9021]	G	1	995	-0.996825	0.524481	1	0	1	1	0	9	0.432205	hc	NA
ENSG00000102144	PGK1	phosphoglycerate kinase 1 [Source:HGNC Symbol;Acc:8896]	G	0	996	-0.996825	0.524481	1	1	1	1	0	8	0.390174	hc	NA
ENSG00000110711	AIP	aryl hydrocarbon receptor interacting protein [Source:HGNC Symbol;Acc:358]	G	0	997	-0.996825	0.524481	1	1	1	1	0	8	0.417461	hc	NA
ENSG00000164924	YWHAZ	tyrosine 3-monooxygenase/tryptophan 5-monooxygenase activation protein, zeta polypeptide [Source:HGNC Symbol;Acc:12855]	G	0	998	-0.996825	0.524481	1	1	1	1	0	8	0.257456	hc	NA
ENSG00000184009	ACTG1	actin, gamma 1 [Source:HGNC Symbol;Acc:144]	G	0	999	-0.996825	0.524481	1	0	1	1	0	9	0.449846	hc	NA
ENSG00000058600	POLR3E	polymerase (RNA) III (DNA directed) polypeptide E (80kD) [Source:HGNC Symbol;Acc:30347]	G	0	1000	-1.01191	0.524481	1	0	1	0	0	7	2.23273	NA	lc
ENSG00000112739	PRPF4B	PRP4 pre-mRNA processing factor 4 homolog B (yeast) [Source:HGNC Symbol;Acc:17346]	G	0	1001	-1.01191	0.524481	1	1	1	0	0	9	2.02838	NA	lc
ENSG00000243667	WDR92	WD repeat domain 92 [Source:HGNC Symbol;Acc:25176]	G	0	1002	-1.01191	0.524481	1	1	1	0	0	6	2.26619	NA	lc
ENSG00000112200	ZNF451	zinc finger protein 451 [Source:HGNC Symbol;Acc:21091]	G	0	1003	-1.07941	0.524481	0	0	0	1	0	14	2.6474	NA	mc
ENSG00000183508	FAM46C	family with sequence similarity 46, member C [Source:HGNC Symbol;Acc:24712]	G	0	1004	-1.08099	0.524481	1	0	1	0	1	11	0.98045	NA	hc
ENSG00000136383	ALPK3	alpha-kinase 3 [Source:HGNC Symbol;Acc:17574]	G	0	1005	-1.09717	0.524481	1	0	1	0	1	10	1.0288	NA	hc
ENSG00000101191	DIDO1	death inducer-obliterator 1 [Source:HGNC Symbol;Acc:2680]	G	0	1006	-1.1048	0.524481	0	0	0	0	0	24	3.97578	NA	hc
ENSG00000112183	RBM24	RNA binding motif protein 24 [Source:HGNC Symbol;Acc:21539]	G	0	1007	-1.1048	0.524481	0	0	0	0	0	21	3.55378	NA	hc
ENSG00000119147	C2orf40	chromosome 2 open reading frame 40 [Source:HGNC Symbol;Acc:24642]	G	0	1008	-1.1048	0.524481	0	0	0	0	0	10	3.79306	NA	hc
ENSG00000127863	TNFRSF19	tumor necrosis factor receptor superfamily, member 19 [Source:HGNC Symbol;Acc:11915]	G	0	1009	-1.1048	0.524481	0	0	0	0	0	10	3.61593	NA	hc
ENSG00000152669	CCNO	cyclin O [Source:HGNC Symbol;Acc:18576]	G	1	1010	-1.1048	0.524481	0	0	0	0	0	12	3.86111	NA	hc
ENSG00000155093	PTPRN2	protein tyrosine phosphatase, receptor type, N polypeptide 2 [Source:HGNC Symbol;Acc:9677]	G	0	1011	-1.1048	0.524481	0	0	0	0	0	10	3.99524	NA	hc
ENSG00000176601	MAP3K19	mitogen-activated protein kinase kinase kinase 19 [Source:HGNC Symbol;Acc:26249]	G	0	1012	-1.1048	0.524481	0	0	0	0	0	13	3.65451	NA	hc
ENSG00000185860	C1orf110	chromosome 1 open reading frame 110 [Source:HGNC Symbol;Acc:28736]	G	0	1013	-1.1048	0.524481	0	0	0	0	0	10	3.63876	NA	hc
ENSG00000213145	CRIP1	cysteine-rich protein 1 (intestinal) [Source:HGNC Symbol;Acc:2360]	G	0	1014	-1.1048	0.524481	0	0	0	0	0	17	3.75155	NA	hc
ENSG00000067992	PDK3	pyruvate dehydrogenase kinase, isozyme 3 [Source:HGNC Symbol;Acc:8811]	N	0	1015	-1.13543	0.524481	1	0	1	0	1	11	0.819331	mc	NA
ENSG00000091428	RAPGEF4	Rap guanine nucleotide exchange factor (GEF) 4 [Source:HGNC Symbol;Acc:16626]	G	0	1016	-1.13543	0.522877	1	0	1	0	1	10	0.638752	mc	NA
ENSG00000138190	EXOC6	exocyst complex component 6 [Source:HGNC Symbol;Acc:23196]	P	0	1017	-1.13543	0.522877	0	1	1	0	1	12	0.5222	mc	NA
ENSG00000102804	TSC22D1	TSC22 domain family, member 1 [Source:HGNC Symbol;Acc:16826]	G	0	1018	-1.14143	0.521282	0	0	0	0	1	14	1.83587	NA	mc
ENSG00000108578	BLMH	bleomycin hydrolase [Source:HGNC Symbol;Acc:1059]	G	0	1019	-1.15162	0.521282	1	1	1	0	1	14	1.27465	mc	NA
ENSG00000110075	PPP6R3	protein phosphatase 6, regulatory subunit 3 [Source:HGNC Symbol;Acc:1173]	G	0	1020	-1.15162	0.521282	1	1	1	0	1	14	1.08728	mc	NA
ENSG00000119487	MAPKAP1	mitogen-activated protein kinase associated protein 1 [Source:HGNC Symbol;Acc:18752]	G	0	1021	-1.15162	0.521282	1	0	1	0	1	12	1.20794	mc	NA
ENSG00000122884	P4HA1	prolyl 4-hydroxylase, alpha polypeptide I [Source:HGNC Symbol;Acc:8546]	G	0	1022	-1.15162	0.521282	1	1	1	0	1	13	1.48372	mc	NA
ENSG00000164597	COG5	component of oligomeric golgi complex 5 [Source:HGNC Symbol;Acc:14857]	G	0	1023	-1.15162	0.521282	1	1	1	0	1	15	1.48224	mc	NA
ENSG00000198356	ASNA1	arsA arsenite transporter, ATP-binding, homolog 1 (bacterial) [Source:HGNC Symbol;Acc:752]	G	0	1024	-1.15162	0.521282	1	0	1	0	1	10	1.15846	mc	NA
ENSG00000106477	CEP41	centrosomal protein 41kDa [Source:HGNC Symbol;Acc:12370]	P	1	1025	-1.15924	0.521282	0	0	0	0	0	14	3.65957	mc	NA
ENSG00000155816	FMN2	formin 2 [Source:HGNC Symbol;Acc:14074]	G	0	1026	-1.15924	0.52776	0	0	0	0	0	18	3.84279	mc	NA
ENSG00000214413	BBIP1	BBSome interacting protein 1 [Source:HGNC Symbol;Acc:28093]	G	1	1027	-1.15973	0.52776	1	0	1	0	0	NA	4.20276	NA	NA
ENSG00000204950	LRRC10B	leucine rich repeat containing 10B [Source:HGNC Symbol;Acc:37215]	G	0	1028	-1.17585	0.52776	0	0	0	0	1	11	NA	NA	hc
ENSG00000213593	TMX2	thioredoxin-related transmembrane protein 2 [Source:HGNC Symbol;Acc:30739]	G	0	1029	-1.18778	0.52776	0	0	0	0	1	15	0.815312	hc	lc
ENSG00000129151	BBOX1	butyrobetaine (gamma), 2-oxoglutarate dioxygenase (gamma-butyrobetaine hydroxylase) 1 [Source:HGNC Symbol;Acc:964]	G	0	1030	-1.19285	0.52776	0	0	0	0	0	13	3.2002	NA	hc
ENSG00000156049	GNA14	guanine nucleotide binding protein (G protein), alpha 14 [Source:HGNC Symbol;Acc:4382]	G	0	1031	-1.19285	0.52776	0	0	0	0	0	10	3.31607	NA	hc
ENSG00000164287	CDC20B	cell division cycle 20B [Source:HGNC Symbol;Acc:24222]	G	0	1032	-1.19285	0.52776	0	0	0	0	0	10	3.47043	NA	hc
ENSG00000179869	ABCA13	ATP-binding cassette, sub-family A (ABC1), member 13 [Source:HGNC Symbol;Acc:14638]	G	0	1033	-1.19285	0.52776	0	0	0	0	0	12	3.15282	NA	hc
ENSG00000187957	DNER	delta/notch-like EGF repeat containing [Source:HGNC Symbol;Acc:24456]	G	0	1034	-1.19285	0.52776	0	0	0	0	0	11	3.12131	NA	hc
ENSG00000064651	SLC12A2	solute carrier family 12 (sodium/potassium/chloride transporters), member 2 [Source:HGNC Symbol;Acc:10911]	G	0	1035	-1.19458	0.52776	1	0	1	0	0	14	1.165	mc	mc
ENSG00000037042	TUBG2	tubulin, gamma 2 [Source:HGNC Symbol;Acc:12419]	G	0	1036	-1.1974	0.52776	0	0	0	0	0	9	1.95858	hc	NA
ENSG00000070961	ATP2B1	ATPase, Ca++ transporting, plasma membrane 1 [Source:HGNC Symbol;Acc:814]	G	0	1037	-1.1974	0.52776	0	0	0	0	0	8	1.51195	hc	NA
ENSG00000112855	HARS2	histidyl-tRNA synthetase 2, mitochondrial [Source:HGNC Symbol;Acc:4817]	N	0	1038	-1.1974	0.52776	0	0	0	0	0	8	1.6228	hc	NA
ENSG00000114302	PRKAR2A	protein kinase, cAMP-dependent, regulatory, type II, alpha [Source:HGNC Symbol;Acc:9391]	G	1	1039	-1.1974	0.534066	0	0	0	0	0	7	1.9638	hc	NA
ENSG00000119383	PPP2R4	protein phosphatase 2A activator, regulatory subunit 4 [Source:HGNC Symbol;Acc:9308]	G	0	1040	-1.1974	0.534066	0	0	0	0	0	8	1.87087	hc	NA
ENSG00000124209	RAB22A	RAB22A, member RAS oncogene family [Source:HGNC Symbol;Acc:9764]	G	0	1041	-1.1974	0.534066	0	0	0	0	0	8	1.56334	hc	NA
ENSG00000125037	EMC3	ER membrane protein complex subunit 3 [Source:HGNC Symbol;Acc:23999]	G	0	1042	-1.1974	0.534066	0	0	0	0	0	7	1.5507	hc	NA
ENSG00000125814	NAPB	N-ethylmaleimide-sensitive factor attachment protein, beta [Source:HGNC Symbol;Acc:15751]	G	0	1043	-1.1974	0.534066	0	0	0	0	0	9	1.76569	hc	NA
ENSG00000132932	ATP8A2	ATPase, aminophospholipid transporter, class I, type 8A, member 2 [Source:HGNC Symbol;Acc:13533]	G	1	1044	-1.1974	0.534066	0	0	0	0	0	8	1.55949	hc	NA
ENSG00000162385	MAGOH	mago-nashi homolog, proliferation-associated (Drosophila) [Source:HGNC Symbol;Acc:6815]	G	0	1045	-1.1974	0.534066	0	0	0	0	0	9	1.61533	hc	NA
ENSG00000197959	DNM3	dynamin 3 [Source:HGNC Symbol;Acc:29125]	G	0	1046	-1.1974	0.534066	0	0	0	0	0	8	1.85283	hc	NA
ENSG00000198130	HIBCH	3-hydroxyisobutyryl-CoA hydrolase [Source:HGNC Symbol;Acc:4908]	N	0	1047	-1.1974	0.534066	0	0	0	0	0	9	1.91785	hc	NA
ENSG00000138035	PNPT1	polyribonucleotide nucleotidyltransferase 1 [Source:HGNC Symbol;Acc:23166]	G	0	1048	-1.21765	0.532485	1	1	1	0	0	14	1.57463	hc	lc
ENSG00000168036	CTNNB1	catenin (cadherin-associated protein), beta 1, 88kDa [Source:HGNC Symbol;Acc:2514]	P	0	1049	-1.21765	0.532485	1	1	1	0	0	10	1.67505	hc	lc
ENSG00000184083	FAM120C	family with sequence similarity 120C [Source:HGNC Symbol;Acc:16949]	G	0	1050	-1.21765	0.530914	1	0	1	0	0	12	1.71182	hc	lc
ENSG00000108825	PTGES3L-AARSD1	PTGES3L-AARSD1 readthrough [Source:HGNC Symbol;Acc:43946]	G	0	1051	-1.2303	0.530914	0	0	0	0	1	17	NA	mc	NA
ENSG00000079950	STX7	syntaxin 7 [Source:HGNC Symbol;Acc:11442]	G	0	1052	-1.2473	0.530914	0	0	0	0	0	14	3.36581	mc	NA
ENSG00000086289	EPDR1	ependymin related protein 1 (zebrafish) [Source:HGNC Symbol;Acc:17572]	G	0	1053	-1.2473	0.530914	0	0	0	0	0	14	3.17601	mc	NA
ENSG00000133935	C14orf1	chromosome 14 open reading frame 1 [Source:HGNC Symbol;Acc:1187]	G	0	1054	-1.2473	0.530914	0	0	0	0	0	19	3.25446	mc	NA
ENSG00000048707	VPS13D	vacuolar protein sorting 13 homolog D (S. cerevisiae) [Source:HGNC Symbol;Acc:23595]	G	0	1055	-1.28417	0.530914	1	1	1	0	1	10	0.936288	hc	NA
ENSG00000075539	FRYL	FRY-like [Source:HGNC Symbol;Acc:29127]	G	0	1056	-1.28417	0.530914	1	0	1	0	1	12	0.741846	hc	NA
ENSG00000079739	PGM1	phosphoglucomutase 1 [Source:HGNC Symbol;Acc:8905]	G	0	1057	-1.28417	0.530914	0	1	1	0	1	11	0.991529	hc	NA
ENSG00000100714	MTHFD1	methylenetetrahydrofolate dehydrogenase (NADP+ dependent) 1, methenyltetrahydrofolate cyclohydrolase, formyltetrahydrofolate synthetase [Source:HGNC Symbol;Acc:7432]	G	0	1058	-1.28417	0.530914	1	1	1	0	1	11	0.6111	hc	NA
ENSG00000104267	CA2	carbonic anhydrase II [Source:HGNC Symbol;Acc:1373]	G	0	1059	-1.28417	0.530914	1	1	1	0	1	12	0.686176	hc	NA
ENSG00000113194	FAF2	Fas associated factor family member 2 [Source:HGNC Symbol;Acc:24666]	G	0	1060	-1.28417	0.530914	1	1	1	0	1	10	0.888873	hc	NA
ENSG00000115310	RTN4	reticulon 4 [Source:HGNC Symbol;Acc:14085]	G	0	1061	-1.28417	0.530914	1	0	1	0	1	18	0.606913	hc	NA
ENSG00000116584	ARHGEF2	Rho/Rac guanine nucleotide exchange factor (GEF) 2 [Source:HGNC Symbol;Acc:682]	G	0	1062	-1.28417	0.530914	1	1	1	0	1	11	0.939536	hc	NA
ENSG00000124198	ARFGEF2	ADP-ribosylation factor guanine nucleotide-exchange factor 2 (brefeldin A-inhibited) [Source:HGNC Symbol;Acc:15853]	G	1	1063	-1.28417	0.530914	1	0	1	0	1	10	0.678614	hc	NA
ENSG00000127022	CANX	calnexin [Source:HGNC Symbol;Acc:1473]	G	0	1064	-1.28417	0.530914	1	0	1	0	1	16	0.762171	hc	NA
ENSG00000131473	ACLY	ATP citrate lyase [Source:HGNC Symbol;Acc:115]	G	0	1065	-1.28417	0.530914	1	0	1	0	1	15	0.906368	hc	NA
ENSG00000137474	MYO7A	myosin VIIA [Source:HGNC Symbol;Acc:7606]	P	1	1066	-1.28417	0.530914	1	0	1	0	1	15	0.599831	hc	NA
ENSG00000152082	MZT2B	mitotic spindle organizing protein 2B [Source:HGNC Symbol;Acc:25886]	G	0	1067	-1.28417	0.537059	1	0	1	0	1	14	0.984133	hc	NA
ENSG00000154001	PPP2R5E	protein phosphatase 2, regulatory subunit B', epsilon isoform [Source:HGNC Symbol;Acc:9313]	G	0	1068	-1.28417	0.537059	1	0	1	0	1	12	0.879365	hc	NA
ENSG00000155506	LARP1	La ribonucleoprotein domain family, member 1 [Source:HGNC Symbol;Acc:29531]	G	0	1069	-1.28417	0.537059	1	0	1	0	1	13	0.654888	hc	NA
ENSG00000157927	RADIL	Ras association and DIL domains [Source:HGNC Symbol;Acc:22226]	G	0	1070	-1.28417	0.537059	1	0	1	0	1	12	0.876404	hc	NA
ENSG00000159023	EPB41	erythrocyte membrane protein band 4.1 (elliptocytosis 1, RH-linked) [Source:HGNC Symbol;Acc:3377]	G	0	1071	-1.28417	0.537059	1	0	1	0	1	10	0.780404	hc	NA
ENSG00000164402	SEPT8	septin 8 [Source:HGNC Symbol;Acc:16511]	G	0	1072	-1.28417	0.537059	0	1	1	0	1	10	0.846488	hc	NA
ENSG00000166974	MAPRE2	microtubule-associated protein, RP/EB family, member 2 [Source:HGNC Symbol;Acc:6891]	G	0	1073	-1.28417	0.537059	1	0	1	0	1	11	0.887533	hc	NA
ENSG00000167971	CASKIN1	CASK interacting protein 1 [Source:HGNC Symbol;Acc:20879]	G	0	1074	-1.28417	0.537059	1	0	1	0	1	13	0.764808	hc	NA
ENSG00000168259	DNAJC7	DnaJ (Hsp40) homolog, subfamily C, member 7 [Source:HGNC Symbol;Acc:12392]	G	0	1075	-1.28417	0.537059	1	1	1	0	1	18	0.683237	hc	NA
ENSG00000172270	BSG	basigin (Ok blood group) [Source:HGNC Symbol;Acc:1116]	G	0	1076	-1.28417	0.537059	1	1	1	0	1	13	0.921931	hc	NA
ENSG00000173898	SPTBN2	spectrin, beta, non-erythrocytic 2 [Source:HGNC Symbol;Acc:11276]	G	0	1077	-1.28417	0.537059	1	0	1	0	1	10	0.571263	hc	NA
ENSG00000186716	BCR	breakpoint cluster region [Source:HGNC Symbol;Acc:1014]	G	0	1078	-1.28417	0.537059	1	0	1	0	1	12	0.585742	hc	NA
ENSG00000070808	CAMK2A	calcium/calmodulin-dependent protein kinase II alpha [Source:HGNC Symbol;Acc:1460]	G	0	1079	-1.30036	0.537059	1	0	1	0	1	22	1.08621	hc	NA
ENSG00000072501	SMC1A	structural maintenance of chromosomes 1A [Source:HGNC Symbol;Acc:11111]	N	0	1080	-1.30036	0.537059	1	0	1	0	1	10	1.14771	hc	NA
ENSG00000099977	DDT	D-dopachrome tautomerase [Source:HGNC Symbol;Acc:2732]	G	0	1081	-1.30036	0.543045	0	1	1	0	1	14	1.13207	hc	NA
ENSG00000104067	TJP1	tight junction protein 1 [Source:HGNC Symbol;Acc:11827]	G	0	1082	-1.30036	0.543045	1	0	1	0	1	10	1.37913	hc	NA
ENSG00000105409	ATP1A3	ATPase, Na+/K+ transporting, alpha 3 polypeptide [Source:HGNC Symbol;Acc:801]	G	0	1083	-1.30036	0.543045	1	0	1	0	1	17	1.20169	hc	NA
ENSG00000107897	ACBD5	acyl-CoA binding domain containing 5 [Source:HGNC Symbol;Acc:23338]	G	0	1084	-1.30036	0.543045	1	0	1	0	1	18	1.10379	hc	NA
ENSG00000113758	DBN1	drebrin 1 [Source:HGNC Symbol;Acc:2695]	G	0	1085	-1.30036	0.543045	1	0	1	0	1	10	1.28214	hc	NA
ENSG00000115073	ACTR1B	ARP1 actin-related protein 1 homolog B, centractin beta (yeast) [Source:HGNC Symbol;Acc:168]	G	0	1086	-1.30036	0.543045	1	1	1	0	1	17	1.20294	hc	NA
ENSG00000115677	HDLBP	high density lipoprotein binding protein [Source:HGNC Symbol;Acc:4857]	G	0	1087	-1.30036	0.543045	1	0	1	0	1	13	1.30275	hc	NA
ENSG00000124507	PACSIN1	protein kinase C and casein kinase substrate in neurons 1 [Source:HGNC Symbol;Acc:8570]	G	0	1088	-1.30036	0.543045	1	0	1	0	1	15	1.3272	hc	NA
ENSG00000124571	XPO5	exportin 5 [Source:HGNC Symbol;Acc:17675]	G	0	1089	-1.30036	0.543045	1	1	1	0	1	17	1.24555	hc	NA
ENSG00000130175	PRKCSH	protein kinase C substrate 80K-H [Source:HGNC Symbol;Acc:9411]	G	0	1090	-1.30036	0.543045	1	0	1	0	1	12	1.44955	hc	NA
ENSG00000130779	CLIP1	CAP-GLY domain containing linker protein 1 [Source:HGNC Symbol;Acc:10461]	N	0	1091	-1.30036	0.543045	1	1	1	0	1	17	1.2297	hc	NA
ENSG00000134318	ROCK2	Rho-associated, coiled-coil containing protein kinase 2 [Source:HGNC Symbol;Acc:10252]	G	0	1092	-1.30036	0.548877	1	0	1	0	1	11	1.29928	hc	NA
ENSG00000135046	ANXA1	annexin A1 [Source:HGNC Symbol;Acc:533]	N	1	1093	-1.30036	0.548877	1	1	1	0	1	10	1.07653	hc	NA
ENSG00000135837	CEP350	centrosomal protein 350kDa [Source:HGNC Symbol;Acc:24238]	G	0	1094	-1.30036	0.554563	1	0	1	0	1	13	1.10082	hc	NA
ENSG00000136848	DAB2IP	DAB2 interacting protein [Source:HGNC Symbol;Acc:17294]	G	0	1095	-1.30036	0.554563	1	0	1	0	1	11	1.30829	hc	NA
ENSG00000139641	ESYT1	extended synaptotagmin-like protein 1 [Source:HGNC Symbol;Acc:29534]	G	0	1096	-1.30036	0.554563	1	0	1	0	1	13	1.35791	hc	NA
ENSG00000141564	RPTOR	regulatory associated protein of MTOR, complex 1 [Source:HGNC Symbol;Acc:30287]	G	0	1097	-1.30036	0.554563	1	1	1	0	1	10	1.14561	hc	NA
ENSG00000143569	UBAP2L	ubiquitin associated protein 2-like [Source:HGNC Symbol;Acc:29877]	G	0	1098	-1.30036	0.554563	1	1	1	0	1	11	1.0522	hc	NA
ENSG00000147140	NONO	non-POU domain containing, octamer-binding [Source:HGNC Symbol;Acc:7871]	G	0	1099	-1.30036	0.554563	1	0	1	0	1	10	1.01466	hc	NA
ENSG00000157851	DPYSL5	dihydropyrimidinase-like 5 [Source:HGNC Symbol;Acc:20637]	G	0	1100	-1.30036	0.554563	1	0	1	0	1	10	1.17432	hc	NA
ENSG00000158106	RHPN1	rhophilin, Rho GTPase binding protein 1 [Source:HGNC Symbol;Acc:19973]	G	0	1101	-1.30036	0.554563	1	0	1	0	1	11	1.49325	hc	NA
ENSG00000160460	SPTBN4	spectrin, beta, non-erythrocytic 4 [Source:HGNC Symbol;Acc:14896]	G	0	1102	-1.30036	0.554563	1	0	1	0	1	10	1.35473	hc	NA
ENSG00000162869	PPP1R21	protein phosphatase 1, regulatory subunit 21 [Source:HGNC Symbol;Acc:30595]	G	0	1103	-1.30036	0.554563	1	0	1	0	1	14	1.34809	hc	NA
ENSG00000166200	COPS2	COP9 constitutive photomorphogenic homolog subunit 2 (Arabidopsis) [Source:HGNC Symbol;Acc:30747]	G	0	1104	-1.30036	0.554563	1	0	1	0	1	11	1.08276	hc	NA
ENSG00000168488	ATXN2L	ataxin 2-like [Source:HGNC Symbol;Acc:31326]	G	0	1105	-1.30036	0.554563	1	0	1	0	1	10	1.424	hc	NA
ENSG00000168944	CEP120	centrosomal protein 120kDa [Source:HGNC Symbol;Acc:26690]	G	1	1106	-1.30036	0.554563	1	0	1	0	1	12	1.49523	hc	NA
ENSG00000114416	FXR1	fragile X mental retardation, autosomal homolog 1 [Source:HGNC Symbol;Acc:4023]	N	0	1107	-1.30798	0.554563	0	0	0	0	0	15	3.53132	hc	NA
ENSG00000133627	ACTR3B	ARP3 actin-related protein 3 homolog B (yeast) [Source:HGNC Symbol;Acc:17256]	G	0	1108	-1.30798	0.553014	0	0	0	0	0	10	3.83145	hc	NA
ENSG00000134775	FHOD3	formin homology 2 domain containing 3 [Source:HGNC Symbol;Acc:26178]	G	0	1109	-1.30798	0.553014	0	0	0	0	0	18	3.72429	hc	NA
ENSG00000149328	GLB1L2	galactosidase, beta 1-like 2 [Source:HGNC Symbol;Acc:25129]	G	0	1110	-1.30798	0.553014	0	0	0	0	0	16	3.57473	hc	NA
ENSG00000155755	TMEM237	transmembrane protein 237 [Source:HGNC Symbol;Acc:14432]	P	1	1111	-1.30798	0.553014	0	0	0	0	0	13	3.84279	hc	NA
ENSG00000162694	EXTL2	exostoses (multiple)-like 2 [Source:HGNC Symbol;Acc:3516]	G	0	1112	-1.30798	0.551473	0	0	0	0	0	10	3.79699	hc	NA
ENSG00000166685	COG1	component of oligomeric golgi complex 1 [Source:HGNC Symbol;Acc:6545]	G	0	1113	-1.30798	0.551473	0	0	0	0	0	18	3.56626	hc	NA
ENSG00000176788	BASP1	brain abundant, membrane attached signal protein 1 [Source:HGNC Symbol;Acc:957]	G	0	1114	-1.30798	0.551473	0	0	0	0	0	10	3.762	hc	NA
ENSG00000198721	ECI2	enoyl-CoA delta isomerase 2 [Source:HGNC Symbol;Acc:14601]	G	0	1115	-1.30798	0.551473	0	0	0	0	0	15	3.71794	hc	NA
ENSG00000108654	DDX5	DEAD (Asp-Glu-Ala-Asp) box helicase 5 [Source:HGNC Symbol;Acc:2746]	G	0	1116	-1.32712	0.551473	1	0	1	0	0	10	0.862955	hc	mc
ENSG00000099204	ABLIM1	actin binding LIM protein 1 [Source:HGNC Symbol;Acc:78]	G	1	1117	-1.34331	0.551473	1	0	1	0	0	11	1.14797	hc	mc
ENSG00000213463	SYNJ2BP	synaptojanin 2 binding protein [Source:HGNC Symbol;Acc:18955]	G	0	1118	-1.34331	0.551473	1	0	1	0	0	13	1.28315	hc	mc
ENSG00000188888	GPR179	G protein-coupled receptor 179 [Source:HGNC Symbol;Acc:31371]	G	0	1119	-1.37903	0.551473	0	0	0	0	1	12	NA	hc	NA
ENSG00000055917	PUM2	pumilio homolog 2 (Drosophila) [Source:HGNC Symbol;Acc:14958]	G	0	1120	-1.38372	0.551473	0	0	0	0	1	9	1.9943	NA	NA
ENSG00000121274	PAPD5	PAP associated domain containing 5 [Source:HGNC Symbol;Acc:30758]	G	0	1121	-1.38372	0.551473	0	0	0	0	1	7	1.90489	NA	NA
ENSG00000135912	TTLL4	tubulin tyrosine ligase-like family, member 4 [Source:HGNC Symbol;Acc:28976]	G	1	1122	-1.38372	0.551473	0	0	0	0	1	9	1.72919	NA	NA
ENSG00000148843	PDCD11	programmed cell death 11 [Source:HGNC Symbol;Acc:13408]	G	0	1123	-1.38372	0.551473	0	0	0	0	1	9	1.69776	NA	NA
ENSG00000159593	NAE1	NEDD8 activating enzyme E1 subunit 1 [Source:HGNC Symbol;Acc:621]	G	0	1124	-1.38372	0.551473	0	0	0	0	1	9	1.92441	NA	NA
ENSG00000186184	POLR1D	polymerase (RNA) I polypeptide D, 16kDa [Source:HGNC Symbol;Acc:20422]	G	0	1125	-1.38372	0.551473	0	0	0	0	1	9	1.66242	NA	NA
ENSG00000099622	CIRBP	cold inducible RNA binding protein [Source:HGNC Symbol;Acc:1982]	G	0	1126	-1.39604	0.551473	0	0	0	0	0	17	3.4772	hc	NA
ENSG00000116675	DNAJC6	DnaJ (Hsp40) homolog, subfamily C, member 6 [Source:HGNC Symbol;Acc:15469]	G	0	1127	-1.39604	0.551473	0	0	0	0	0	10	3.05166	hc	NA
ENSG00000130559	CAMSAP1	calmodulin regulated spectrin-associated protein 1 [Source:HGNC Symbol;Acc:19946]	G	0	1128	-1.39604	0.551473	0	0	0	0	0	12	3.04919	hc	NA
ENSG00000136193	SCRN1	secernin 1 [Source:HGNC Symbol;Acc:22192]	G	0	1129	-1.39604	0.551473	0	0	0	0	0	15	3.18429	hc	NA
ENSG00000152726	FAM21B	family with sequence similarity 21, member B [Source:HGNC Symbol;Acc:23417]	G	0	1130	-1.39604	0.551473	0	0	0	0	0	18	3.06905	hc	NA
ENSG00000154556	SORBS2	sorbin and SH3 domain containing 2 [Source:HGNC Symbol;Acc:24098]	G	0	1131	-1.39604	0.551473	0	0	0	0	0	12	3.49342	hc	NA
ENSG00000171368	TPPP	tubulin polymerization promoting protein [Source:HGNC Symbol;Acc:24164]	G	0	1132	-1.39604	0.551473	0	0	0	0	0	11	3.30788	hc	NA
ENSG00000197121	PGAP1	post-GPI attachment to proteins 1 [Source:HGNC Symbol;Acc:25712]	G	0	1133	-1.39604	0.551473	0	0	0	0	0	19	3.05023	hc	NA
ENSG00000054116	TRAPPC3	trafficking protein particle complex 3 [Source:HGNC Symbol;Acc:19942]	P	0	1134	-1.42068	0.551473	1	1	1	0	0	8	0.652936	mc	NA
ENSG00000070756	PABPC1	poly(A) binding protein, cytoplasmic 1 [Source:HGNC Symbol;Acc:8554]	G	0	1135	-1.42068	0.549941	1	1	1	0	0	9	0.552601	mc	NA
ENSG00000145191	EIF2B5	eukaryotic translation initiation factor 2B, subunit 5 epsilon, 82kDa [Source:HGNC Symbol;Acc:3261]	G	0	1136	-1.42068	0.549941	0	1	1	0	0	9	0.552987	mc	NA
ENSG00000074370	ATP2A3	ATPase, Ca++ transporting, ubiquitous [Source:HGNC Symbol;Acc:813]	G	0	1137	-1.42668	0.549941	0	0	0	0	0	7	1.75833	NA	mc
ENSG00000078967	UBE2D4	ubiquitin-conjugating enzyme E2D 4 (putative) [Source:HGNC Symbol;Acc:21647]	G	0	1138	-1.42668	0.549941	0	0	0	0	0	8	1.88298	NA	mc
ENSG00000156973	PDE6D	phosphodiesterase 6D, cGMP-specific, rod, delta [Source:HGNC Symbol;Acc:8788]	P	1	1139	-1.43687	0.549941	1	0	1	0	0	9	1.44876	mc	NA
ENSG00000168393	DTYMK	deoxythymidylate kinase (thymidylate kinase) [Source:HGNC Symbol;Acc:3061]	G	0	1140	-1.43687	0.555497	0	1	1	0	0	9	1.0102	mc	NA
ENSG00000103534	TMC5	transmembrane channel-like 5 [Source:HGNC Symbol;Acc:22999]	G	0	1141	-1.43705	0.555497	1	0	1	0	0	14	2.46486	NA	hc
ENSG00000147642	SYBU	syntabulin (syntaxin-interacting) [Source:HGNC Symbol;Acc:26011]	G	0	1142	-1.43705	0.555497	1	0	1	0	0	10	2.00052	NA	hc
ENSG00000009780	FAM76A	family with sequence similarity 76, member A [Source:HGNC Symbol;Acc:28530]	G	0	1143	-1.45005	0.555497	0	0	0	1	1	17	1.7391	NA	NA
ENSG00000084676	NCOA1	nuclear receptor coactivator 1 [Source:HGNC Symbol;Acc:7668]	G	0	1144	-1.45005	0.555497	0	0	0	1	1	10	1.54627	NA	NA
ENSG00000187860	CCDC157	coiled-coil domain containing 157 [Source:HGNC Symbol;Acc:33854]	G	0	1145	-1.45005	0.555497	0	0	0	1	1	13	1.94865	NA	NA
ENSG00000132010	ZNF20	zinc finger protein 20 [Source:HGNC Symbol;Acc:12992]	G	0	1146	-1.45077	0.555497	0	0	0	0	0	16	4.30727	NA	lc
ENSG00000163006	CCDC138	coiled-coil domain containing 138 [Source:HGNC Symbol;Acc:26531]	G	0	1147	-1.45077	0.555497	0	0	0	0	0	14	4.43097	NA	lc
ENSG00000171428	NAT1	N-acetyltransferase 1 (arylamine N-acetyltransferase) [Source:HGNC Symbol;Acc:7645]	G	0	1148	-1.45077	0.555497	0	0	0	0	0	12	4.30144	NA	lc
ENSG00000172301	COPRS	coordinator of PRMT5, differentiation stimulator [Source:HGNC Symbol;Acc:28848]	G	0	1149	-1.45077	0.555497	0	0	0	0	0	10	4.38079	NA	lc
ENSG00000180543	TSPYL5	TSPY-like 5 [Source:HGNC Symbol;Acc:29367]	G	0	1150	-1.45077	0.555497	0	0	0	0	0	10	4.13191	NA	lc
ENSG00000186889	TMEM17	transmembrane protein 17 [Source:HGNC Symbol;Acc:26623]	G	1	1151	-1.45077	0.555497	0	0	0	0	0	14	4.14387	NA	lc
ENSG00000187189	TSPYL4	TSPY-like 4 [Source:HGNC Symbol;Acc:21559]	G	0	1152	-1.45077	0.555497	0	0	0	0	0	10	4.22845	NA	lc
ENSG00000111596	CNOT2	CCR4-NOT transcription complex, subunit 2 [Source:HGNC Symbol;Acc:7878]	G	0	1153	-1.48701	0.555497	1	0	1	1	0	11	0.677723	mc	NA
ENSG00000112851	ERBB2IP	erbb2 interacting protein [Source:HGNC Symbol;Acc:15842]	N	0	1154	-1.48701	0.555497	1	0	1	1	0	15	0.522994	mc	NA
ENSG00000136754	ABI1	abl-interactor 1 [Source:HGNC Symbol;Acc:11320]	G	0	1155	-1.48701	0.560917	1	1	1	1	0	11	0.825161	mc	NA
ENSG00000168268	NT5DC2	5'-nucleotidase domain containing 2 [Source:HGNC Symbol;Acc:25717]	G	0	1156	-1.48701	0.560917	1	0	1	1	0	17	0.887466	mc	NA
ENSG00000088038	CNOT3	CCR4-NOT transcription complex, subunit 3 [Source:HGNC Symbol;Acc:7879]	G	0	1157	-1.49149	0.560917	1	0	1	0	0	10	2.08588	mc	NA
ENSG00000126214	KLC1	kinesin light chain 1 [Source:HGNC Symbol;Acc:6387]	G	0	1158	-1.49149	0.560917	1	1	1	0	0	12	2.17388	mc	NA
ENSG00000140043	PTGR2	prostaglandin reductase 2 [Source:HGNC Symbol;Acc:20149]	G	0	1159	-1.49149	0.560917	1	0	1	0	0	16	2.1009	mc	NA
ENSG00000183978	COA3	cytochrome c oxidase assembly factor 3 [Source:HGNC Symbol;Acc:24990]	G	0	1160	-1.49149	0.560917	1	1	1	0	0	14	2.3501	mc	NA
ENSG00000184992	BRI3BP	BRI3 binding protein [Source:HGNC Symbol;Acc:14251]	G	0	1161	-1.49149	0.560917	1	0	1	0	0	10	2.11798	mc	NA
ENSG00000198722	UNC13B	unc-13 homolog B (C. elegans) [Source:HGNC Symbol;Acc:12566]	G	0	1162	-1.49149	0.560917	1	1	1	0	0	10	2.09944	mc	NA
ENSG00000005379	BZRAP1	benzodiazapine receptor (peripheral) associated protein 1 [Source:HGNC Symbol;Acc:16831]	G	0	1163	-1.49429	0.560917	0	0	0	0	1	15	3.99011	NA	NA
ENSG00000007516	BAIAP3	BAI1-associated protein 3 [Source:HGNC Symbol;Acc:948]	G	0	1164	-1.49429	0.560917	0	0	0	0	1	10	3.84668	NA	NA
ENSG00000089123	TASP1	taspase, threonine aspartase, 1 [Source:HGNC Symbol;Acc:15859]	G	0	1165	-1.49429	0.560917	0	0	0	0	1	19	3.98419	NA	NA
ENSG00000091181	IL5RA	interleukin 5 receptor, alpha [Source:HGNC Symbol;Acc:6017]	N	0	1166	-1.49429	0.560917	0	0	0	0	1	10	3.54124	NA	NA
ENSG00000099326	MZF1	myeloid zinc finger 1 [Source:HGNC Symbol;Acc:13108]	G	0	1167	-1.49429	0.559401	0	0	0	0	1	10	3.80087	NA	NA
ENSG00000100294	MCAT	malonyl CoA:ACP acyltransferase (mitochondrial) [Source:HGNC Symbol;Acc:29622]	G	0	1168	-1.49429	0.559401	0	0	0	0	1	13	3.92893	NA	NA
ENSG00000102466	FGF14	fibroblast growth factor 14 [Source:HGNC Symbol;Acc:3671]	G	0	1169	-1.49429	0.559401	0	0	0	0	1	11	3.97348	NA	NA
ENSG00000104313	EYA1	eyes absent homolog 1 (Drosophila) [Source:HGNC Symbol;Acc:3519]	G	0	1170	-1.49429	0.559401	0	0	0	0	1	15	3.92313	NA	NA
ENSG00000104427	ZC2HC1A	zinc finger, C2HC-type containing 1A [Source:HGNC Symbol;Acc:24277]	G	0	1171	-1.49429	0.559401	0	0	0	0	1	13	3.62705	NA	NA
ENSG00000109339	MAPK10	mitogen-activated protein kinase 10 [Source:HGNC Symbol;Acc:6872]	G	0	1172	-1.49429	0.559401	0	0	0	0	1	10	3.77582	NA	NA
ENSG00000112584	FAM120B	family with sequence similarity 120B [Source:HGNC Symbol;Acc:21109]	G	0	1173	-1.49429	0.559401	0	0	0	0	1	21	3.79052	NA	NA
ENSG00000120306	CYSTM1	cysteine-rich transmembrane module containing 1 [Source:HGNC Symbol;Acc:30239]	G	0	1174	-1.49429	0.559401	0	0	0	0	1	10	3.79306	NA	NA
ENSG00000129028	THAP10	THAP domain containing 10 [Source:HGNC Symbol;Acc:23193]	G	0	1175	-1.49429	0.559401	0	0	0	0	1	17	3.6608	NA	NA
ENSG00000137707	BTG4	B-cell translocation gene 4 [Source:HGNC Symbol;Acc:13862]	G	0	1176	-1.49429	0.559401	0	0	0	0	1	11	3.94471	NA	NA
ENSG00000146243	IRAK1BP1	interleukin-1 receptor-associated kinase 1 binding protein 1 [Source:HGNC Symbol;Acc:17368]	G	0	1177	-1.49429	0.559401	0	0	0	0	1	13	3.9981	NA	NA
ENSG00000150667	FSIP1	fibrous sheath interacting protein 1 [Source:HGNC Symbol;Acc:21674]	G	0	1178	-1.49429	0.559401	0	0	0	0	1	15	3.74562	NA	NA
ENSG00000159214	CCDC24	coiled-coil domain containing 24 [Source:HGNC Symbol;Acc:28688]	G	0	1179	-1.49429	0.559401	0	0	0	0	1	14	3.76994	NA	NA
ENSG00000160183	TMPRSS3	transmembrane protease, serine 3 [Source:HGNC Symbol;Acc:11877]	G	0	1180	-1.49429	0.559401	0	0	0	0	1	12	3.5339	NA	NA
ENSG00000161326	DUSP14	dual specificity phosphatase 14 [Source:HGNC Symbol;Acc:17007]	G	0	1181	-1.49429	0.559401	0	0	0	0	1	20	3.93611	NA	NA
ENSG00000162929	KIAA1841	KIAA1841 [Source:HGNC Symbol;Acc:29387]	G	0	1182	-1.49429	0.559401	0	0	0	0	1	10	3.64408	NA	NA
ENSG00000162999	DUSP19	dual specificity phosphatase 19 [Source:HGNC Symbol;Acc:18894]	G	0	1183	-1.49429	0.559401	0	0	0	0	1	26	3.93572	NA	NA
ENSG00000165097	KDM1B	lysine (K)-specific demethylase 1B [Source:HGNC Symbol;Acc:21577]	G	0	1184	-1.49429	0.559401	0	0	0	0	1	16	3.81638	NA	NA
ENSG00000167065	DUSP18	dual specificity phosphatase 18 [Source:HGNC Symbol;Acc:18484]	G	0	1185	-1.49429	0.559401	0	0	0	0	1	23	3.68785	NA	NA
ENSG00000169902	TPST1	tyrosylprotein sulfotransferase 1 [Source:HGNC Symbol;Acc:12020]	G	0	1186	-1.49429	0.559401	0	0	0	0	1	16	3.60995	NA	NA
ENSG00000170469	SPATA24	spermatogenesis associated 24 [Source:HGNC Symbol;Acc:27322]	G	0	1187	-1.49429	0.559401	0	0	0	0	1	14	3.93171	NA	NA
ENSG00000170871	KIAA0232	KIAA0232 [Source:HGNC Symbol;Acc:28992]	G	0	1188	-1.49429	0.559401	0	0	0	0	1	10	3.74812	NA	NA
ENSG00000172650	AGAP5	ArfGAP with GTPase domain, ankyrin repeat and PH domain 5 [Source:HGNC Symbol;Acc:23467]	G	0	1189	-1.49429	0.559401	0	0	0	0	1	15	3.57845	NA	NA
ENSG00000173557	C2orf70	chromosome 2 open reading frame 70 [Source:HGNC Symbol;Acc:27938]	G	0	1190	-1.49429	0.559401	0	0	0	0	1	14	3.87484	NA	NA
ENSG00000173838	MARCH10	membrane-associated ring finger (C3HC4) 10, E3 ubiquitin protein ligase [Source:HGNC Symbol;Acc:26655]	G	0	1191	-1.49429	0.559401	0	0	0	0	1	10	3.64764	NA	NA
ENSG00000185920	PTCH1	patched 1 [Source:HGNC Symbol;Acc:9585]	P	1	1192	-1.49429	0.559401	0	0	0	0	1	13	3.77586	NA	NA
ENSG00000186231	KLHL32	kelch-like 32 (Drosophila) [Source:HGNC Symbol;Acc:21221]	G	0	1193	-1.49429	0.564695	0	0	0	0	1	10	3.94406	NA	NA
ENSG00000188234	AGAP4	ArfGAP with GTPase domain, ankyrin repeat and PH domain 4 [Source:HGNC Symbol;Acc:23459]	G	0	1194	-1.49429	0.564695	0	0	0	0	1	15	3.58788	NA	NA
ENSG00000196090	PTPRT	protein tyrosine phosphatase, receptor type, T [Source:HGNC Symbol;Acc:9682]	G	0	1195	-1.49429	0.564695	0	0	0	0	1	10	3.90142	NA	NA
ENSG00000214447	FAM187A	family with sequence similarity 187, member A [Source:HGNC Symbol;Acc:35153]	G	0	1196	-1.49429	0.564695	0	0	0	0	1	12	3.55378	NA	NA
ENSG00000053254	FOXN3	forkhead box N3 [Source:HGNC Symbol;Acc:1928]	G	0	1197	-1.51344	0.564695	1	0	1	0	1	10	0.988784	NA	mc
ENSG00000145819	ARHGAP26	Rho GTPase activating protein 26 [Source:HGNC Symbol;Acc:17073]	G	0	1198	-1.51344	0.564695	1	0	1	0	1	10	0.937208	NA	mc
ENSG00000077063	CTTNBP2	cortactin binding protein 2 [Source:HGNC Symbol;Acc:15679]	G	0	1199	-1.52963	0.564695	1	0	1	0	1	10	1.09054	NA	mc
ENSG00000107249	GLIS3	GLIS family zinc finger 3 [Source:HGNC Symbol;Acc:28510]	G	0	1200	-1.53725	0.564695	0	0	0	0	0	16	3.5747	NA	mc
ENSG00000109794	FAM149A	family with sequence similarity 149, member A [Source:HGNC Symbol;Acc:24527]	G	0	1201	-1.53725	0.564695	0	0	0	0	0	11	3.88566	NA	mc
ENSG00000118418	HMGN3	high mobility group nucleosomal binding domain 3 [Source:HGNC Symbol;Acc:12312]	G	0	1202	-1.53725	0.564695	0	0	0	0	0	10	3.91746	NA	mc
ENSG00000131969	ABHD12B	abhydrolase domain containing 12B [Source:HGNC Symbol;Acc:19837]	G	0	1203	-1.53725	0.564695	0	0	0	0	0	10	3.62466	NA	mc
ENSG00000134504	KCTD1	potassium channel tetramerisation domain containing 1 [Source:HGNC Symbol;Acc:18249]	G	0	1204	-1.53725	0.564695	0	0	0	0	0	11	3.90537	NA	mc
ENSG00000151882	CCL28	chemokine (C-C motif) ligand 28 [Source:HGNC Symbol;Acc:17700]	G	0	1205	-1.53725	0.564695	0	0	0	0	0	11	3.85409	NA	mc
ENSG00000154153	FAM134B	family with sequence similarity 134, member B [Source:HGNC Symbol;Acc:25964]	G	0	1206	-1.53725	0.564695	0	0	0	0	0	10	3.76328	NA	mc
ENSG00000160180	TFF3	trefoil factor 3 (intestinal) [Source:HGNC Symbol;Acc:11757]	N	0	1207	-1.53725	0.564695	0	0	0	0	0	20	3.51597	NA	mc
ENSG00000163083	INHBB	inhibin, beta B [Source:HGNC Symbol;Acc:6067]	N	0	1208	-1.53725	0.569863	0	0	0	0	0	13	3.84777	NA	mc
ENSG00000170482	SLC23A1	solute carrier family 23 (nucleobase transporters), member 1 [Source:HGNC Symbol;Acc:10974]	G	0	1209	-1.53725	0.574909	0	0	0	0	0	16	3.93572	NA	mc
ENSG00000177508	IRX3	iroquois homeobox 3 [Source:HGNC Symbol;Acc:14360]	G	0	1210	-1.53725	0.574909	0	0	0	0	0	10	3.55378	NA	mc
ENSG00000180787	ZFP3	ZFP3 zinc finger protein [Source:HGNC Symbol;Acc:12861]	G	0	1211	-1.53725	0.574909	0	0	0	0	0	10	3.93492	NA	mc
ENSG00000184564	SLITRK6	SLIT and NTRK-like family, member 6 [Source:HGNC Symbol;Acc:23503]	G	0	1212	-1.53725	0.574909	0	0	0	0	0	10	3.55378	NA	mc
ENSG00000196502	SULT1A1	sulfotransferase family, cytosolic, 1A, phenol-preferring, member 1 [Source:HGNC Symbol;Acc:11453]	G	0	1213	-1.53725	0.574909	0	0	0	0	0	16	3.52183	NA	mc
ENSG00000204385	SLC44A4	solute carrier family 44, member 4 [Source:HGNC Symbol;Acc:13941]	G	0	1214	-1.53725	0.574909	0	0	0	0	0	10	3.79767	NA	mc
ENSG00000229077	SLC44A4	solute carrier family 44, member 4 [Source:HGNC Symbol;Acc:13941]	G	0	1215	-1.53725	0.574909	0	0	0	0	0	10	3.79767	NA	mc
ENSG00000239474	KLHL41	kelch-like 41 (Drosophila) [Source:HGNC Symbol;Acc:16905]	G	0	1216	-1.53725	0.574909	0	0	0	0	0	10	3.53376	NA	mc
ENSG00000240038	AMY2B	amylase, alpha 2B (pancreatic) [Source:HGNC Symbol;Acc:478]	G	0	1217	-1.53725	0.574909	0	0	0	0	0	21	3.64815	NA	mc
ENSG00000243480	AMY2A	amylase, alpha 2A (pancreatic) [Source:HGNC Symbol;Acc:477]	N	0	1218	-1.53725	0.574909	0	0	0	0	0	21	3.64366	NA	mc
ENSG00000054983	GALC	galactosylceramidase [Source:HGNC Symbol;Acc:4115]	N	0	1219	-1.54716	0.579839	1	0	1	0	0	12	4.0344	NA	NA
ENSG00000071794	HLTF	helicase-like transcription factor [Source:HGNC Symbol;Acc:11099]	G	0	1220	-1.54716	0.578348	1	0	1	0	0	13	4.03207	NA	NA
ENSG00000075275	CELSR1	cadherin, EGF LAG seven-pass G-type receptor 1 (flamingo homolog, Drosophila) [Source:HGNC Symbol;Acc:1850]	G	0	1221	-1.54716	0.578348	1	0	1	0	0	10	4.44074	NA	NA
ENSG00000100124	ANKRD54	ankyrin repeat domain 54 [Source:HGNC Symbol;Acc:25185]	G	0	1222	-1.54716	0.578348	1	0	1	0	0	18	4.43097	NA	NA
ENSG00000100918	REC8	REC8 homolog (yeast) [Source:HGNC Symbol;Acc:16879]	G	0	1223	-1.54716	0.578348	1	0	1	0	0	11	4.20602	NA	NA
ENSG00000106125	FAM188B	family with sequence similarity 188, member B [Source:HGNC Symbol;Acc:21916]	G	0	1224	-1.54716	0.578348	1	0	1	0	0	11	4.49463	NA	NA
ENSG00000107819	SFXN3	sideroflexin 3 [Source:HGNC Symbol;Acc:16087]	G	0	1225	-1.54716	0.578348	1	0	1	0	0	11	4.27666	NA	NA
ENSG00000109944	C11orf63	chromosome 11 open reading frame 63 [Source:HGNC Symbol;Acc:26288]	G	1	1226	-1.54716	0.578348	1	0	1	0	0	12	4.24267	NA	NA
ENSG00000119640	ACYP1	acylphosphatase 1, erythrocyte (common) type [Source:HGNC Symbol;Acc:179]	G	0	1227	-1.54716	0.578348	0	1	1	0	0	18	4.28114	NA	NA
ENSG00000128607	KLHDC10	kelch domain containing 10 [Source:HGNC Symbol;Acc:22194]	G	0	1228	-1.54716	0.578348	1	0	1	0	0	17	4.0092	NA	NA
ENSG00000130177	CDC16	cell division cycle 16 [Source:HGNC Symbol;Acc:1720]	G	0	1229	-1.54716	0.578348	1	0	1	0	0	13	4.06646	NA	NA
ENSG00000137822	TUBGCP4	tubulin, gamma complex associated protein 4 [Source:HGNC Symbol;Acc:16691]	P	0	1230	-1.54716	0.578348	1	0	1	0	0	11	4.00325	NA	NA
ENSG00000142082	SIRT3	sirtuin 3 [Source:HGNC Symbol;Acc:14931]	G	0	1231	-1.54716	0.58317	1	0	1	0	0	13	4.04918	NA	NA
ENSG00000143933	CALM2	calmodulin 2 (phosphorylase kinase, delta) [Source:HGNC Symbol;Acc:1445]	N	0	1232	-1.54716	0.58317	1	1	1	0	0	23	4.36974	NA	NA
ENSG00000147202	DIAPH2	diaphanous homolog 2 (Drosophila) [Source:HGNC Symbol;Acc:2877]	G	0	1233	-1.54716	0.581691	1	0	1	0	0	18	4.1076	NA	NA
ENSG00000147799	ARHGAP39	Rho GTPase activating protein 39 [Source:HGNC Symbol;Acc:29351]	G	0	1234	-1.54716	0.581691	1	0	1	0	0	18	4.07934	NA	NA
ENSG00000156172	C8orf37	chromosome 8 open reading frame 37 [Source:HGNC Symbol;Acc:27232]	P	1	1235	-1.54716	0.581691	1	1	1	0	0	18	4.17852	NA	NA
ENSG00000162620	LRRIQ3	leucine-rich repeats and IQ motif containing 3 [Source:HGNC Symbol;Acc:28318]	G	0	1236	-1.54716	0.58022	1	0	1	0	0	17	4.17478	NA	NA
ENSG00000164347	GFM2	G elongation factor, mitochondrial 2 [Source:HGNC Symbol;Acc:29682]	G	0	1237	-1.54716	0.58022	1	0	1	0	0	14	4.22452	NA	NA
ENSG00000164818	HEATR2	HEAT repeat containing 2 [Source:HGNC Symbol;Acc:26013]	P	1	1238	-1.54716	0.58022	1	0	1	0	0	10	4.37087	NA	NA
ENSG00000166165	CKB	creatine kinase, brain [Source:HGNC Symbol;Acc:1991]	G	0	1239	-1.54716	0.584942	1	0	1	0	0	15	4.14153	NA	NA
ENSG00000166263	STXBP4	syntaxin binding protein 4 [Source:HGNC Symbol;Acc:19694]	G	0	1240	-1.54716	0.584942	1	0	1	0	0	12	4.18379	NA	NA
ENSG00000167113	COQ4	coenzyme Q4 homolog (S. cerevisiae) [Source:HGNC Symbol;Acc:19693]	G	0	1241	-1.54716	0.584942	1	0	1	0	0	12	4.12917	NA	NA
ENSG00000171811	TTC40	tetratricopeptide repeat domain 40 [Source:HGNC Symbol;Acc:25247]	G	1	1242	-1.54716	0.584942	1	0	1	0	0	13	4.18128	NA	NA
ENSG00000178695	KCTD12	potassium channel tetramerisation domain containing 12 [Source:HGNC Symbol;Acc:14678]	G	0	1243	-1.54716	0.584942	1	0	1	0	0	10	4.19535	NA	NA
ENSG00000243156	MICAL3	microtubule associated monoxygenase, calponin and LIM domain containing 3 [Source:HGNC Symbol;Acc:24694]	G	0	1244	-1.54716	0.584942	1	0	1	0	0	14	4.23809	NA	NA
ENSG00000004478	FKBP4	FK506 binding protein 4, 59kDa [Source:HGNC Symbol;Acc:3720]	G	0	1245	-1.56942	0.584942	1	1	1	0	0	7	0.989211	hc	NA
ENSG00000041357	PSMA4	proteasome (prosome, macropain) subunit, alpha type, 4 [Source:HGNC Symbol;Acc:9533]	G	0	1246	-1.56942	0.584942	1	0	1	0	0	9	0.653148	hc	NA
ENSG00000065427	KARS	lysyl-tRNA synthetase [Source:HGNC Symbol;Acc:6215]	N	0	1247	-1.56942	0.584942	1	0	1	0	0	8	0.80915	hc	NA
ENSG00000072042	RDH11	retinol dehydrogenase 11 (all-trans/9-cis/11-cis) [Source:HGNC Symbol;Acc:17964]	G	0	1248	-1.56942	0.589559	1	0	1	0	0	8	0.825148	hc	NA
ENSG00000075785	RAB7A	RAB7A, member RAS oncogene family [Source:HGNC Symbol;Acc:9788]	N	0	1249	-1.56942	0.589559	1	0	1	0	0	9	0.961863	hc	NA
ENSG00000079805	DNM2	dynamin 2 [Source:HGNC Symbol;Acc:2974]	G	1	1250	-1.56942	0.594075	1	0	1	0	0	8	0.750476	hc	NA
ENSG00000089154	GCN1L1	GCN1 general control of amino-acid synthesis 1-like 1 (yeast) [Source:HGNC Symbol;Acc:4199]	G	0	1251	-1.56942	0.594075	1	1	1	0	0	7	0.837763	hc	NA
ENSG00000100030	MAPK1	mitogen-activated protein kinase 1 [Source:HGNC Symbol;Acc:6871]	N	0	1252	-1.56942	0.594075	1	1	1	0	0	9	0.714144	hc	NA
ENSG00000100823	APEX1	APEX nuclease (multifunctional DNA repair enzyme) 1 [Source:HGNC Symbol;Acc:587]	N	0	1253	-1.56942	0.598492	0	1	1	0	0	9	0.836324	hc	NA
ENSG00000100902	PSMA6	proteasome (prosome, macropain) subunit, alpha type, 6 [Source:HGNC Symbol;Acc:9535]	G	0	1254	-1.56942	0.602814	1	0	1	0	0	8	0.782506	hc	NA
ENSG00000101444	AHCY	adenosylhomocysteinase [Source:HGNC Symbol;Acc:343]	G	0	1255	-1.56942	0.602814	1	1	1	0	0	8	0.651625	hc	NA
ENSG00000101911	PRPS2	phosphoribosyl pyrophosphate synthetase 2 [Source:HGNC Symbol;Acc:9465]	G	0	1256	-1.56942	0.602814	1	0	1	0	0	6	0.552284	hc	NA
ENSG00000103035	PSMD7	proteasome (prosome, macropain) 26S subunit, non-ATPase, 7 [Source:HGNC Symbol;Acc:9565]	G	0	1257	-1.56942	0.602814	1	0	1	0	0	8	0.55533	hc	NA
ENSG00000103043	VAC14	Vac14 homolog (S. cerevisiae) [Source:HGNC Symbol;Acc:25507]	N	0	1258	-1.56942	0.602814	1	0	1	0	0	7	0.670228	hc	NA
ENSG00000105402	NAPA	N-ethylmaleimide-sensitive factor attachment protein, alpha [Source:HGNC Symbol;Acc:7641]	G	0	1259	-1.56942	0.601375	0	1	1	0	0	9	0.685337	hc	NA
ENSG00000106588	PSMA2	proteasome (prosome, macropain) subunit, alpha type, 2 [Source:HGNC Symbol;Acc:9531]	G	0	1260	-1.56942	0.601375	1	0	1	0	0	9	0.978712	hc	NA
ENSG00000106636	YKT6	YKT6 v-SNARE homolog (S. cerevisiae) [Source:HGNC Symbol;Acc:16959]	G	0	1261	-1.56942	0.601375	0	1	1	0	0	8	0.65162	hc	NA
ENSG00000107796	ACTA2	actin, alpha 2, smooth muscle, aorta [Source:HGNC Symbol;Acc:130]	G	0	1262	-1.56942	0.601375	1	0	1	0	0	9	0.911025	hc	NA
ENSG00000108061	SHOC2	soc-2 suppressor of clear homolog (C. elegans) [Source:HGNC Symbol;Acc:15454]	G	0	1263	-1.56942	0.601375	1	0	1	0	0	9	0.763305	hc	NA
ENSG00000110107	PRPF19	PRP19/PSO4 pre-mRNA processing factor 19 homolog (S. cerevisiae) [Source:HGNC Symbol;Acc:17896]	G	0	1264	-1.56942	0.601375	1	1	1	0	0	8	0.627096	hc	NA
ENSG00000111237	VPS29	vacuolar protein sorting 29 homolog (S. cerevisiae) [Source:HGNC Symbol;Acc:14340]	G	0	1265	-1.56942	0.601375	1	0	1	0	0	7	0.748779	hc	NA
ENSG00000111540	RAB5B	RAB5B, member RAS oncogene family [Source:HGNC Symbol;Acc:9784]	G	0	1266	-1.56942	0.601375	1	1	1	0	0	8	0.86557	hc	NA
ENSG00000111640	GAPDH	glyceraldehyde-3-phosphate dehydrogenase [Source:HGNC Symbol;Acc:4141]	G	0	1267	-1.56942	0.601375	1	0	1	0	0	9	0.792211	hc	NA
ENSG00000113712	CSNK1A1	casein kinase 1, alpha 1 [Source:HGNC Symbol;Acc:2451]	G	1	1268	-1.56942	0.601375	1	0	1	0	0	8	0.920675	hc	NA
ENSG00000114573	ATP6V1A	ATPase, H+ transporting, lysosomal 70kDa, V1 subunit A [Source:HGNC Symbol;Acc:851]	G	0	1269	-1.56942	0.601375	1	0	1	0	0	9	0.864803	hc	NA
ENSG00000117448	AKR1A1	aldo-keto reductase family 1, member A1 (aldehyde reductase) [Source:HGNC Symbol;Acc:380]	G	0	1270	-1.56942	0.601375	1	1	1	0	0	9	0.544468	hc	NA
ENSG00000117450	PRDX1	peroxiredoxin 1 [Source:HGNC Symbol;Acc:9352]	G	0	1271	-1.56942	0.601375	1	1	1	0	0	9	0.632423	hc	NA
ENSG00000121083	DYNLL2	dynein, light chain, LC8-type 2 [Source:HGNC Symbol;Acc:24596]	G	0	1272	-1.56942	0.601375	1	1	1	0	0	7	0.698863	hc	NA
ENSG00000123131	PRDX4	peroxiredoxin 4 [Source:HGNC Symbol;Acc:17169]	G	0	1273	-1.56942	0.601375	1	0	1	0	0	9	0.695257	hc	NA
ENSG00000129083	COPB1	coatomer protein complex, subunit beta 1 [Source:HGNC Symbol;Acc:2231]	G	0	1274	-1.56942	0.601375	1	0	1	0	0	8	0.850739	hc	NA
ENSG00000129824	RPS4Y1	ribosomal protein S4, Y-linked 1 [Source:HGNC Symbol;Acc:10425]	G	0	1275	-1.56942	0.601375	1	0	1	0	0	8	0.69348	hc	NA
ENSG00000130725	UBE2M	ubiquitin-conjugating enzyme E2M [Source:HGNC Symbol;Acc:12491]	G	0	1276	-1.56942	0.601375	1	0	1	0	0	9	0.791248	hc	NA
ENSG00000132341	RAN	RAN, member RAS oncogene family [Source:HGNC Symbol;Acc:9846]	P	1	1277	-1.56942	0.601375	1	1	1	0	0	8	0.648868	hc	NA
ENSG00000134910	STT3A	STT3, subunit of the oligosaccharyltransferase complex, homolog A (S. cerevisiae) [Source:HGNC Symbol;Acc:6172]	G	0	1278	-1.56942	0.60561	1	0	1	0	0	7	0.848271	hc	NA
ENSG00000136448	NMT1	N-myristoyltransferase 1 [Source:HGNC Symbol;Acc:7857]	G	0	1279	-1.56942	0.60561	1	0	1	0	0	9	0.672549	hc	NA
ENSG00000138069	RAB1A	RAB1A, member RAS oncogene family [Source:HGNC Symbol;Acc:9758]	G	0	1280	-1.56942	0.60561	1	1	1	0	0	8	0.562877	hc	NA
ENSG00000138802	SEC24B	SEC24 family, member B (S. cerevisiae) [Source:HGNC Symbol;Acc:10704]	G	0	1281	-1.56942	0.60561	1	0	1	0	0	9	0.956115	hc	NA
ENSG00000141503	MINK1	misshapen-like kinase 1 [Source:HGNC Symbol;Acc:17565]	G	0	1282	-1.56942	0.60561	1	0	1	0	0	9	0.929436	hc	NA
ENSG00000155959	VBP1	von Hippel-Lindau binding protein 1 [Source:HGNC Symbol;Acc:12662]	G	0	1283	-1.56942	0.60561	1	0	1	0	0	6	0.907518	hc	NA
ENSG00000159377	PSMB4	proteasome (prosome, macropain) subunit, beta type, 4 [Source:HGNC Symbol;Acc:9541]	G	0	1284	-1.56942	0.60561	1	0	1	0	0	9	0.807736	hc	NA
ENSG00000160209	PDXK	pyridoxal (pyridoxine, vitamin B6) kinase [Source:HGNC Symbol;Acc:8819]	G	0	1285	-1.56942	0.60561	0	1	1	0	0	8	0.924237	hc	NA
ENSG00000161203	AP2M1	adaptor-related protein complex 2, mu 1 subunit [Source:HGNC Symbol;Acc:564]	N	0	1286	-1.56942	0.60561	1	0	1	0	0	8	0.936958	hc	NA
ENSG00000165280	VCP	valosin containing protein [Source:HGNC Symbol;Acc:12666]	G	0	1287	-1.56942	0.609757	1	0	1	0	0	8	0.910959	hc	NA
ENSG00000167004	PDIA3	protein disulfide isomerase family A, member 3 [Source:HGNC Symbol;Acc:4606]	G	0	1288	-1.56942	0.609757	1	1	1	0	0	9	0.578762	hc	NA
ENSG00000167658	EEF2	eukaryotic translation elongation factor 2 [Source:HGNC Symbol;Acc:3214]	G	0	1289	-1.56942	0.609757	1	0	1	0	0	8	0.679844	hc	NA
ENSG00000172531	PPP1CA	protein phosphatase 1, catalytic subunit, alpha isozyme [Source:HGNC Symbol;Acc:9281]	G	0	1290	-1.56942	0.609757	1	1	1	0	0	8	0.604367	hc	NA
ENSG00000173692	PSMD1	proteasome (prosome, macropain) 26S subunit, non-ATPase, 1 [Source:HGNC Symbol;Acc:9554]	G	0	1291	-1.56942	0.609757	1	0	1	0	0	8	0.930319	hc	NA
ENSG00000174903	RAB1B	RAB1B, member RAS oncogene family [Source:HGNC Symbol;Acc:18370]	G	0	1292	-1.56942	0.609757	1	1	1	0	0	8	0.809895	hc	NA
ENSG00000175582	RAB6A	RAB6A, member RAS oncogene family [Source:HGNC Symbol;Acc:9786]	G	0	1293	-1.56942	0.609757	1	1	1	0	0	8	0.574862	hc	NA
ENSG00000179218	CALR	calreticulin [Source:HGNC Symbol;Acc:1455]	G	0	1294	-1.56942	0.609757	0	1	1	0	0	9	0.573455	hc	NA
ENSG00000181789	COPG1	coatomer protein complex, subunit gamma 1 [Source:HGNC Symbol;Acc:2236]	G	0	1295	-1.56942	0.609757	1	0	1	0	0	9	0.640215	hc	NA
ENSG00000185624	P4HB	prolyl 4-hydroxylase, beta polypeptide [Source:HGNC Symbol;Acc:8548]	G	0	1296	-1.56942	0.609757	1	1	1	0	0	9	0.927792	hc	NA
ENSG00000185627	PSMD13	proteasome (prosome, macropain) 26S subunit, non-ATPase, 13 [Source:HGNC Symbol;Acc:9558]	G	0	1297	-1.56942	0.609757	1	0	1	0	0	9	0.756434	hc	NA
ENSG00000185721	DRG1	developmentally regulated GTP binding protein 1 [Source:HGNC Symbol;Acc:3029]	G	0	1298	-1.56942	0.609757	1	0	1	0	0	8	0.594922	hc	NA
ENSG00000196961	AP2A1	adaptor-related protein complex 2, alpha 1 subunit [Source:HGNC Symbol;Acc:561]	G	0	1299	-1.56942	0.609757	1	0	1	0	0	6	0.822833	hc	NA
ENSG00000197170	PSMD12	proteasome (prosome, macropain) 26S subunit, non-ATPase, 12 [Source:HGNC Symbol;Acc:9557]	G	0	1300	-1.56942	0.609757	1	0	1	0	0	8	0.900879	hc	NA
ENSG00000198791	CNOT7	CCR4-NOT transcription complex, subunit 7 [Source:HGNC Symbol;Acc:14101]	G	0	1301	-1.56942	0.609757	1	1	1	0	0	9	0.58558	hc	NA
ENSG00000204435	CSNK2B	casein kinase 2, beta polypeptide [Source:HGNC Symbol;Acc:2460]	G	1	1302	-1.56942	0.609757	1	1	1	0	0	9	0.820007	hc	NA
ENSG00000206406	CSNK2B	casein kinase 2, beta polypeptide [Source:HGNC Symbol;Acc:2460]	G	0	1303	-1.56942	0.609757	1	1	1	0	0	9	0.820007	hc	NA
ENSG00000211456	SACM1L	SAC1 suppressor of actin mutations 1-like (yeast) [Source:HGNC Symbol;Acc:17059]	G	0	1304	-1.56942	0.609757	1	1	1	0	0	8	0.784695	hc	NA
ENSG00000213639	PPP1CB	protein phosphatase 1, catalytic subunit, beta isozyme [Source:HGNC Symbol;Acc:9282]	G	0	1305	-1.56942	0.609757	1	0	1	0	0	8	0.992686	hc	NA
ENSG00000215301	DDX3X	DEAD (Asp-Glu-Ala-Asp) box polypeptide 3, X-linked [Source:HGNC Symbol;Acc:2745]	G	0	1306	-1.56942	0.609757	1	0	1	0	0	9	0.527567	hc	NA
ENSG00000215305	VPS16	vacuolar protein sorting 16 homolog (S. cerevisiae) [Source:HGNC Symbol;Acc:14584]	G	0	1307	-1.56942	0.609757	0	1	1	0	0	9	0.660922	hc	NA
ENSG00000224398	CSNK2B	casein kinase 2, beta polypeptide [Source:HGNC Symbol;Acc:2460]	G	0	1308	-1.56942	0.609757	1	1	1	0	0	9	0.820007	hc	NA
ENSG00000224774	CSNK2B	casein kinase 2, beta polypeptide [Source:HGNC Symbol;Acc:2460]	G	0	1309	-1.56942	0.609757	1	1	1	0	0	9	0.820007	hc	NA
ENSG00000228875	CSNK2B	casein kinase 2, beta polypeptide [Source:HGNC Symbol;Acc:2460]	G	0	1310	-1.56942	0.609757	1	1	1	0	0	9	0.820007	hc	NA
ENSG00000230700	CSNK2B	casein kinase 2, beta polypeptide [Source:HGNC Symbol;Acc:2460]	G	0	1311	-1.56942	0.609757	1	1	1	0	0	9	0.820007	hc	NA
ENSG00000232960	CSNK2B	casein kinase 2, beta polypeptide [Source:HGNC Symbol;Acc:2460]	G	0	1312	-1.56942	0.609757	1	1	1	0	0	9	0.820007	hc	NA
ENSG00000010404	IDS	iduronate 2-sulfatase [Source:HGNC Symbol;Acc:5389]	N	0	1313	-1.58235	0.609757	0	0	0	0	1	15	3.13118	NA	NA
ENSG00000087053	MTMR2	myotubularin related protein 2 [Source:HGNC Symbol;Acc:7450]	G	0	1314	-1.58235	0.608335	0	0	0	0	1	16	3.27962	NA	NA
ENSG00000100583	SAMD15	sterile alpha motif domain containing 15 [Source:HGNC Symbol;Acc:18631]	G	0	1315	-1.58235	0.608335	0	0	0	0	1	17	3.36866	NA	NA
ENSG00000105982	RNF32	ring finger protein 32 [Source:HGNC Symbol;Acc:17118]	G	0	1316	-1.58235	0.608335	0	0	0	0	1	11	3.45851	NA	NA
ENSG00000109680	TBC1D19	TBC1 domain family, member 19 [Source:HGNC Symbol;Acc:25624]	G	0	1317	-1.58235	0.608335	0	0	0	0	1	13	3.26527	NA	NA
ENSG00000115548	KDM3A	lysine (K)-specific demethylase 3A [Source:HGNC Symbol;Acc:20815]	G	0	1318	-1.58235	0.608335	0	0	0	0	1	14	3.29175	NA	NA
ENSG00000117155	SSX2IP	synovial sarcoma, X breakpoint 2 interacting protein [Source:HGNC Symbol;Acc:16509]	G	1	1319	-1.58235	0.608335	0	0	0	0	1	15	3.41528	NA	NA
ENSG00000117501	MROH9	maestro heat-like repeat family member 9 [Source:HGNC Symbol;Acc:26287]	G	0	1320	-1.58235	0.608335	0	0	0	0	1	10	3.12691	NA	NA
ENSG00000120658	ENOX1	ecto-NOX disulfide-thiol exchanger 1 [Source:HGNC Symbol;Acc:25474]	G	0	1321	-1.58235	0.608335	0	0	0	0	1	12	3.47926	NA	NA
ENSG00000137261	KIAA0319	KIAA0319 [Source:HGNC Symbol;Acc:21580]	G	0	1322	-1.58235	0.608335	0	0	0	0	1	11	3.10561	NA	NA
ENSG00000137266	SLC22A23	solute carrier family 22, member 23 [Source:HGNC Symbol;Acc:21106]	G	0	1323	-1.58235	0.608335	0	0	0	0	1	10	3.25832	NA	NA
ENSG00000137941	TTLL7	tubulin tyrosine ligase-like family, member 7 [Source:HGNC Symbol;Acc:26242]	G	1	1324	-1.58235	0.608335	0	0	0	0	1	16	3.4069	NA	NA
ENSG00000138078	PREPL	prolyl endopeptidase-like [Source:HGNC Symbol;Acc:30228]	G	0	1325	-1.58235	0.608335	0	0	0	0	1	14	3.07465	NA	NA
ENSG00000140398	NEIL1	nei endonuclease VIII-like 1 (E. coli) [Source:HGNC Symbol;Acc:18448]	G	0	1326	-1.58235	0.608335	0	0	0	0	1	17	3.16207	NA	NA
ENSG00000140527	WDR93	WD repeat domain 93 [Source:HGNC Symbol;Acc:26924]	G	0	1327	-1.58235	0.608335	0	0	0	0	1	14	3.3503	NA	NA
ENSG00000141542	RAB40B	RAB40B, member RAS oncogene family [Source:HGNC Symbol;Acc:18284]	G	0	1328	-1.58235	0.608335	0	0	0	0	1	12	3.19061	NA	NA
ENSG00000142528	ZNF473	zinc finger protein 473 [Source:HGNC Symbol;Acc:23239]	G	0	1329	-1.58235	0.608335	0	0	0	0	1	10	3.28835	NA	NA
ENSG00000143603	KCNN3	potassium intermediate/small conductance calcium-activated channel, subfamily N, member 3 [Source:HGNC Symbol;Acc:6292]	G	0	1330	-1.58235	0.608335	0	0	0	0	1	18	3.06425	NA	NA
ENSG00000152767	FARP1	FERM, RhoGEF (ARHGEF) and pleckstrin domain protein 1 (chondrocyte-derived) [Source:HGNC Symbol;Acc:3591]	G	0	1331	-1.58235	0.608335	0	0	0	0	1	15	3.40923	NA	NA
ENSG00000154240	CEP112	centrosomal protein 112kDa [Source:HGNC Symbol;Acc:28514]	G	0	1332	-1.58235	0.608335	0	0	0	0	1	12	3.00843	NA	NA
ENSG00000156603	MED19	mediator complex subunit 19 [Source:HGNC Symbol;Acc:29600]	G	0	1333	-1.58235	0.608335	0	0	0	0	1	14	3.15941	NA	NA
ENSG00000156958	GALK2	galactokinase 2 [Source:HGNC Symbol;Acc:4119]	G	0	1334	-1.58235	0.608335	0	0	0	0	1	13	3.12172	NA	NA
ENSG00000158122	AAED1	AhpC/TSA antioxidant enzyme domain containing 1 [Source:HGNC Symbol;Acc:16881]	G	0	1335	-1.58235	0.608335	0	0	0	0	1	22	3.32315	NA	NA
ENSG00000162148	PPP1R32	protein phosphatase 1, regulatory subunit 32 [Source:HGNC Symbol;Acc:28869]	G	0	1336	-1.58235	0.608335	0	0	0	0	1	13	3.38512	NA	NA
ENSG00000163689	C3orf67	chromosome 3 open reading frame 67 [Source:HGNC Symbol;Acc:24763]	G	0	1337	-1.58235	0.608335	0	0	0	0	1	16	3.00627	NA	NA
ENSG00000163875	MEAF6	MYST/Esa1-associated factor 6 [Source:HGNC Symbol;Acc:25674]	G	0	1338	-1.58235	0.608335	0	0	0	0	1	12	3.00575	NA	NA
ENSG00000164050	PLXNB1	plexin B1 [Source:HGNC Symbol;Acc:9103]	G	0	1339	-1.58235	0.608335	0	0	0	0	1	10	3.27814	NA	NA
ENSG00000164828	SUN1	Sad1 and UNC84 domain containing 1 [Source:HGNC Symbol;Acc:18587]	G	0	1340	-1.58235	0.608335	0	0	0	0	1	16	3.1146	NA	NA
ENSG00000165891	E2F7	E2F transcription factor 7 [Source:HGNC Symbol;Acc:23820]	G	0	1341	-1.58235	0.608335	0	0	0	0	1	15	3.4659	NA	NA
ENSG00000167608	TMC4	transmembrane channel-like 4 [Source:HGNC Symbol;Acc:22998]	G	0	1342	-1.58235	0.608335	0	0	0	0	1	10	3.11294	NA	NA
ENSG00000167733	HSD11B1L	hydroxysteroid (11-beta) dehydrogenase 1-like [Source:HGNC Symbol;Acc:30419]	G	0	1343	-1.58235	0.608335	0	0	0	0	1	17	3.47952	NA	NA
ENSG00000167930	ITFG3	integrin alpha FG-GAP repeat containing 3 [Source:HGNC Symbol;Acc:14163]	G	0	1344	-1.58235	0.608335	0	0	0	0	1	14	3.07184	NA	NA
ENSG00000169989	TIGD4	tigger transposable element derived 4 [Source:HGNC Symbol;Acc:18335]	G	0	1345	-1.58235	0.608335	0	0	0	0	1	19	3.39983	NA	NA
ENSG00000171574	ZNF584	zinc finger protein 584 [Source:HGNC Symbol;Acc:27318]	G	0	1346	-1.58235	0.608335	0	0	0	0	1	10	3.31194	NA	NA
ENSG00000177427	SMCR7	Smith-Magenis syndrome chromosome region, candidate 7 [Source:HGNC Symbol;Acc:17920]	G	0	1347	-1.58235	0.608335	0	0	0	0	1	10	3.43759	NA	NA
ENSG00000182013	PNMAL1	paraneoplastic Ma antigen family-like 1 [Source:HGNC Symbol;Acc:25578]	G	0	1348	-1.58235	0.608335	0	0	0	0	1	10	3.28161	NA	NA
ENSG00000182606	TRAK1	trafficking protein, kinesin binding 1 [Source:HGNC Symbol;Acc:29947]	G	0	1349	-1.58235	0.608335	0	0	0	0	1	11	3.1826	NA	NA
ENSG00000185513	L3MBTL1	l(3)mbt-like 1 (Drosophila) [Source:HGNC Symbol;Acc:15905]	G	0	1350	-1.58235	0.608335	0	0	0	0	1	11	3.41084	NA	NA
ENSG00000186409	CCDC30	coiled-coil domain containing 30 [Source:HGNC Symbol;Acc:26103]	G	0	1351	-1.58235	0.608335	0	0	0	0	1	11	3.25915	NA	NA
ENSG00000186866	POFUT2	protein O-fucosyltransferase 2 [Source:HGNC Symbol;Acc:14683]	G	0	1352	-1.58235	0.608335	0	0	0	0	1	12	3.4715	NA	NA
ENSG00000188878	FBF1	Fas (TNFRSF6) binding factor 1 [Source:HGNC Symbol;Acc:24674]	P	1	1353	-1.58235	0.608335	0	0	0	0	1	15	3.00627	NA	NA
ENSG00000198863	RUNDC1	RUN domain containing 1 [Source:HGNC Symbol;Acc:25418]	G	0	1354	-1.58235	0.6124	0	0	0	0	1	11	3.12656	NA	NA
ENSG00000204580	DDR1	discoidin domain receptor tyrosine kinase 1 [Source:HGNC Symbol;Acc:2730]	G	0	1355	-1.58235	0.6124	0	0	0	0	1	10	3.23786	NA	NA
ENSG00000205133	TRIQK	triple QxxK/R motif containing [Source:HGNC Symbol;Acc:27828]	G	0	1356	-1.58235	0.6124	0	0	0	0	1	13	3.07285	NA	NA
ENSG00000008018	PSMB1	proteasome (prosome, macropain) subunit, beta type, 1 [Source:HGNC Symbol;Acc:9537]	G	0	1357	-1.5856	0.6124	1	0	1	0	0	9	1.07847	hc	NA
ENSG00000047249	ATP6V1H	ATPase, H+ transporting, lysosomal 50/57kDa, V1 subunit H [Source:HGNC Symbol;Acc:18303]	G	0	1358	-1.5856	0.6124	1	0	1	0	0	8	1.27232	hc	NA
ENSG00000069345	DNAJA2	DnaJ (Hsp40) homolog, subfamily A, member 2 [Source:HGNC Symbol;Acc:14884]	G	0	1359	-1.5856	0.6124	1	1	1	0	0	8	1.05819	hc	NA
ENSG00000082898	XPO1	exportin 1 (CRM1 homolog, yeast) [Source:HGNC Symbol;Acc:12825]	G	0	1360	-1.5856	0.6124	1	1	1	0	0	9	1.02822	hc	NA
ENSG00000087470	DNM1L	dynamin 1-like [Source:HGNC Symbol;Acc:2973]	G	0	1361	-1.5856	0.6124	1	0	1	0	0	8	1.23612	hc	NA
ENSG00000092108	SCFD1	sec1 family domain containing 1 [Source:HGNC Symbol;Acc:20726]	G	0	1362	-1.5856	0.6124	1	0	1	0	0	8	1.46742	hc	NA
ENSG00000096171	VARS	valyl-tRNA synthetase [Source:HGNC Symbol;Acc:12651]	G	0	1363	-1.5856	0.6124	1	0	1	0	0	8	1.0552	hc	NA
ENSG00000101210	EEF1A2	eukaryotic translation elongation factor 1 alpha 2 [Source:HGNC Symbol;Acc:3192]	G	0	1364	-1.5856	0.6124	0	1	1	0	0	8	1.03573	hc	NA
ENSG00000101266	CSNK2A1	casein kinase 2, alpha 1 polypeptide [Source:HGNC Symbol;Acc:2457]	G	0	1365	-1.5856	0.6124	1	1	1	0	0	8	1.332	hc	NA
ENSG00000101361	NOP56	NOP56 ribonucleoprotein [Source:HGNC Symbol;Acc:15911]	N	0	1366	-1.5856	0.6124	1	0	1	0	0	9	1.33231	hc	NA
ENSG00000105202	FBL	fibrillarin [Source:HGNC Symbol;Acc:3599]	G	0	1367	-1.5856	0.616382	1	0	1	0	0	8	1.22185	hc	NA
ENSG00000105357	MYH14	myosin, heavy chain 14, non-muscle [Source:HGNC Symbol;Acc:23212]	G	0	1368	-1.5856	0.616382	1	0	1	0	0	9	1.23328	hc	NA
ENSG00000109103	UNC119	unc-119 homolog (C. elegans) [Source:HGNC Symbol;Acc:12565]	G	0	1369	-1.5856	0.616382	1	0	1	0	0	9	1.40136	hc	NA
ENSG00000111481	COPZ1	coatomer protein complex, subunit zeta 1 [Source:HGNC Symbol;Acc:2243]	G	0	1370	-1.5856	0.616382	1	1	1	0	0	8	1.27553	hc	NA
ENSG00000111669	TPI1	triosephosphate isomerase 1 [Source:HGNC Symbol;Acc:12009]	G	0	1371	-1.5856	0.616382	1	1	1	0	0	8	1.04234	hc	NA
ENSG00000114354	TFG	TRK-fused gene [Source:HGNC Symbol;Acc:11758]	G	0	1372	-1.5856	0.616382	1	0	1	0	0	9	1.12426	hc	NA
ENSG00000115866	DARS	aspartyl-tRNA synthetase [Source:HGNC Symbol;Acc:2678]	G	0	1373	-1.5856	0.616382	1	0	1	0	0	8	1.13519	hc	NA
ENSG00000120053	GOT1	glutamic-oxaloacetic transaminase 1, soluble (aspartate aminotransferase 1) [Source:HGNC Symbol;Acc:4432]	G	0	1374	-1.5856	0.616382	0	1	1	0	0	7	1.14366	hc	NA
ENSG00000120705	ETF1	eukaryotic translation termination factor 1 [Source:HGNC Symbol;Acc:3477]	G	0	1375	-1.5856	0.616382	0	1	1	0	0	8	1.00798	hc	NA
ENSG00000122218	COPA	coatomer protein complex, subunit alpha [Source:HGNC Symbol;Acc:2230]	G	0	1376	-1.5856	0.616382	1	0	1	0	0	8	1.06276	hc	NA
ENSG00000126067	PSMB2	proteasome (prosome, macropain) subunit, beta type, 2 [Source:HGNC Symbol;Acc:9539]	G	0	1377	-1.5856	0.616382	1	0	1	0	0	9	1.32042	hc	NA
ENSG00000131462	TUBG1	tubulin, gamma 1 [Source:HGNC Symbol;Acc:12417]	G	1	1378	-1.5856	0.616382	1	0	1	0	0	9	1.176	hc	NA
ENSG00000132002	DNAJB1	DnaJ (Hsp40) homolog, subfamily B, member 1 [Source:HGNC Symbol;Acc:5270]	G	0	1379	-1.5856	0.616382	1	1	1	0	0	8	1.0044	hc	NA
ENSG00000133392	MYH11	myosin, heavy chain 11, smooth muscle [Source:HGNC Symbol;Acc:7569]	G	0	1380	-1.5856	0.616382	1	0	1	0	0	9	1.10622	hc	NA
ENSG00000133706	LARS	leucyl-tRNA synthetase [Source:HGNC Symbol;Acc:6512]	G	0	1381	-1.5856	0.616382	1	0	1	0	0	8	1.49681	hc	NA
ENSG00000134014	ELP3	elongator acetyltransferase complex subunit 3 [Source:HGNC Symbol;Acc:20696]	G	0	1382	-1.5856	0.616382	1	1	1	0	0	8	1.41748	hc	NA
ENSG00000134287	ARF3	ADP-ribosylation factor 3 [Source:HGNC Symbol;Acc:654]	G	0	1383	-1.5856	0.616382	1	1	1	0	0	7	1.045	hc	NA
ENSG00000136738	STAM	signal transducing adaptor molecule (SH3 domain and ITAM motif) 1 [Source:HGNC Symbol;Acc:11357]	G	0	1384	-1.5856	0.616382	1	0	1	0	0	9	1.14684	hc	NA
ENSG00000145741	BTF3	basic transcription factor 3 [Source:HGNC Symbol;Acc:1125]	G	0	1385	-1.5856	0.616382	0	1	1	0	0	9	1.22589	hc	NA
ENSG00000146282	RARS2	arginyl-tRNA synthetase 2, mitochondrial [Source:HGNC Symbol;Acc:21406]	N	0	1386	-1.5856	0.616382	1	1	1	0	0	9	1.21563	hc	NA
ENSG00000150753	CCT5	chaperonin containing TCP1, subunit 5 (epsilon) [Source:HGNC Symbol;Acc:1618]	G	0	1387	-1.5856	0.620283	1	0	1	0	0	8	1.08406	hc	NA
ENSG00000151502	VPS26B	vacuolar protein sorting 26 homolog B (S. pombe) [Source:HGNC Symbol;Acc:28119]	G	0	1388	-1.5856	0.620283	1	0	1	0	0	7	1.34334	hc	NA
ENSG00000151806	GUF1	GUF1 GTPase homolog (S. cerevisiae) [Source:HGNC Symbol;Acc:25799]	G	0	1389	-1.5856	0.620283	1	0	1	0	0	9	1.13246	hc	NA
ENSG00000158417	EIF5B	eukaryotic translation initiation factor 5B [Source:HGNC Symbol;Acc:30793]	G	0	1390	-1.5856	0.620283	1	0	1	0	0	9	1.02163	hc	NA
ENSG00000163527	STT3B	STT3, subunit of the oligosaccharyltransferase complex, homolog B (S. cerevisiae) [Source:HGNC Symbol;Acc:30611]	G	0	1391	-1.5856	0.620283	1	1	1	0	0	7	1.33192	hc	NA
ENSG00000163636	PSMD6	proteasome (prosome, macropain) 26S subunit, non-ATPase, 6 [Source:HGNC Symbol;Acc:9564]	G	0	1392	-1.5856	0.620283	1	0	1	0	0	8	1.1227	hc	NA
ENSG00000169567	HINT1	histidine triad nucleotide binding protein 1 [Source:HGNC Symbol;Acc:4912]	G	0	1393	-1.5856	0.620283	0	1	1	0	0	9	1.13697	hc	NA
ENSG00000171914	TLN2	talin 2 [Source:HGNC Symbol;Acc:15447]	G	0	1394	-1.5856	0.620283	1	0	1	0	0	9	1.16981	hc	NA
ENSG00000177731	FLII	flightless I homolog (Drosophila) [Source:HGNC Symbol;Acc:3750]	G	0	1395	-1.5856	0.620283	1	0	1	0	0	9	1.07191	hc	NA
ENSG00000177889	UBE2N	ubiquitin-conjugating enzyme E2N [Source:HGNC Symbol;Acc:12492]	G	0	1396	-1.5856	0.620283	1	1	1	0	0	9	1.10206	hc	NA
ENSG00000178462	TUBAL3	tubulin, alpha-like 3 [Source:HGNC Symbol;Acc:23534]	G	0	1397	-1.5856	0.620283	1	1	1	0	0	8	1.24662	hc	NA
ENSG00000183311	TUBB	tubulin, beta class I [Source:HGNC Symbol;Acc:20778]	G	1	1398	-1.5856	0.620283	1	1	1	0	0	8	1.20355	hc	NA
ENSG00000185236	RAB11B	RAB11B, member RAS oncogene family [Source:HGNC Symbol;Acc:9761]	G	0	1399	-1.5856	0.620283	1	0	1	0	0	8	1.19932	hc	NA
ENSG00000196230	TUBB	tubulin, beta class I [Source:HGNC Symbol;Acc:20778]	G	1	1400	-1.5856	0.620283	1	1	1	0	0	8	1.20355	hc	NA
ENSG00000196305	IARS	isoleucyl-tRNA synthetase [Source:HGNC Symbol;Acc:5330]	G	0	1401	-1.5856	0.620283	1	0	1	0	0	8	1.05203	hc	NA
ENSG00000197102	DYNC1H1	dynein, cytoplasmic 1, heavy chain 1 [Source:HGNC Symbol;Acc:2961]	G	1	1402	-1.5856	0.620283	1	1	1	0	0	6	1.12263	hc	NA
ENSG00000198793	MTOR	mechanistic target of rapamycin (serine/threonine kinase) [Source:HGNC Symbol;Acc:3942]	G	0	1403	-1.5856	0.620283	1	1	1	0	0	8	1.20642	hc	NA
ENSG00000204388	HSPA1B	heat shock 70kDa protein 1B [Source:HGNC Symbol;Acc:5233]	N	0	1404	-1.5856	0.620283	1	1	1	0	0	8	1.42411	hc	NA
ENSG00000204389	HSPA1A	heat shock 70kDa protein 1A [Source:HGNC Symbol;Acc:5232]	N	0	1405	-1.5856	0.624105	1	1	1	0	0	8	1.42411	hc	NA
ENSG00000204394	VARS	valyl-tRNA synthetase [Source:HGNC Symbol;Acc:12651]	G	0	1406	-1.5856	0.627851	1	0	1	0	0	8	1.0552	hc	NA
ENSG00000212866	HSPA1B	heat shock 70kDa protein 1B [Source:HGNC Symbol;Acc:5233]	N	0	1407	-1.5856	0.627851	1	1	1	0	0	8	1.42411	hc	NA
ENSG00000224156	TUBB	tubulin, beta class I [Source:HGNC Symbol;Acc:20778]	G	1	1408	-1.5856	0.631524	1	1	1	0	0	8	1.20355	hc	NA
ENSG00000224501	HSPA1B	heat shock 70kDa protein 1B [Source:HGNC Symbol;Acc:5233]	N	0	1409	-1.5856	0.631524	1	1	1	0	0	8	1.42411	hc	NA
ENSG00000225073	DDX39B	DEAD (Asp-Glu-Ala-Asp) box polypeptide 39B [Source:HGNC Symbol;Acc:13917]	G	0	1410	-1.5856	0.635124	1	0	1	0	0	7	1.21668	hc	NA
ENSG00000226589	VARS	valyl-tRNA synthetase [Source:HGNC Symbol;Acc:12651]	G	0	1411	-1.5856	0.635124	1	0	1	0	0	8	1.0552	hc	NA
ENSG00000227739	TUBB	tubulin, beta class I [Source:HGNC Symbol;Acc:20778]	G	1	1412	-1.5856	0.635124	1	1	1	0	0	8	1.20355	hc	NA
ENSG00000231555	HSPA1B	heat shock 70kDa protein 1B [Source:HGNC Symbol;Acc:5233]	N	0	1413	-1.5856	0.635124	1	1	1	0	0	8	1.42411	hc	NA
ENSG00000232421	TUBB	tubulin, beta class I [Source:HGNC Symbol;Acc:20778]	G	1	1414	-1.5856	0.638655	1	1	1	0	0	8	1.20355	hc	NA
ENSG00000232575	TUBB	tubulin, beta class I [Source:HGNC Symbol;Acc:20778]	G	1	1415	-1.5856	0.638655	1	1	1	0	0	8	1.20355	hc	NA
ENSG00000234475	HSPA1A	heat shock 70kDa protein 1A [Source:HGNC Symbol;Acc:5232]	N	0	1416	-1.5856	0.638655	1	1	1	0	0	8	1.42411	hc	NA
ENSG00000235067	TUBB	tubulin, beta class I [Source:HGNC Symbol;Acc:20778]	G	1	1417	-1.5856	0.642118	1	1	1	0	0	8	1.20355	hc	NA
ENSG00000235941	HSPA1A	heat shock 70kDa protein 1A [Source:HGNC Symbol;Acc:5232]	N	0	1418	-1.5856	0.642118	1	1	1	0	0	8	1.42411	hc	NA
ENSG00000237724	HSPA1A	heat shock 70kDa protein 1A [Source:HGNC Symbol;Acc:5232]	N	0	1419	-1.5856	0.645515	1	1	1	0	0	8	1.42411	hc	NA
ENSG00000076716	GPC4	glypican 4 [Source:HGNC Symbol;Acc:4452]	N	0	1420	-1.62531	0.648849	0	0	0	0	0	10	3.43227	NA	mc
ENSG00000133101	CCNA1	cyclin A1 [Source:HGNC Symbol;Acc:1577]	G	0	1421	-1.62531	0.65212	0	0	0	0	0	10	3.36909	NA	mc
ENSG00000135547	HEY2	hairy/enhancer-of-split related with YRPW motif 2 [Source:HGNC Symbol;Acc:4881]	G	0	1422	-1.62531	0.65212	0	0	0	0	0	14	3.21743	NA	mc
ENSG00000145476	CYP4V2	cytochrome P450, family 4, subfamily V, polypeptide 2 [Source:HGNC Symbol;Acc:23198]	G	0	1423	-1.62531	0.65212	0	0	0	0	0	12	3.21974	NA	mc
ENSG00000163704	PRRT3	proline-rich transmembrane protein 3 [Source:HGNC Symbol;Acc:26591]	G	0	1424	-1.62531	0.65212	0	0	0	0	0	10	3.36061	NA	mc
ENSG00000167840	ZNF232	zinc finger protein 232 [Source:HGNC Symbol;Acc:13026]	G	0	1425	-1.62531	0.65212	0	0	0	0	0	10	3.24983	NA	mc
ENSG00000178531	CTXN1	cortexin 1 [Source:HGNC Symbol;Acc:31108]	G	0	1426	-1.62531	0.65212	0	0	0	0	0	12	3.04525	NA	mc
ENSG00000196482	ESRRG	estrogen-related receptor gamma [Source:HGNC Symbol;Acc:3474]	G	0	1427	-1.62531	0.65212	0	0	0	0	0	14	3.33183	NA	mc
ENSG00000196981	WDR5B	WD repeat domain 5B [Source:HGNC Symbol;Acc:17826]	G	1	1428	-1.62531	0.65212	0	0	0	0	0	10	3.27147	NA	mc
ENSG00000026025	VIM	vimentin [Source:HGNC Symbol;Acc:12692]	G	0	1429	-1.63574	0.65212	1	1	1	1	0	20	0.972566	hc	NA
ENSG00000074319	TSG101	tumor susceptibility gene 101 [Source:HGNC Symbol;Acc:15971]	N	0	1430	-1.63574	0.65212	1	1	1	1	0	18	0.837185	hc	NA
ENSG00000128245	YWHAH	tyrosine 3-monooxygenase/tryptophan 5-monooxygenase activation protein, eta polypeptide [Source:HGNC Symbol;Acc:12853]	G	0	1431	-1.63574	0.655331	1	1	1	1	0	10	0.580557	hc	NA
ENSG00000136026	CKAP4	cytoskeleton-associated protein 4 [Source:HGNC Symbol;Acc:16991]	G	0	1432	-1.63574	0.655331	1	0	1	1	0	10	0.538815	hc	NA
ENSG00000148798	INA	internexin neuronal intermediate filament protein, alpha [Source:HGNC Symbol;Acc:6057]	G	0	1433	-1.63574	0.655331	1	0	1	1	0	10	0.718497	hc	NA
ENSG00000172053	QARS	glutaminyl-tRNA synthetase [Source:HGNC Symbol;Acc:9751]	N	0	1434	-1.63574	0.655331	1	0	1	1	0	10	0.83587	hc	NA
ENSG00000196924	FLNA	filamin A, alpha [Source:HGNC Symbol;Acc:3754]	P	1	1435	-1.63574	0.653989	1	0	1	1	0	15	0.593636	hc	NA
ENSG00000008869	HEATR5B	HEAT repeat containing 5B [Source:HGNC Symbol;Acc:29273]	G	0	1436	-1.64023	0.657147	1	0	1	0	0	14	2.2643	hc	NA
ENSG00000018189	RUFY3	RUN and FYVE domain containing 3 [Source:HGNC Symbol;Acc:30285]	G	0	1437	-1.64023	0.657147	1	1	1	0	0	13	2.49514	hc	NA
ENSG00000047849	MAP4	microtubule-associated protein 4 [Source:HGNC Symbol;Acc:6862]	G	1	1438	-1.64023	0.657147	1	0	1	0	0	12	2.42683	hc	NA
ENSG00000072210	ALDH3A2	aldehyde dehydrogenase 3 family, member A2 [Source:HGNC Symbol;Acc:403]	G	0	1439	-1.64023	0.657147	1	1	1	0	0	12	2.48596	hc	NA
ENSG00000073910	FRY	furry homolog (Drosophila) [Source:HGNC Symbol;Acc:20367]	G	0	1440	-1.64023	0.657147	1	0	1	0	0	12	2.0752	hc	NA
ENSG00000079462	PAFAH1B3	platelet-activating factor acetylhydrolase 1b, catalytic subunit 3 (29kDa) [Source:HGNC Symbol;Acc:8576]	G	0	1441	-1.64023	0.657147	1	0	1	0	0	18	2.0284	hc	NA
ENSG00000079785	DDX1	DEAD (Asp-Glu-Ala-Asp) box helicase 1 [Source:HGNC Symbol;Acc:2734]	G	0	1442	-1.64023	0.657147	1	0	1	0	0	13	2.06848	hc	NA
ENSG00000082805	ERC1	ELKS/RAB6-interacting/CAST family member 1 [Source:HGNC Symbol;Acc:17072]	G	0	1443	-1.64023	0.657147	1	0	1	0	0	11	2.30817	hc	NA
ENSG00000090863	GLG1	golgi glycoprotein 1 [Source:HGNC Symbol;Acc:4316]	G	0	1444	-1.64023	0.657147	1	0	1	0	0	15	2.21815	hc	NA
ENSG00000100201	DDX17	DEAD (Asp-Glu-Ala-Asp) box helicase 17 [Source:HGNC Symbol;Acc:2740]	G	0	1445	-1.64023	0.657147	1	0	1	0	0	10	2.19671	hc	NA
ENSG00000101856	PGRMC1	progesterone receptor membrane component 1 [Source:HGNC Symbol;Acc:16090]	G	0	1446	-1.64023	0.657147	1	1	1	0	0	13	2.43188	hc	NA
ENSG00000107566	ERLIN1	ER lipid raft associated 1 [Source:HGNC Symbol;Acc:16947]	G	0	1447	-1.64023	0.657147	1	0	1	0	0	16	2.15318	hc	NA
ENSG00000112335	SNX3	sorting nexin 3 [Source:HGNC Symbol;Acc:11174]	G	0	1448	-1.64023	0.657147	0	1	1	0	0	15	2.4402	hc	NA
ENSG00000116641	DOCK7	dedicator of cytokinesis 7 [Source:HGNC Symbol;Acc:19190]	G	0	1449	-1.64023	0.657147	1	0	1	0	0	17	2.37093	hc	NA
ENSG00000116906	GNPAT	glyceronephosphate O-acyltransferase [Source:HGNC Symbol;Acc:4416]	N	0	1450	-1.64023	0.657147	1	0	1	0	0	16	2.13757	hc	NA
ENSG00000117906	RCN2	reticulocalbin 2, EF-hand calcium binding domain [Source:HGNC Symbol;Acc:9935]	G	0	1451	-1.64023	0.660248	1	1	1	0	0	17	2.49054	hc	NA
ENSG00000120008	WDR11	WD repeat domain 11 [Source:HGNC Symbol;Acc:13831]	G	0	1452	-1.64023	0.660248	1	0	1	0	0	15	2.3229	hc	NA
ENSG00000120948	TARDBP	TAR DNA binding protein [Source:HGNC Symbol;Acc:11571]	G	0	1453	-1.64023	0.660248	1	0	1	0	0	13	2.00549	hc	NA
ENSG00000124214	STAU1	staufen, RNA binding protein, homolog 1 (Drosophila) [Source:HGNC Symbol;Acc:11370]	G	0	1454	-1.64023	0.660248	0	1	1	0	0	10	2.18747	hc	NA
ENSG00000124802	EEF1E1	eukaryotic translation elongation factor 1 epsilon 1 [Source:HGNC Symbol;Acc:3212]	G	0	1455	-1.64023	0.660248	1	0	1	0	0	18	2.0306	hc	NA
ENSG00000126777	KTN1	kinectin 1 (kinesin receptor) [Source:HGNC Symbol;Acc:6467]	G	0	1456	-1.64023	0.660248	1	1	1	0	0	11	2.20193	hc	NA
ENSG00000127603	MACF1	microtubule-actin crosslinking factor 1 [Source:HGNC Symbol;Acc:13664]	G	0	1457	-1.64023	0.660248	1	0	1	0	0	10	2.3708	hc	NA
ENSG00000128050	PAICS	phosphoribosylaminoimidazole carboxylase, phosphoribosylaminoimidazole succinocarboxamide synthetase [Source:HGNC Symbol;Acc:8587]	G	0	1458	-1.64023	0.660248	1	0	1	0	0	10	2.26706	hc	NA
ENSG00000128654	MTX2	metaxin 2 [Source:HGNC Symbol;Acc:7506]	G	0	1459	-1.64023	0.660248	1	0	1	0	0	11	2.40954	hc	NA
ENSG00000128731	HERC2	HECT and RLD domain containing E3 ubiquitin protein ligase 2 [Source:HGNC Symbol;Acc:4868]	G	0	1460	-1.64023	0.660248	1	0	1	0	0	12	2.29668	hc	NA
ENSG00000129351	ILF3	interleukin enhancer binding factor 3, 90kDa [Source:HGNC Symbol;Acc:6038]	G	0	1461	-1.64023	0.660248	1	0	1	0	0	10	2.32301	hc	NA
ENSG00000134202	GSTM3	glutathione S-transferase mu 3 (brain) [Source:HGNC Symbol;Acc:4635]	G	1	1462	-1.64023	0.660248	0	1	1	0	0	16	2.00793	hc	NA
ENSG00000138688	KIAA1109	KIAA1109 [Source:HGNC Symbol;Acc:26953]	G	0	1463	-1.64023	0.660248	1	0	1	0	0	13	2.15703	hc	NA
ENSG00000139970	RTN1	reticulon 1 [Source:HGNC Symbol;Acc:10467]	G	0	1464	-1.64023	0.660248	1	0	1	0	0	22	2.23505	hc	NA
ENSG00000142168	SOD1	superoxide dismutase 1, soluble [Source:HGNC Symbol;Acc:11179]	N	0	1465	-1.64023	0.660248	0	1	1	0	0	17	2.32697	hc	NA
ENSG00000143401	ANP32E	acidic (leucine-rich) nuclear phosphoprotein 32 family, member E [Source:HGNC Symbol;Acc:16673]	G	0	1466	-1.64023	0.658924	0	1	1	0	0	13	2.29149	hc	NA
ENSG00000144580	RQCD1	RCD1 required for cell differentiation1 homolog (S. pombe) [Source:HGNC Symbol;Acc:10445]	G	0	1467	-1.64023	0.658924	1	0	1	0	0	10	2.09019	hc	NA
ENSG00000146963	LUC7L2	LUC7-like 2 (S. cerevisiae) [Source:HGNC Symbol;Acc:21608]	G	0	1468	-1.64023	0.658924	1	0	1	0	0	10	2.17223	hc	NA
ENSG00000151148	UBE3B	ubiquitin protein ligase E3B [Source:HGNC Symbol;Acc:13478]	G	0	1469	-1.64023	0.658924	1	0	1	0	0	10	2.10258	hc	NA
ENSG00000158435	CNOT11	CCR4-NOT transcription complex, subunit 11 [Source:HGNC Symbol;Acc:25217]	G	0	1470	-1.64023	0.658924	1	0	1	0	0	11	2.49683	hc	NA
ENSG00000166689	PLEKHA7	pleckstrin homology domain containing, family A member 7 [Source:HGNC Symbol;Acc:27049]	G	0	1471	-1.64023	0.658924	1	0	1	0	0	10	2.38616	hc	NA
ENSG00000167632	TRAPPC9	trafficking protein particle complex 9 [Source:HGNC Symbol;Acc:30832]	P	0	1472	-1.64023	0.658924	1	1	1	0	0	15	2.27997	hc	NA
ENSG00000168710	AHCYL1	adenosylhomocysteinase-like 1 [Source:HGNC Symbol;Acc:344]	G	0	1473	-1.64023	0.661975	1	1	1	0	0	11	2.29889	hc	NA
ENSG00000170471	RALGAPB	Ral GTPase activating protein, beta subunit (non-catalytic) [Source:HGNC Symbol;Acc:29221]	G	0	1474	-1.64023	0.661975	1	0	1	0	0	18	2.32703	hc	NA
ENSG00000176894	PXMP2	peroxisomal membrane protein 2, 22kDa [Source:HGNC Symbol;Acc:9716]	G	0	1475	-1.64023	0.661975	1	1	1	0	0	17	2.38498	hc	NA
ENSG00000186472	PCLO	piccolo presynaptic cytomatrix protein [Source:HGNC Symbol;Acc:13406]	G	0	1476	-1.64023	0.661975	1	0	1	0	0	11	2.39065	hc	NA
ENSG00000196586	MYO6	myosin VI [Source:HGNC Symbol;Acc:7605]	G	0	1477	-1.64023	0.661975	1	1	1	0	0	12	2.03561	hc	NA
ENSG00000196712	NF1	neurofibromin 1 [Source:HGNC Symbol;Acc:7765]	G	0	1478	-1.64023	0.661975	1	0	1	0	0	14	2.44953	hc	NA
ENSG00000213366	GSTM2	glutathione S-transferase mu 2 (muscle) [Source:HGNC Symbol;Acc:4634]	G	0	1479	-1.64023	0.661975	0	1	1	0	0	24	2.10463	hc	NA
ENSG00000239306	RBM14	RNA binding motif protein 14 [Source:HGNC Symbol;Acc:14219]	G	0	1480	-1.64023	0.661975	1	0	1	0	0	10	2.30692	hc	NA
ENSG00000240303	ACAD11	acyl-CoA dehydrogenase family, member 11 [Source:HGNC Symbol;Acc:30211]	G	0	1481	-1.64023	0.661975	1	1	1	0	0	14	2.32696	hc	NA
ENSG00000249915	PDCD6	programmed cell death 6 [Source:HGNC Symbol;Acc:8765]	G	0	1482	-1.64023	0.661975	1	0	1	0	0	13	2.46918	hc	NA
ENSG00000142875	PRKACB	protein kinase, cAMP-dependent, catalytic, beta [Source:HGNC Symbol;Acc:9381]	G	1	1483	-1.64874	0.661975	0	0	0	0	1	7	0.493384	hc	NA
ENSG00000163017	ACTG2	actin, gamma 2, smooth muscle, enteric [Source:HGNC Symbol;Acc:145]	G	0	1484	-1.64874	0.661975	0	0	0	0	1	9	0.464207	hc	NA
ENSG00000072110	ACTN1	actinin, alpha 1 [Source:HGNC Symbol;Acc:163]	N	0	1485	-1.65193	0.661975	1	0	1	1	0	16	1.44106	hc	NA
ENSG00000092200	RPGRIP1	retinitis pigmentosa GTPase regulator interacting protein 1 [Source:HGNC Symbol;Acc:13436]	P	1	1486	-1.65193	0.660661	1	0	1	1	0	14	1.48703	hc	NA
ENSG00000125844	RRBP1	ribosome binding protein 1 [Source:HGNC Symbol;Acc:10448]	N	0	1487	-1.65193	0.663664	1	0	1	1	0	14	1.44118	hc	NA
ENSG00000140743	CDR2	cerebellar degeneration-related protein 2, 62kDa [Source:HGNC Symbol;Acc:1799]	G	0	1488	-1.65193	0.666614	1	0	1	1	0	10	1.45358	hc	NA
ENSG00000157828	RPS4Y2	ribosomal protein S4, Y-linked 2 [Source:HGNC Symbol;Acc:18501]	G	0	1489	-1.66428	0.666614	0	0	0	0	0	8	NA	hc	NA
ENSG00000180574	EIF2S3L	Putative eukaryotic translation initiation factor 2 subunit 3-like protein [Source:UniProtKB/Swiss-Prot;Acc:Q2VIR3]	G	0	1490	-1.66428	0.666614	0	0	0	0	0	9	NA	hc	NA
ENSG00000196604	POTEF	POTE ankyrin domain family, member F [Source:HGNC Symbol;Acc:33905]	G	0	1491	-1.66428	0.666614	0	0	0	0	0	9	NA	hc	NA
ENSG00000196834	POTEI	POTE ankyrin domain family, member I [Source:HGNC Symbol;Acc:37093]	G	0	1492	-1.66428	0.666614	0	0	0	0	0	9	NA	hc	NA
ENSG00000222038	POTEJ	POTE ankyrin domain family, member J [Source:HGNC Symbol;Acc:37094]	G	0	1493	-1.66428	0.666614	0	0	0	0	0	9	NA	hc	NA
ENSG00000101343	CRNKL1	crooked neck pre-mRNA splicing factor-like 1 (Drosophila) [Source:HGNC Symbol;Acc:15762]	G	0	1494	-1.68922	0.666614	1	0	1	0	0	7	1.57591	NA	lc
ENSG00000119707	RBM25	RNA binding motif protein 25 [Source:HGNC Symbol;Acc:23244]	G	0	1495	-1.68922	0.666614	1	1	1	0	0	9	1.51107	NA	lc
ENSG00000122512	PMS2	PMS2 postmeiotic segregation increased 2 (S. cerevisiae) [Source:HGNC Symbol;Acc:9122]	G	0	1496	-1.68922	0.666614	1	0	1	0	0	9	1.88777	NA	lc
ENSG00000158062	UBXN11	UBX domain protein 11 [Source:HGNC Symbol;Acc:30600]	G	0	1497	-1.73016	0.666614	0	0	0	0	1	13	2.47078	NA	lc
ENSG00000158480	SPATA2	spermatogenesis associated 2 [Source:HGNC Symbol;Acc:14681]	G	0	1498	-1.73016	0.666614	0	0	0	0	1	13	2.13855	NA	lc
ENSG00000165626	BEND7	BEN domain containing 7 [Source:HGNC Symbol;Acc:23514]	G	0	1499	-1.73016	0.666614	0	0	0	0	1	10	2.27299	NA	lc
ENSG00000181704	YIPF6	Yip1 domain family, member 6 [Source:HGNC Symbol;Acc:28304]	G	0	1500	-1.73016	0.666614	0	0	0	0	1	10	2.25641	NA	lc
ENSG00000196814	MVB12B	multivesicular body subunit 12B [Source:HGNC Symbol;Acc:23368]	G	0	1501	-1.73016	0.666614	0	0	0	0	1	12	2.15084	NA	lc
ENSG00000197405	C5AR1	complement component 5a receptor 1 [Source:HGNC Symbol;Acc:1338]	G	0	1502	-1.73016	0.666614	0	0	0	0	1	10	2.16429	NA	lc
ENSG00000101161	PRPF6	PRP6 pre-mRNA processing factor 6 homolog (S. cerevisiae) [Source:HGNC Symbol;Acc:15860]	G	0	1503	-1.7353	0.666614	0	0	0	1	0	8	1.9716	NA	NA
ENSG00000067064	IDI1	isopentenyl-diphosphate delta isomerase 1 [Source:HGNC Symbol;Acc:5387]	G	0	1504	-1.75521	0.666614	0	1	1	0	0	12	2.81985	mc	NA
ENSG00000127980	PEX1	peroxisomal biogenesis factor 1 [Source:HGNC Symbol;Acc:8850]	G	0	1505	-1.75521	0.666614	1	0	1	0	0	16	2.60445	mc	NA
ENSG00000135924	DNAJB2	DnaJ (Hsp40) homolog, subfamily B, member 2 [Source:HGNC Symbol;Acc:5228]	G	0	1506	-1.75521	0.666614	1	1	1	0	0	10	2.50558	mc	NA
ENSG00000175334	BANF1	barrier to autointegration factor 1 [Source:HGNC Symbol;Acc:17397]	G	0	1507	-1.75521	0.666614	1	1	1	0	0	11	2.64983	mc	NA
ENSG00000004700	RECQL	RecQ protein-like (DNA helicase Q1-like) [Source:HGNC Symbol;Acc:9948]	G	0	1508	-1.75573	0.666614	1	0	1	0	1	8	0.618768	NA	NA
ENSG00000049541	RFC2	replication factor C (activator 1) 2, 40kDa [Source:HGNC Symbol;Acc:9970]	G	0	1509	-1.75573	0.666614	1	0	1	0	1	8	0.780568	NA	NA
ENSG00000109063	MYH3	myosin, heavy chain 3, skeletal muscle, embryonic [Source:HGNC Symbol;Acc:7573]	G	0	1510	-1.75573	0.666614	1	0	1	0	1	9	0.921988	NA	NA
ENSG00000125414	MYH2	myosin, heavy chain 2, skeletal muscle, adult [Source:HGNC Symbol;Acc:7572]	G	0	1511	-1.75573	0.666614	1	0	1	0	1	9	0.552846	NA	NA
ENSG00000136875	PRPF4	PRP4 pre-mRNA processing factor 4 homolog (yeast) [Source:HGNC Symbol;Acc:17349]	G	0	1512	-1.75573	0.666614	1	0	1	0	1	8	0.769785	NA	NA
ENSG00000140829	DHX38	DEAH (Asp-Glu-Ala-His) box polypeptide 38 [Source:HGNC Symbol;Acc:17211]	G	0	1513	-1.75573	0.666614	1	0	1	0	1	9	0.594221	NA	NA
ENSG00000145817	YIPF5	Yip1 domain family, member 5 [Source:HGNC Symbol;Acc:24877]	G	0	1514	-1.75573	0.666614	1	0	1	0	1	8	0.920661	NA	NA
ENSG00000128567	PODXL	podocalyxin-like [Source:HGNC Symbol;Acc:9171]	G	0	1515	-1.76562	0.666614	0	0	0	0	0	11	1.00766	mc	hc
ENSG00000099821	POLRMT	polymerase (RNA) mitochondrial (DNA directed) [Source:HGNC Symbol;Acc:9200]	N	0	1516	-1.77192	0.666614	1	0	1	0	1	9	1.07757	NA	NA
ENSG00000108592	FTSJ3	FtsJ homolog 3 (E. coli) [Source:HGNC Symbol;Acc:17136]	G	0	1517	-1.77192	0.669513	1	0	1	0	1	9	1.11711	NA	NA
ENSG00000115241	PPM1G	protein phosphatase, Mg2+/Mn2+ dependent, 1G [Source:HGNC Symbol;Acc:9278]	G	0	1518	-1.77192	0.669513	1	1	1	0	1	8	1.2163	NA	NA
ENSG00000116478	HDAC1	histone deacetylase 1 [Source:HGNC Symbol;Acc:4852]	G	0	1519	-1.77192	0.669513	1	0	1	0	1	8	1.10999	NA	NA
ENSG00000127334	DYRK2	dual-specificity tyrosine-(Y)-phosphorylation regulated kinase 2 [Source:HGNC Symbol;Acc:3093]	G	0	1520	-1.77192	0.669513	1	0	1	0	1	9	1.14574	NA	NA
ENSG00000134644	PUM1	pumilio homolog 1 (Drosophila) [Source:HGNC Symbol;Acc:14957]	G	0	1521	-1.77192	0.669513	1	0	1	0	1	9	1.44433	NA	NA
ENSG00000090060	PAPOLA	poly(A) polymerase alpha [Source:HGNC Symbol;Acc:14981]	G	0	1522	-1.77954	0.669513	0	0	0	0	0	9	3.75206	NA	NA
ENSG00000117395	EBNA1BP2	EBNA1 binding protein 2 [Source:HGNC Symbol;Acc:15531]	G	0	1523	-1.77954	0.669513	0	0	0	0	0	8	3.52857	NA	NA
ENSG00000128739	SNRPN	small nuclear ribonucleoprotein polypeptide N [Source:HGNC Symbol;Acc:11164]	G	0	1524	-1.77954	0.669513	0	0	0	0	0	7	3.9841	NA	NA
ENSG00000141580	WDR45B	WD repeat domain 45B [Source:HGNC Symbol;Acc:25072]	G	0	1525	-1.77954	0.669513	0	0	0	0	0	9	3.50486	NA	NA
ENSG00000185100	ADSSL1	adenylosuccinate synthase like 1 [Source:HGNC Symbol;Acc:20093]	G	0	1526	-1.77954	0.669513	0	0	0	0	0	9	3.86558	NA	NA
ENSG00000124635	HIST1H2BJ	histone cluster 1, H2bj [Source:HGNC Symbol;Acc:4761]	G	0	1527	-1.79869	0.669513	1	0	1	0	0	7	0.503826	NA	mc
ENSG00000185130	HIST1H2BL	histone cluster 1, H2bl [Source:HGNC Symbol;Acc:4748]	G	0	1528	-1.79869	0.669513	1	0	1	0	0	7	0.601119	NA	mc
ENSG00000196226	HIST1H2BB	histone cluster 1, H2bb [Source:HGNC Symbol;Acc:4751]	G	0	1529	-1.79869	0.669513	1	0	1	0	0	7	0.650127	NA	mc
ENSG00000198755	RPL10A	ribosomal protein L10a [Source:HGNC Symbol;Acc:10299]	G	0	1530	-1.79869	0.669513	1	1	1	0	0	8	0.593009	NA	mc
ENSG00000178425	NT5DC1	5'-nucleotidase domain containing 1 [Source:HGNC Symbol;Acc:21556]	G	0	1531	-1.79979	0.669513	0	1	1	0	0	18	3.84951	NA	lc
ENSG00000188735	TMEM120B	transmembrane protein 120B [Source:HGNC Symbol;Acc:32008]	G	0	1532	-1.79979	0.669513	1	0	1	0	0	11	3.99554	NA	lc
ENSG00000197077	KIAA1671	KIAA1671 [Source:HGNC Symbol;Acc:29345]	G	0	1533	-1.79979	0.669513	1	0	1	0	0	10	3.59517	NA	lc
ENSG00000214595	EML6	echinoderm microtubule associated protein like 6 [Source:HGNC Symbol;Acc:35412]	G	0	1534	-1.79979	0.669513	1	0	1	0	0	14	3.99279	NA	lc
ENSG00000124299	PEPD	peptidase D [Source:HGNC Symbol;Acc:8840]	G	0	1535	-1.82206	0.669513	0	1	1	1	1	10	0.602389	NA	NA
ENSG00000162923	WDR26	WD repeat domain 26 [Source:HGNC Symbol;Acc:21208]	G	0	1536	-1.82206	0.669513	1	1	1	1	1	12	0.617971	NA	NA
ENSG00000009413	REV3L	REV3-like, polymerase (DNA directed), zeta, catalytic subunit [Source:HGNC Symbol;Acc:9968]	G	0	1537	-1.82655	0.669513	1	0	1	0	1	10	2.46144	NA	NA
ENSG00000023608	SNAPC1	small nuclear RNA activating complex, polypeptide 1, 43kDa [Source:HGNC Symbol;Acc:11134]	G	0	1538	-1.82655	0.669513	1	0	1	0	1	18	2.38737	NA	NA
ENSG00000060237	WNK1	WNK lysine deficient protein kinase 1 [Source:HGNC Symbol;Acc:14540]	G	0	1539	-1.82655	0.669513	1	0	1	0	1	11	2.2884	NA	NA
ENSG00000075292	ZNF638	zinc finger protein 638 [Source:HGNC Symbol;Acc:17894]	G	0	1540	-1.82655	0.669513	1	0	1	0	1	10	2.14628	NA	NA
ENSG00000083123	BCKDHB	branched chain keto acid dehydrogenase E1, beta polypeptide [Source:HGNC Symbol;Acc:987]	N	0	1541	-1.82655	0.669513	1	1	1	0	1	13	2.20907	NA	NA
ENSG00000085224	ATRX	alpha thalassemia/mental retardation syndrome X-linked [Source:HGNC Symbol;Acc:886]	N	0	1542	-1.82655	0.672361	1	1	1	0	1	15	2.45538	NA	NA
ENSG00000086015	MAST2	microtubule associated serine/threonine kinase 2 [Source:HGNC Symbol;Acc:19035]	G	0	1543	-1.82655	0.671076	1	0	1	0	1	13	2.35061	NA	NA
ENSG00000090905	TNRC6A	trinucleotide repeat containing 6A [Source:HGNC Symbol;Acc:11969]	G	0	1544	-1.82655	0.671076	1	0	1	0	1	13	2.07116	NA	NA
ENSG00000095794	CREM	cAMP responsive element modulator [Source:HGNC Symbol;Acc:2352]	G	0	1545	-1.82655	0.671076	1	0	1	0	1	10	2.28041	NA	NA
ENSG00000100557	C14orf105	chromosome 14 open reading frame 105 [Source:HGNC Symbol;Acc:20189]	G	0	1546	-1.82655	0.671076	1	0	1	0	1	10	2.05858	NA	NA
ENSG00000109618	SEPSECS	Sep (O-phosphoserine) tRNA:Sec (selenocysteine) tRNA synthase [Source:HGNC Symbol;Acc:30605]	G	0	1547	-1.82655	0.671076	1	0	1	0	1	13	2.23123	NA	NA
ENSG00000113048	MRPS27	mitochondrial ribosomal protein S27 [Source:HGNC Symbol;Acc:14512]	G	0	1548	-1.82655	0.671076	1	0	1	0	1	11	2.47581	NA	NA
ENSG00000117650	NEK2	NIMA-related kinase 2 [Source:HGNC Symbol;Acc:7745]	P	1	1549	-1.82655	0.671076	1	0	1	0	1	18	2.43094	NA	NA
ENSG00000122257	RBBP6	retinoblastoma binding protein 6 [Source:HGNC Symbol;Acc:9889]	G	0	1550	-1.82655	0.673881	1	0	1	0	1	13	2.01504	NA	NA
ENSG00000124181	PLCG1	phospholipase C, gamma 1 [Source:HGNC Symbol;Acc:9065]	G	0	1551	-1.82655	0.673881	0	1	1	0	1	15	2.24498	NA	NA
ENSG00000125651	GTF2F1	general transcription factor IIF, polypeptide 1, 74kDa [Source:HGNC Symbol;Acc:4652]	G	0	1552	-1.82655	0.673881	1	0	1	0	1	13	2.03463	NA	NA
ENSG00000125818	PSMF1	proteasome (prosome, macropain) inhibitor subunit 1 (PI31) [Source:HGNC Symbol;Acc:9571]	G	0	1553	-1.82655	0.673881	1	1	1	0	1	21	2.35591	NA	NA
ENSG00000129235	TXNDC17	thioredoxin domain containing 17 [Source:HGNC Symbol;Acc:28218]	G	0	1554	-1.82655	0.673881	0	1	1	0	1	15	2.05509	NA	NA
ENSG00000129680	MAP7D3	MAP7 domain containing 3 [Source:HGNC Symbol;Acc:25742]	G	0	1555	-1.82655	0.673881	1	0	1	0	1	10	2.29538	NA	NA
ENSG00000132881	RSG1	REM2 and RAB-like small GTPase 1 [Source:HGNC Symbol;Acc:28127]	G	1	1556	-1.82655	0.673881	1	0	1	0	1	12	2.27315	NA	NA
ENSG00000134758	RNF138	ring finger protein 138, E3 ubiquitin protein ligase [Source:HGNC Symbol;Acc:17765]	G	0	1557	-1.82655	0.673881	1	0	1	0	1	16	2.23042	NA	NA
ENSG00000134909	ARHGAP32	Rho GTPase activating protein 32 [Source:HGNC Symbol;Acc:17399]	G	0	1558	-1.82655	0.673881	1	0	1	0	1	14	2.20838	NA	NA
ENSG00000139428	MMAB	methylmalonic aciduria (cobalamin deficiency) cblB type [Source:HGNC Symbol;Acc:19331]	G	0	1559	-1.82655	0.673881	0	1	1	0	1	19	2.48015	NA	NA
ENSG00000151320	AKAP6	A kinase (PRKA) anchor protein 6 [Source:HGNC Symbol;Acc:376]	G	0	1560	-1.82655	0.673881	1	0	1	0	1	10	2.23635	NA	NA
ENSG00000153044	CENPH	centromere protein H [Source:HGNC Symbol;Acc:17268]	G	0	1561	-1.82655	0.673881	1	1	1	0	1	15	2.07156	NA	NA
ENSG00000165661	QSOX2	quiescin Q6 sulfhydryl oxidase 2 [Source:HGNC Symbol;Acc:30249]	G	0	1562	-1.82655	0.673881	1	0	1	0	1	13	2.27299	NA	NA
ENSG00000165819	METTL3	methyltransferase like 3 [Source:HGNC Symbol;Acc:17563]	G	0	1563	-1.82655	0.673881	1	0	1	0	1	14	2.16193	NA	NA
ENSG00000168818	STX18	syntaxin 18 [Source:HGNC Symbol;Acc:15942]	G	0	1564	-1.82655	0.673881	1	1	1	0	1	12	2.3324	NA	NA
ENSG00000185630	PBX1	pre-B-cell leukemia homeobox 1 [Source:HGNC Symbol;Acc:8632]	G	0	1565	-1.82655	0.673881	1	0	1	0	1	10	2.48308	NA	NA
ENSG00000189319	FAM53B	family with sequence similarity 53, member B [Source:HGNC Symbol;Acc:28968]	G	0	1566	-1.82655	0.673881	1	0	1	0	1	11	2.14749	NA	NA
ENSG00000196497	IPO4	importin 4 [Source:HGNC Symbol;Acc:19426]	G	0	1567	-1.82655	0.673881	1	1	1	0	1	11	2.00166	NA	NA
ENSG00000198830	HMGN2	high mobility group nucleosomal binding domain 2 [Source:HGNC Symbol;Acc:4986]	G	0	1568	-1.82655	0.673881	0	1	1	0	1	11	2.46014	NA	NA
ENSG00000198954	KIAA1279	KIAA1279 [Source:HGNC Symbol;Acc:23419]	G	0	1569	-1.82655	0.673881	1	1	1	0	1	14	2.21042	NA	NA
ENSG00000091136	LAMB1	laminin, beta 1 [Source:HGNC Symbol;Acc:6486]	N	0	1570	-1.83825	0.673881	1	1	1	1	1	19	1.38889	NA	NA
ENSG00000135406	PRPH	peripherin [Source:HGNC Symbol;Acc:9461]	G	0	1571	-1.83825	0.67664	1	0	1	1	1	10	1.03414	NA	NA
ENSG00000206355	CCHCR1	coiled-coil alpha-helical rod protein 1 [Source:HGNC Symbol;Acc:13930]	G	0	1572	-1.84587	0.67664	0	0	0	1	0	13	3.82687	NA	NA
ENSG00000026036	RTEL1-TNFRSF6B	RTEL1-TNFRSF6B readthrough (non-protein coding) [Source:HGNC Symbol;Acc:44095]	G	0	1573	-1.8506	0.67664	0	0	0	0	1	9	NA	NA	NA
ENSG00000091513	TF	transferrin [Source:HGNC Symbol;Acc:11740]	N	0	1574	-1.86502	0.67664	1	0	1	1	0	10	0.653797	NA	mc
ENSG00000075239	ACAT1	acetyl-CoA acetyltransferase 1 [Source:HGNC Symbol;Acc:93]	G	0	1575	-1.8676	0.679352	0	0	0	0	0	9	3.3618	NA	NA
ENSG00000090661	CERS4	ceramide synthase 4 [Source:HGNC Symbol;Acc:23747]	G	0	1576	-1.8676	0.679352	0	0	0	0	0	9	3.01049	NA	NA
ENSG00000107949	BCCIP	BRCA2 and CDKN1A interacting protein [Source:HGNC Symbol;Acc:978]	G	0	1577	-1.8676	0.679352	0	0	0	0	0	9	3.46538	NA	NA
ENSG00000112186	CAP2	CAP, adenylate cyclase-associated protein, 2 (yeast) [Source:HGNC Symbol;Acc:20039]	G	0	1578	-1.8676	0.679352	0	0	0	0	0	8	3.2588	NA	NA
ENSG00000126814	TRMT5	tRNA methyltransferase 5 homolog (S. cerevisiae) [Source:HGNC Symbol;Acc:23141]	G	0	1579	-1.8676	0.679352	0	0	0	0	0	8	3.38605	NA	NA
ENSG00000145331	TRMT10A	tRNA methyltransferase 10 homolog A (S. cerevisiae) [Source:HGNC Symbol;Acc:28403]	G	0	1580	-1.8676	0.679352	0	0	0	0	0	6	3.36061	NA	NA
ENSG00000181378	CCDC108	coiled-coil domain containing 108 [Source:HGNC Symbol;Acc:25325]	G	1	1581	-1.8676	0.679352	0	0	0	0	0	4	3.06981	NA	NA
ENSG00000100105	PATZ1	POZ (BTB) and AT hook containing zinc finger 1 [Source:HGNC Symbol;Acc:13071]	G	0	1582	-1.8695	0.679352	1	0	1	0	0	10	2.36393	NA	mc
ENSG00000105968	H2AFV	H2A histone family, member V [Source:HGNC Symbol;Acc:20664]	G	0	1583	-1.8695	0.679352	1	0	1	0	0	13	2.39171	NA	mc
ENSG00000112294	ALDH5A1	aldehyde dehydrogenase 5 family, member A1 [Source:HGNC Symbol;Acc:408]	N	0	1584	-1.8695	0.679352	1	0	1	0	0	11	2.34746	NA	mc
ENSG00000120333	MRPS14	mitochondrial ribosomal protein S14 [Source:HGNC Symbol;Acc:14049]	G	0	1585	-1.8695	0.678088	1	0	1	0	0	13	2.43611	NA	mc
ENSG00000158966	CACHD1	cache domain containing 1 [Source:HGNC Symbol;Acc:29314]	G	0	1586	-1.8695	0.678088	1	0	1	0	0	11	2.39742	NA	mc
ENSG00000169871	TRIM56	tripartite motif containing 56 [Source:HGNC Symbol;Acc:19028]	G	0	1587	-1.8695	0.678088	1	0	1	0	0	16	2.22517	NA	mc
ENSG00000070061	IKBKAP	inhibitor of kappa light polypeptide gene enhancer in B-cells, kinase complex-associated protein [Source:HGNC Symbol;Acc:5959]	G	0	1588	-1.90394	0.678088	1	0	1	0	0	13	2.82462	hc	NA
ENSG00000074621	SLC24A1	solute carrier family 24 (sodium/potassium/calcium exchanger), member 1 [Source:HGNC Symbol;Acc:10975]	G	0	1589	-1.90394	0.678088	1	0	1	0	0	12	2.90367	hc	NA
ENSG00000084207	GSTP1	glutathione S-transferase pi 1 [Source:HGNC Symbol;Acc:4638]	G	0	1590	-1.90394	0.678088	1	0	1	0	0	17	2.79869	hc	NA
ENSG00000088256	GNA11	guanine nucleotide binding protein (G protein), alpha 11 (Gq class) [Source:HGNC Symbol;Acc:4379]	G	1	1591	-1.90394	0.678088	0	1	1	0	0	10	2.93057	hc	NA
ENSG00000092820	EZR	ezrin [Source:HGNC Symbol;Acc:12691]	G	1	1592	-1.90394	0.678088	1	0	1	0	0	10	2.90421	hc	NA
ENSG00000103024	NME3	NME/NM23 nucleoside diphosphate kinase 3 [Source:HGNC Symbol;Acc:7851]	G	0	1593	-1.90394	0.678088	1	1	1	0	0	15	2.666	hc	NA
ENSG00000107758	PPP3CB	protein phosphatase 3, catalytic subunit, beta isozyme [Source:HGNC Symbol;Acc:9315]	G	0	1594	-1.90394	0.678088	1	0	1	0	0	12	2.69646	hc	NA
ENSG00000109016	DHRS7B	dehydrogenase/reductase (SDR family) member 7B [Source:HGNC Symbol;Acc:24547]	G	0	1595	-1.90394	0.678088	1	1	1	0	0	20	2.96196	hc	NA
ENSG00000117592	PRDX6	peroxiredoxin 6 [Source:HGNC Symbol;Acc:16753]	G	0	1596	-1.90394	0.678088	1	0	1	0	0	11	2.84073	hc	NA
ENSG00000126216	TUBGCP3	tubulin, gamma complex associated protein 3 [Source:HGNC Symbol;Acc:18598]	P	0	1597	-1.90394	0.678088	1	0	1	0	0	10	2.85264	hc	NA
ENSG00000130396	MLLT4	myeloid/lymphoid or mixed-lineage leukemia (trithorax homolog, Drosophila); translocated to, 4 [Source:HGNC Symbol;Acc:7137]	G	0	1598	-1.90394	0.68076	1	0	1	0	0	10	2.75346	hc	NA
ENSG00000132142	ACACA	acetyl-CoA carboxylase alpha [Source:HGNC Symbol;Acc:84]	G	0	1599	-1.90394	0.68076	1	1	1	0	0	12	2.64424	hc	NA
ENSG00000144711	IQSEC1	IQ motif and Sec7 domain 1 [Source:HGNC Symbol;Acc:29112]	G	0	1600	-1.90394	0.68076	1	0	1	0	0	10	2.70516	hc	NA
ENSG00000144827	ABHD10	abhydrolase domain containing 10 [Source:HGNC Symbol;Acc:25656]	G	0	1601	-1.90394	0.68076	1	0	1	0	0	17	2.91266	hc	NA
ENSG00000145439	CBR4	carbonyl reductase 4 [Source:HGNC Symbol;Acc:25891]	G	0	1602	-1.90394	0.68076	1	0	1	0	0	11	2.68768	hc	NA
ENSG00000147475	ERLIN2	ER lipid raft associated 2 [Source:HGNC Symbol;Acc:1356]	G	0	1603	-1.90394	0.68076	1	1	1	0	0	16	2.83593	hc	NA
ENSG00000151150	ANK3	ankyrin 3, node of Ranvier (ankyrin G) [Source:HGNC Symbol;Acc:494]	G	0	1604	-1.90394	0.68076	1	0	1	0	0	13	2.74387	hc	NA
ENSG00000160948	VPS28	vacuolar protein sorting 28 homolog (S. cerevisiae) [Source:HGNC Symbol;Acc:18178]	N	0	1605	-1.90394	0.68076	1	1	1	0	0	13	2.58732	hc	NA
ENSG00000164199	GPR98	G protein-coupled receptor 98 [Source:HGNC Symbol;Acc:17416]	P	0	1606	-1.90394	0.679506	1	0	1	0	0	14	2.76846	hc	NA
ENSG00000173064	HECTD4	HECT domain containing E3 ubiquitin protein ligase 4 [Source:HGNC Symbol;Acc:26611]	G	0	1607	-1.90394	0.68214	1	0	1	0	0	19	2.80641	hc	NA
ENSG00000174238	PITPNA	phosphatidylinositol transfer protein, alpha [Source:HGNC Symbol;Acc:9001]	G	0	1608	-1.90394	0.68214	0	1	1	0	0	19	2.80433	hc	NA
ENSG00000186908	ZDHHC17	zinc finger, DHHC-type containing 17 [Source:HGNC Symbol;Acc:18412]	G	0	1609	-1.90394	0.68214	1	0	1	0	0	12	2.57009	hc	NA
ENSG00000213066	FGFR1OP	FGFR1 oncogene partner [Source:HGNC Symbol;Acc:17012]	G	1	1610	-1.90394	0.68214	1	0	1	0	0	12	2.95068	hc	NA
ENSG00000117643	MAN1C1	mannosidase, alpha, class 1C, member 1 [Source:HGNC Symbol;Acc:19080]	G	0	1611	-1.91436	0.68214	0	0	0	0	0	12	1.28171	hc	hc
ENSG00000110888	CAPRIN2	caprin family member 2 [Source:HGNC Symbol;Acc:21259]	G	0	1612	-1.93393	0.68214	0	0	0	1	0	10	3.13924	NA	NA
ENSG00000184613	NELL2	NEL-like 2 (chicken) [Source:HGNC Symbol;Acc:7751]	G	0	1613	-1.93393	0.68214	0	0	0	1	0	13	3.49169	NA	NA
ENSG00000108830	RND2	Rho family GTPase 2 [Source:HGNC Symbol;Acc:18315]	G	0	1614	-1.99387	0.68214	0	0	0	0	1	11	2.51293	NA	lc
ENSG00000163521	GLB1L	galactosidase, beta 1-like [Source:HGNC Symbol;Acc:28129]	G	0	1615	-1.99387	0.68214	0	0	0	0	1	16	2.945	NA	lc
ENSG00000196911	KPNA5	karyopherin alpha 5 (importin alpha 6) [Source:HGNC Symbol;Acc:6398]	G	0	1616	-2.01541	0.68214	0	0	0	0	0	9	2.20321	NA	lc
ENSG00000019582	CD74	CD74 molecule, major histocompatibility complex, class II invariant chain [Source:HGNC Symbol;Acc:1697]	N	0	1617	-2.08448	0.68214	0	0	0	0	1	10	0.758763	NA	hc
ENSG00000109906	ZBTB16	zinc finger and BTB domain containing 16 [Source:HGNC Symbol;Acc:12930]	G	0	1618	-2.08448	0.680896	0	0	0	0	1	11	0.551255	NA	hc
ENSG00000122694	GLIPR2	GLI pathogenesis-related 2 [Source:HGNC Symbol;Acc:18007]	G	0	1619	-2.08448	0.680896	0	0	0	0	1	15	0.658509	NA	hc
ENSG00000163331	DAPL1	death associated protein-like 1 [Source:HGNC Symbol;Acc:21490]	G	0	1620	-2.08448	0.680896	0	0	0	0	1	10	0.674685	NA	hc
ENSG00000002330	BAD	BCL2-associated agonist of cell death [Source:HGNC Symbol;Acc:936]	G	0	1621	-2.09026	0.680896	1	0	1	0	1	11	2.65256	NA	NA
ENSG00000006607	FARP2	FERM, RhoGEF and pleckstrin domain protein 2 [Source:HGNC Symbol;Acc:16460]	G	0	1622	-2.09026	0.680896	1	0	1	0	1	15	2.75197	NA	NA
ENSG00000028839	TBPL1	TBP-like 1 [Source:HGNC Symbol;Acc:11589]	G	0	1623	-2.09026	0.680896	1	0	1	0	1	11	2.76656	NA	NA
ENSG00000048991	R3HDM1	R3H domain containing 1 [Source:HGNC Symbol;Acc:9757]	G	0	1624	-2.09026	0.680896	1	0	1	0	1	20	2.90977	NA	NA
ENSG00000073050	XRCC1	X-ray repair complementing defective repair in Chinese hamster cells 1 [Source:HGNC Symbol;Acc:12828]	G	0	1625	-2.09026	0.680896	1	0	1	0	1	14	2.65168	NA	NA
ENSG00000101040	ZMYND8	zinc finger, MYND-type containing 8 [Source:HGNC Symbol;Acc:9397]	G	0	1626	-2.09026	0.680896	1	0	1	0	1	13	2.5815	NA	NA
ENSG00000101457	DNTTIP1	deoxynucleotidyltransferase, terminal, interacting protein 1 [Source:HGNC Symbol;Acc:16160]	G	0	1627	-2.09026	0.680896	1	0	1	0	1	11	2.78967	NA	NA
ENSG00000102226	USP11	ubiquitin specific peptidase 11 [Source:HGNC Symbol;Acc:12609]	G	0	1628	-2.09026	0.680896	1	1	1	0	1	14	2.9412	NA	NA
ENSG00000106571	GLI3	GLI family zinc finger 3 [Source:HGNC Symbol;Acc:4319]	P	1	1629	-2.09026	0.680896	1	0	1	0	1	24	2.5388	NA	NA
ENSG00000116857	TMEM9	transmembrane protein 9 [Source:HGNC Symbol;Acc:18823]	G	0	1630	-2.09026	0.679657	1	0	1	0	1	12	2.98967	NA	NA
ENSG00000119596	YLPM1	YLP motif-containing protein 1 [Source:UniProtKB/Swiss-Prot;Acc:P49750]	G	0	1631	-2.09026	0.679657	1	1	1	0	1	15	2.63085	NA	NA
ENSG00000120860	CCDC53	coiled-coil domain containing 53 [Source:HGNC Symbol;Acc:24256]	G	0	1632	-2.09026	0.679657	1	0	1	0	1	16	2.99829	NA	NA
ENSG00000137497	NUMA1	nuclear mitotic apparatus protein 1 [Source:HGNC Symbol;Acc:8059]	G	0	1633	-2.09026	0.679657	1	0	1	0	1	11	2.50498	NA	NA
ENSG00000142784	WDTC1	WD and tetratricopeptide repeats 1 [Source:HGNC Symbol;Acc:29175]	G	0	1634	-2.09026	0.679657	1	1	1	0	1	13	2.68901	NA	NA
ENSG00000146425	DYNLT1	dynein, light chain, Tctex-type 1 [Source:HGNC Symbol;Acc:11697]	P	0	1635	-2.09026	0.679657	1	1	1	0	1	11	2.89136	NA	NA
ENSG00000148143	ZNF462	zinc finger protein 462 [Source:HGNC Symbol;Acc:21684]	G	0	1636	-2.09026	0.682259	1	0	1	0	1	10	2.70569	NA	NA
ENSG00000159788	RGS12	regulator of G-protein signaling 12 [Source:HGNC Symbol;Acc:9994]	N	0	1637	-2.09026	0.682259	1	0	1	0	1	11	2.95348	NA	NA
ENSG00000160584	SIK3	SIK family kinase 3 [Source:HGNC Symbol;Acc:29165]	G	0	1638	-2.09026	0.681029	1	0	1	0	1	19	2.82854	NA	NA
ENSG00000163214	DHX57	DEAH (Asp-Glu-Ala-Asp/His) box polypeptide 57 [Source:HGNC Symbol;Acc:20086]	G	0	1639	-2.09026	0.681029	1	0	1	0	1	10	2.72566	NA	NA
ENSG00000168959	GRM5	glutamate receptor, metabotropic 5 [Source:HGNC Symbol;Acc:4597]	G	0	1640	-2.09026	0.681029	1	0	1	0	1	15	2.70036	NA	NA
ENSG00000170584	NUDCD2	NudC domain containing 2 [Source:HGNC Symbol;Acc:30535]	G	0	1641	-2.09026	0.681029	1	1	1	0	1	14	2.90507	NA	NA
ENSG00000185800	DMWD	dystrophia myotonica, WD repeat containing [Source:HGNC Symbol;Acc:2936]	G	0	1642	-2.09026	0.681029	1	0	1	0	1	15	2.56366	NA	NA
ENSG00000197969	VPS13A	vacuolar protein sorting 13 homolog A (S. cerevisiae) [Source:HGNC Symbol;Acc:1908]	G	0	1643	-2.09026	0.681029	1	0	1	0	1	18	2.64427	NA	NA
ENSG00000025039	RRAGD	Ras-related GTP binding D [Source:HGNC Symbol;Acc:19903]	G	0	1644	-2.10067	0.681029	0	0	0	0	1	10	1.03339	NA	hc
ENSG00000121022	COPS5	COP9 constitutive photomorphogenic homolog subunit 5 (Arabidopsis) [Source:HGNC Symbol;Acc:2240]	G	0	1645	-2.10731	0.681029	1	0	1	1	0	9	0.996437	NA	NA
ENSG00000168028	RPSA	ribosomal protein SA [Source:HGNC Symbol;Acc:6502]	G	0	1646	-2.10731	0.681029	1	0	1	1	0	9	0.547157	NA	NA
ENSG00000037241	RPL26L1	ribosomal protein L26-like 1 [Source:HGNC Symbol;Acc:17050]	G	0	1647	-2.11179	0.681029	1	0	1	0	0	9	2.24328	NA	NA
ENSG00000068912	ERLEC1	endoplasmic reticulum lectin 1 [Source:HGNC Symbol;Acc:25222]	G	0	1648	-2.11179	0.681029	1	0	1	0	0	9	2.04316	NA	NA
ENSG00000073578	SDHA	succinate dehydrogenase complex, subunit A, flavoprotein (Fp) [Source:HGNC Symbol;Acc:10680]	G	0	1649	-2.11179	0.681029	1	0	1	0	0	9	2.35036	NA	NA
ENSG00000081913	PHLPP1	PH domain and leucine rich repeat protein phosphatase 1 [Source:HGNC Symbol;Acc:20610]	G	0	1650	-2.11179	0.681029	1	0	1	0	0	9	2.4262	NA	NA
ENSG00000084070	SMAP2	small ArfGAP2 [Source:HGNC Symbol;Acc:25082]	G	0	1651	-2.11179	0.681029	1	0	1	0	0	7	2.36661	NA	NA
ENSG00000089737	DDX24	DEAD (Asp-Glu-Ala-Asp) box polypeptide 24 [Source:HGNC Symbol;Acc:13266]	G	0	1652	-2.11179	0.681029	1	0	1	0	0	7	2.12855	NA	NA
ENSG00000095059	DHPS	deoxyhypusine synthase [Source:HGNC Symbol;Acc:2869]	G	0	1653	-2.11179	0.681029	1	0	1	0	0	8	2.38792	NA	NA
ENSG00000102753	KPNA3	karyopherin alpha 3 (importin alpha 4) [Source:HGNC Symbol;Acc:6396]	G	0	1654	-2.11179	0.681029	1	0	1	0	0	9	2.05892	NA	NA
ENSG00000105576	TNPO2	transportin 2 [Source:HGNC Symbol;Acc:19998]	G	0	1655	-2.11179	0.681029	1	1	1	0	0	8	2.17389	NA	NA
ENSG00000105618	PRPF31	PRP31 pre-mRNA processing factor 31 homolog (S. cerevisiae) [Source:HGNC Symbol;Acc:15446]	G	0	1656	-2.11179	0.681029	1	0	1	0	0	7	2.41522	NA	NA
ENSG00000114030	KPNA1	karyopherin alpha 1 (importin alpha 5) [Source:HGNC Symbol;Acc:6394]	G	0	1657	-2.11179	0.681029	1	0	1	0	0	9	2.37278	NA	NA
ENSG00000116761	CTH	cystathionase (cystathionine gamma-lyase) [Source:HGNC Symbol;Acc:2501]	G	0	1658	-2.11179	0.681029	0	1	1	0	0	9	2.08599	NA	NA
ENSG00000126226	PCID2	PCI domain containing 2 [Source:HGNC Symbol;Acc:25653]	G	0	1659	-2.11179	0.681029	0	1	1	0	0	9	2.25862	NA	NA
ENSG00000132388	UBE2G1	ubiquitin-conjugating enzyme E2G 1 [Source:HGNC Symbol;Acc:12482]	G	0	1660	-2.11179	0.681029	0	1	1	0	0	9	2.04653	NA	NA
ENSG00000133028	SCO1	SCO1 cytochrome c oxidase assembly protein [Source:HGNC Symbol;Acc:10603]	G	0	1661	-2.11179	0.681029	1	1	1	0	0	9	2.3479	NA	NA
ENSG00000148842	CNNM2	cyclin M2 [Source:HGNC Symbol;Acc:103]	G	0	1662	-2.11179	0.681029	1	0	1	0	0	9	2.31266	NA	NA
ENSG00000168066	SF1	splicing factor 1 [Source:HGNC Symbol;Acc:12950]	G	0	1663	-2.11179	0.681029	1	0	1	0	0	8	2.10533	NA	NA
ENSG00000173876	TUBB8	tubulin, beta 8 class VIII [Source:HGNC Symbol;Acc:20773]	G	0	1664	-2.11179	0.681029	0	1	1	0	0	8	2.01879	NA	NA
ENSG00000180596	HIST1H2BC	histone cluster 1, H2bc [Source:HGNC Symbol;Acc:4757]	G	0	1665	-2.11179	0.681029	1	0	1	0	0	7	2.18067	NA	NA
ENSG00000181222	POLR2A	polymerase (RNA) II (DNA directed) polypeptide A, 220kDa [Source:HGNC Symbol;Acc:9187]	G	0	1666	-2.11179	0.681029	1	0	1	0	0	8	2.1201	NA	NA
ENSG00000183474	GTF2H2C	general transcription factor IIH, polypeptide 2C [Source:HGNC Symbol;Acc:31394]	G	0	1667	-2.11179	0.681029	1	0	1	0	0	9	2.09705	NA	NA
ENSG00000186638	KIF24	kinesin family member 24 [Source:HGNC Symbol;Acc:19916]	P	1	1668	-2.11179	0.681029	1	0	1	0	0	9	2.1633	NA	NA
ENSG00000187990	HIST1H2BG	histone cluster 1, H2bg [Source:HGNC Symbol;Acc:4746]	G	0	1669	-2.11179	0.683595	1	0	1	0	0	7	2.18067	NA	NA
ENSG00000197697	HIST1H2BE	histone cluster 1, H2be [Source:HGNC Symbol;Acc:4753]	G	0	1670	-2.11179	0.683595	1	0	1	0	0	7	2.18067	NA	NA
ENSG00000197846	HIST1H2BF	histone cluster 1, H2bf [Source:HGNC Symbol;Acc:4752]	G	0	1671	-2.11179	0.683595	1	0	1	0	0	7	2.18067	NA	NA
ENSG00000244005	NFS1	NFS1 nitrogen fixation 1 homolog (S. cerevisiae) [Source:HGNC Symbol;Acc:15910]	N	0	1672	-2.11179	0.683595	1	0	1	0	0	8	2.2626	NA	NA
ENSG00000120693	SMAD9	SMAD family member 9 [Source:HGNC Symbol;Acc:6774]	G	0	1673	-2.11436	0.682375	1	0	1	0	0	10	1.72643	NA	hc
ENSG00000115524	SF3B1	splicing factor 3b, subunit 1, 155kDa [Source:HGNC Symbol;Acc:10768]	G	0	1674	-2.1235	0.682375	1	0	1	1	0	9	1.00677	NA	NA
ENSG00000151414	NEK7	NIMA-related kinase 7 [Source:HGNC Symbol;Acc:13386]	G	0	1675	-2.1235	0.682375	1	0	1	1	0	9	1.4053	NA	NA
ENSG00000143158	MPC2	mitochondrial pyruvate carrier 2 [Source:HGNC Symbol;Acc:24515]	G	0	1676	-2.13322	0.682375	1	0	1	0	0	11	2.71304	NA	mc
ENSG00000090372	STRN4	striatin, calmodulin binding protein 4 [Source:HGNC Symbol;Acc:15721]	G	0	1677	-2.13893	0.682375	0	0	0	0	1	18	0.878455	mc	NA
ENSG00000102001	CACNA1F	calcium channel, voltage-dependent, L type, alpha 1F subunit [Source:HGNC Symbol;Acc:1393]	G	1	1678	-2.13893	0.682375	0	0	0	0	1	15	0.965639	mc	NA
ENSG00000107105	ELAVL2	ELAV (embryonic lethal, abnormal vision, Drosophila)-like 2 (Hu antigen B) [Source:HGNC Symbol;Acc:3313]	G	0	1679	-2.13893	0.682375	0	0	0	0	1	14	0.777835	mc	NA
ENSG00000113327	GABRG2	gamma-aminobutyric acid (GABA) A receptor, gamma 2 [Source:HGNC Symbol;Acc:4087]	G	0	1680	-2.13893	0.682375	0	0	0	0	1	12	0.572716	mc	NA
ENSG00000125249	RAP2A	RAP2A, member of RAS oncogene family [Source:HGNC Symbol;Acc:9861]	G	0	1681	-2.13893	0.682375	0	0	0	0	1	10	0.588621	mc	NA
ENSG00000127554	GFER	growth factor, augmenter of liver regeneration [Source:HGNC Symbol;Acc:4236]	G	0	1682	-2.13893	0.682375	0	0	0	0	1	11	0.753626	mc	NA
ENSG00000167614	TTYH1	tweety homolog 1 (Drosophila) [Source:HGNC Symbol;Acc:13476]	G	0	1683	-2.13893	0.682375	0	0	0	0	1	10	0.633179	mc	NA
ENSG00000171867	PRNP	prion protein [Source:HGNC Symbol;Acc:9449]	G	0	1684	-2.13893	0.682375	0	0	0	0	1	10	0.64559	mc	NA
ENSG00000188687	SLC4A5	solute carrier family 4, sodium bicarbonate cotransporter, member 5 [Source:HGNC Symbol;Acc:18168]	G	0	1685	-2.13893	0.682375	0	0	0	0	1	16	0.675341	mc	NA
ENSG00000065559	MAP2K4	mitogen-activated protein kinase kinase 4 [Source:HGNC Symbol;Acc:6844]	G	0	1686	-2.15512	0.682375	0	0	0	0	1	13	1.38299	mc	NA
ENSG00000144224	UBXN4	UBX domain protein 4 [Source:HGNC Symbol;Acc:14860]	G	0	1687	-2.15512	0.682375	0	0	0	0	1	16	1.22161	mc	NA
ENSG00000166206	GABRB3	gamma-aminobutyric acid (GABA) A receptor, beta 3 [Source:HGNC Symbol;Acc:4083]	G	0	1688	-2.15512	0.682375	0	0	0	0	1	10	1.11047	mc	NA
ENSG00000182901	RGS7	regulator of G-protein signaling 7 [Source:HGNC Symbol;Acc:10003]	G	0	1689	-2.15512	0.682375	0	0	0	0	1	10	1.06357	mc	NA
ENSG00000258947	TUBB3	Tubulin beta-3 chain [Source:UniProtKB/Swiss-Prot;Acc:Q13509]	G	0	1690	-2.16322	0.682375	0	0	0	0	0	NA	4.32014	NA	NA
ENSG00000260950	C17orf97	chromosome 17 open reading frame 97 [Source:HGNC Symbol;Acc:33800]	G	0	1691	-2.16322	0.682375	0	0	0	0	0	NA	4.35065	NA	NA
ENSG00000262073	CLDN3	claudin 3 [Source:HGNC Symbol;Acc:2045]	G	0	1692	-2.16322	0.682375	0	0	0	0	0	NA	4.11343	NA	NA
ENSG00000262263	STYXL1	serine/threonine/tyrosine interacting-like 1 [Source:HGNC Symbol;Acc:18165]	G	0	1693	-2.16322	0.682375	0	0	0	0	0	NA	4.38013	NA	NA
ENSG00000008952	SEC62	SEC62 homolog (S. cerevisiae) [Source:HGNC Symbol;Acc:11846]	G	0	1694	-2.1688	0.682375	1	0	1	0	0	10	1.67402	mc	NA
ENSG00000101473	ACOT8	acyl-CoA thioesterase 8 [Source:HGNC Symbol;Acc:15919]	G	0	1695	-2.1688	0.682375	1	1	1	0	0	16	1.77997	mc	NA
ENSG00000120802	TMPO	thymopoietin [Source:HGNC Symbol;Acc:11875]	G	0	1696	-2.1688	0.682375	1	1	1	0	0	13	1.64479	mc	NA
ENSG00000123684	LPGAT1	lysophosphatidylglycerol acyltransferase 1 [Source:HGNC Symbol;Acc:28985]	G	0	1697	-2.1688	0.682375	1	1	1	0	0	11	1.74813	mc	NA
ENSG00000143376	SNX27	sorting nexin family member 27 [Source:HGNC Symbol;Acc:20073]	G	0	1698	-2.1688	0.682375	1	0	1	0	0	10	1.50929	mc	NA
ENSG00000143727	ACP1	acid phosphatase 1, soluble [Source:HGNC Symbol;Acc:122]	G	0	1699	-2.1688	0.682375	1	1	1	0	0	14	1.50632	mc	NA
ENSG00000147162	OGT	O-linked N-acetylglucosamine (GlcNAc) transferase [Source:HGNC Symbol;Acc:8127]	G	0	1700	-2.1688	0.682375	1	1	1	0	0	15	1.64059	mc	NA
ENSG00000148019	CEP78	centrosomal protein 78kDa [Source:HGNC Symbol;Acc:25740]	G	1	1701	-2.1688	0.682375	1	0	1	0	0	13	1.96026	mc	NA
ENSG00000166887	VPS39	vacuolar protein sorting 39 homolog (S. cerevisiae) [Source:HGNC Symbol;Acc:20593]	G	0	1702	-2.1688	0.682375	1	1	1	0	0	17	1.70282	mc	NA
ENSG00000206492	GNL1	guanine nucleotide binding protein-like 1 [Source:HGNC Symbol;Acc:4413]	G	0	1703	-2.1688	0.682375	1	0	1	0	0	13	1.90835	mc	NA
ENSG00000226882	GNL1	guanine nucleotide binding protein-like 1 [Source:HGNC Symbol;Acc:4413]	G	0	1704	-2.1688	0.682375	1	0	1	0	0	13	1.90835	mc	NA
ENSG00000228581	GNL1	guanine nucleotide binding protein-like 1 [Source:HGNC Symbol;Acc:4413]	G	0	1705	-2.1688	0.682375	1	0	1	0	0	13	1.90835	mc	NA
ENSG00000229470	GNL1	guanine nucleotide binding protein-like 1 [Source:HGNC Symbol;Acc:4413]	G	0	1706	-2.1688	0.682375	1	0	1	0	0	13	1.90835	mc	NA
ENSG00000232143	GNL1	guanine nucleotide binding protein-like 1 [Source:HGNC Symbol;Acc:4413]	G	0	1707	-2.1688	0.682375	1	0	1	0	0	13	1.90835	mc	NA
ENSG00000235986	GNL1	guanine nucleotide binding protein-like 1 [Source:HGNC Symbol;Acc:4413]	G	0	1708	-2.1688	0.682375	1	0	1	0	0	13	1.90835	mc	NA
ENSG00000010322	NISCH	nischarin [Source:HGNC Symbol;Acc:18006]	G	0	1709	-2.17812	0.682375	1	1	1	1	0	16	2.2565	NA	NA
ENSG00000047410	TPR	translocated promoter region, nuclear basket protein [Source:HGNC Symbol;Acc:12017]	G	0	1710	-2.17812	0.682375	1	0	1	1	0	20	2.16018	NA	NA
ENSG00000047634	SCML1	sex comb on midleg-like 1 (Drosophila) [Source:HGNC Symbol;Acc:10580]	G	0	1711	-2.17812	0.682375	0	1	1	1	0	10	2.27981	NA	NA
ENSG00000054282	SDCCAG8	serologically defined colon cancer antigen 8 [Source:HGNC Symbol;Acc:10671]	P	1	1712	-2.17812	0.682375	1	0	1	1	0	12	2.08191	NA	NA
ENSG00000099783	HNRNPM	heterogeneous nuclear ribonucleoprotein M [Source:HGNC Symbol;Acc:5046]	G	0	1713	-2.17812	0.681159	1	1	1	1	0	10	2.01044	NA	NA
ENSG00000101004	NINL	ninein-like [Source:HGNC Symbol;Acc:29163]	P	1	1714	-2.17812	0.681159	1	1	1	1	0	14	2.45329	NA	NA
ENSG00000124006	OBSL1	obscurin-like 1 [Source:HGNC Symbol;Acc:29092]	G	0	1715	-2.17812	0.679948	1	0	1	1	0	10	2.07025	NA	NA
ENSG00000159140	SON	SON DNA binding protein [Source:HGNC Symbol;Acc:11183]	G	0	1716	-2.17812	0.679948	1	0	1	1	0	10	2.06384	NA	NA
ENSG00000182979	MTA1	metastasis associated 1 [Source:HGNC Symbol;Acc:7410]	G	0	1717	-2.17812	0.679948	1	0	1	1	0	10	2.47666	NA	NA
ENSG00000213024	NUP62	nucleoporin 62kDa [Source:HGNC Symbol;Acc:8066]	P	0	1718	-2.17812	0.679948	1	0	1	1	0	16	2.38443	NA	NA
ENSG00000059915	PSD	pleckstrin and Sec7 domain containing [Source:HGNC Symbol;Acc:9507]	G	0	1719	-2.28767	0.682488	0	0	0	0	1	11	0.922343	hc	NA
ENSG00000066455	GOLGA5	golgin A5 [Source:HGNC Symbol;Acc:4428]	G	0	1720	-2.28767	0.682488	0	0	0	0	1	14	0.588046	hc	NA
ENSG00000068903	SIRT2	sirtuin 2 [Source:HGNC Symbol;Acc:10886]	G	0	1721	-2.28767	0.682488	0	0	0	0	1	13	0.936172	hc	NA
ENSG00000070182	SPTB	spectrin, beta, erythrocytic [Source:HGNC Symbol;Acc:11274]	G	0	1722	-2.28767	0.682488	0	0	0	0	1	10	0.782828	hc	NA
ENSG00000078018	MAP2	microtubule-associated protein 2 [Source:HGNC Symbol;Acc:6839]	G	0	1723	-2.28767	0.682488	0	0	0	0	1	10	0.867594	hc	NA
ENSG00000088387	DOCK9	dedicator of cytokinesis 9 [Source:HGNC Symbol;Acc:14132]	G	0	1724	-2.28767	0.682488	0	0	0	0	1	17	0.66167	hc	NA
ENSG00000095464	PDE6C	phosphodiesterase 6C, cGMP-specific, cone, alpha prime [Source:HGNC Symbol;Acc:8787]	G	0	1725	-2.28767	0.682488	0	0	0	0	1	10	0.535513	hc	NA
ENSG00000097021	ACOT7	acyl-CoA thioesterase 7 [Source:HGNC Symbol;Acc:24157]	G	0	1726	-2.28767	0.682488	0	0	0	0	1	13	0.699382	hc	NA
ENSG00000102081	FMR1	fragile X mental retardation 1 [Source:HGNC Symbol;Acc:3775]	N	0	1727	-2.28767	0.682488	0	0	0	0	1	15	0.644915	hc	NA
ENSG00000103160	HSDL1	hydroxysteroid dehydrogenase like 1 [Source:HGNC Symbol;Acc:16475]	G	0	1728	-2.28767	0.684988	0	0	0	0	1	10	0.695204	hc	NA
ENSG00000110651	CD81	CD81 molecule [Source:HGNC Symbol;Acc:1701]	G	0	1729	-2.28767	0.684988	0	0	0	0	1	13	0.909367	hc	NA
ENSG00000111052	LIN7A	lin-7 homolog A (C. elegans) [Source:HGNC Symbol;Acc:17787]	G	0	1730	-2.28767	0.684988	0	0	0	0	1	10	0.555649	hc	NA
ENSG00000115756	HPCAL1	hippocalcin-like 1 [Source:HGNC Symbol;Acc:5145]	G	0	1731	-2.28767	0.684988	0	0	0	0	1	19	0.589768	hc	NA
ENSG00000133216	EPHB2	EPH receptor B2 [Source:HGNC Symbol;Acc:3393]	G	0	1732	-2.28767	0.684988	0	0	0	0	1	10	0.631289	hc	NA
ENSG00000150672	DLG2	discs, large homolog 2 (Drosophila) [Source:HGNC Symbol;Acc:2901]	G	0	1733	-2.28767	0.684988	0	0	0	0	1	10	0.546742	hc	NA
ENSG00000157326	DHRS4	dehydrogenase/reductase (SDR family) member 4 [Source:HGNC Symbol;Acc:16985]	G	0	1734	-2.28767	0.684988	0	0	0	0	1	19	0.757641	hc	NA
ENSG00000159082	SYNJ1	synaptojanin 1 [Source:HGNC Symbol;Acc:11503]	G	0	1735	-2.28767	0.684988	0	0	0	0	1	15	0.953009	hc	NA
ENSG00000164978	NUDT2	nudix (nucleoside diphosphate linked moiety X)-type motif 2 [Source:HGNC Symbol;Acc:8049]	G	0	1736	-2.28767	0.684988	0	0	0	0	1	16	0.761543	hc	NA
ENSG00000167578	RAB4B	RAB4B, member RAS oncogene family [Source:HGNC Symbol;Acc:9782]	G	0	1737	-2.28767	0.684988	0	0	0	0	1	17	0.766947	hc	NA
ENSG00000169992	NLGN2	neuroligin 2 [Source:HGNC Symbol;Acc:14290]	G	0	1738	-2.28767	0.684988	0	0	0	0	1	11	0.558418	hc	NA
ENSG00000174775	HRAS	v-Ha-ras Harvey rat sarcoma viral oncogene homolog [Source:HGNC Symbol;Acc:5173]	G	0	1739	-2.28767	0.684988	0	0	0	0	1	12	0.941263	hc	NA
ENSG00000175662	TOM1L2	target of myb1-like 2 (chicken) [Source:HGNC Symbol;Acc:11984]	G	0	1740	-2.28767	0.684988	0	0	0	0	1	18	0.511396	hc	NA
ENSG00000182667	NTM	neurotrimin [Source:HGNC Symbol;Acc:17941]	G	0	1741	-2.28767	0.684988	0	0	0	0	1	12	0.90564	hc	NA
ENSG00000185973	TMLHE	trimethyllysine hydroxylase, epsilon [Source:HGNC Symbol;Acc:18308]	N	0	1742	-2.28767	0.684988	0	0	0	0	1	15	0.620894	hc	NA
ENSG00000063601	MTMR1	myotubularin related protein 1 [Source:HGNC Symbol;Acc:7449]	G	0	1743	-2.30385	0.687449	0	0	0	0	1	16	1.29082	hc	NA
ENSG00000067141	NEO1	neogenin 1 [Source:HGNC Symbol;Acc:7754]	G	0	1744	-2.30385	0.687449	0	0	0	0	1	10	1.37347	hc	NA
ENSG00000072958	AP1M1	adaptor-related protein complex 1, mu 1 subunit [Source:HGNC Symbol;Acc:13667]	N	0	1745	-2.30385	0.687449	0	0	0	0	1	10	1.03516	hc	NA
ENSG00000080845	DLGAP4	discs, large (Drosophila) homolog-associated protein 4 [Source:HGNC Symbol;Acc:24476]	G	0	1746	-2.30385	0.689872	0	0	0	0	1	13	1.09926	hc	NA
ENSG00000087258	GNAO1	guanine nucleotide binding protein (G protein), alpha activating activity polypeptide O [Source:HGNC Symbol;Acc:4389]	G	0	1747	-2.30385	0.689872	0	0	0	0	1	12	1.4053	hc	NA
ENSG00000099889	ARVCF	armadillo repeat gene deleted in velocardiofacial syndrome [Source:HGNC Symbol;Acc:728]	G	0	1748	-2.30385	0.689872	0	0	0	0	1	11	1.40338	hc	NA
ENSG00000116147	TNR	tenascin R [Source:HGNC Symbol;Acc:11953]	G	0	1749	-2.30385	0.689872	0	0	0	0	1	10	1.42757	hc	NA
ENSG00000125864	BFSP1	beaded filament structural protein 1, filensin [Source:HGNC Symbol;Acc:1040]	G	0	1750	-2.30385	0.689872	0	0	0	0	1	10	1.13418	hc	NA
ENSG00000137364	TPMT	thiopurine S-methyltransferase [Source:HGNC Symbol;Acc:12014]	G	0	1751	-2.30385	0.689872	0	0	0	0	1	20	1.43181	hc	NA
ENSG00000148700	ADD3	adducin 3 (gamma) [Source:HGNC Symbol;Acc:245]	G	0	1752	-2.30385	0.689872	0	0	0	0	1	18	1.38765	hc	NA
ENSG00000150527	CTAGE5	CTAGE family, member 5 [Source:HGNC Symbol;Acc:7057]	G	0	1753	-2.30385	0.689872	0	0	0	0	1	21	1.46335	hc	NA
ENSG00000164398	ACSL6	acyl-CoA synthetase long-chain family member 6 [Source:HGNC Symbol;Acc:16496]	G	0	1754	-2.30385	0.689872	0	0	0	0	1	11	1.10105	hc	NA
ENSG00000180228	PRKRA	protein kinase, interferon-inducible double stranded RNA dependent activator [Source:HGNC Symbol;Acc:9438]	G	0	1755	-2.30385	0.689872	0	0	0	0	1	11	1.08511	hc	NA
ENSG00000184708	EIF4ENIF1	eukaryotic translation initiation factor 4E nuclear import factor 1 [Source:HGNC Symbol;Acc:16687]	G	0	1756	-2.30385	0.689872	0	0	0	0	1	11	1.38772	hc	NA
ENSG00000197122	SRC	v-src sarcoma (Schmidt-Ruppin A-2) viral oncogene homolog (avian) [Source:HGNC Symbol;Acc:11283]	G	0	1757	-2.30385	0.689872	0	0	0	0	1	11	1.3059	hc	NA
ENSG00000204681	GABBR1	gamma-aminobutyric acid (GABA) B receptor, 1 [Source:HGNC Symbol;Acc:4070]	G	0	1758	-2.30385	0.689872	0	0	0	0	1	11	1.10215	hc	NA
ENSG00000004139	SARM1	sterile alpha and TIR motif containing 1 [Source:HGNC Symbol;Acc:17074]	G	0	1759	-2.31754	0.689872	0	1	1	0	0	17	1.97276	hc	NA
ENSG00000005007	UPF1	UPF1 regulator of nonsense transcripts homolog (yeast) [Source:HGNC Symbol;Acc:9962]	G	0	1760	-2.31754	0.689872	1	0	1	0	0	13	1.8639	hc	NA
ENSG00000005175	RPAP3	RNA polymerase II associated protein 3 [Source:HGNC Symbol;Acc:26151]	G	0	1761	-2.31754	0.689872	1	1	1	0	0	11	1.82256	hc	NA
ENSG00000006530	AGK	acylglycerol kinase [Source:HGNC Symbol;Acc:21869]	G	0	1762	-2.31754	0.689872	1	1	1	0	0	11	1.66042	hc	NA
ENSG00000023318	ERP44	endoplasmic reticulum protein 44 [Source:HGNC Symbol;Acc:18311]	G	0	1763	-2.31754	0.689872	1	1	1	0	0	10	1.70457	hc	NA
ENSG00000033050	ABCF2	ATP-binding cassette, sub-family F (GCN20), member 2 [Source:HGNC Symbol;Acc:71]	N	0	1764	-2.31754	0.689872	1	0	1	0	0	11	1.64029	hc	NA
ENSG00000036257	CUL3	cullin 3 [Source:HGNC Symbol;Acc:2553]	G	0	1765	-2.31754	0.692257	1	0	1	0	0	12	1.595	hc	NA
ENSG00000044115	CTNNA1	catenin (cadherin-associated protein), alpha 1, 102kDa [Source:HGNC Symbol;Acc:2509]	G	0	1766	-2.31754	0.692257	1	0	1	0	0	10	1.53297	hc	NA
ENSG00000048828	FAM120A	family with sequence similarity 120A [Source:HGNC Symbol;Acc:13247]	G	0	1767	-2.31754	0.692257	1	0	1	0	0	12	1.55045	hc	NA
ENSG00000057294	PKP2	plakophilin 2 [Source:HGNC Symbol;Acc:9024]	G	0	1768	-2.31754	0.692257	1	0	1	0	0	11	1.58942	hc	NA
ENSG00000058404	CAMK2B	calcium/calmodulin-dependent protein kinase II beta [Source:HGNC Symbol;Acc:1461]	G	0	1769	-2.31754	0.692257	1	0	1	0	0	22	1.84931	hc	NA
ENSG00000063046	EIF4B	eukaryotic translation initiation factor 4B [Source:HGNC Symbol;Acc:3285]	G	0	1770	-2.31754	0.692257	1	0	1	0	0	12	1.8483	hc	NA
ENSG00000084774	CAD	carbamoyl-phosphate synthetase 2, aspartate transcarbamylase, and dihydroorotase [Source:HGNC Symbol;Acc:1424]	G	0	1771	-2.31754	0.692257	1	1	1	0	0	11	1.54472	hc	NA
ENSG00000089248	ERP29	endoplasmic reticulum protein 29 [Source:HGNC Symbol;Acc:13799]	G	0	1772	-2.31754	0.692257	0	1	1	0	0	21	1.90363	hc	NA
ENSG00000090861	AARS	alanyl-tRNA synthetase [Source:HGNC Symbol;Acc:20]	G	0	1773	-2.31754	0.692257	1	1	1	0	0	10	1.85901	hc	NA
ENSG00000099246	RAB18	RAB18, member RAS oncogene family [Source:HGNC Symbol;Acc:14244]	G	0	1774	-2.31754	0.692257	1	1	1	0	0	13	1.5843	hc	NA
ENSG00000100226	GTPBP1	GTP binding protein 1 [Source:HGNC Symbol;Acc:4669]	G	0	1775	-2.31754	0.692257	0	1	1	0	0	15	1.55212	hc	NA
ENSG00000100347	SAMM50	sorting and assembly machinery component 50 homolog (S. cerevisiae) [Source:HGNC Symbol;Acc:24276]	G	0	1776	-2.31754	0.692257	1	0	1	0	0	13	1.89942	hc	NA
ENSG00000100353	EIF3D	eukaryotic translation initiation factor 3, subunit D [Source:HGNC Symbol;Acc:3278]	G	0	1777	-2.31754	0.692257	1	0	1	0	0	10	1.9355	hc	NA
ENSG00000102763	VWA8	von Willebrand factor A domain containing 8 [Source:HGNC Symbol;Acc:29071]	G	0	1778	-2.31754	0.692257	1	1	1	0	0	13	1.96631	hc	NA
ENSG00000103363	TCEB2	transcription elongation factor B (SIII), polypeptide 2 (18kDa, elongin B) [Source:HGNC Symbol;Acc:11619]	G	0	1779	-2.31754	0.692257	1	1	1	0	0	15	1.72224	hc	NA
ENSG00000105135	ILVBL	ilvB (bacterial acetolactate synthase)-like [Source:HGNC Symbol;Acc:6041]	G	0	1780	-2.31754	0.692257	1	0	1	0	0	14	1.72121	hc	NA
ENSG00000105701	FKBP8	FK506 binding protein 8, 38kDa [Source:HGNC Symbol;Acc:3724]	G	0	1781	-2.31754	0.692257	1	1	1	0	0	15	1.77315	hc	NA
ENSG00000105738	SIPA1L3	signal-induced proliferation-associated 1 like 3 [Source:HGNC Symbol;Acc:23801]	G	0	1782	-2.31754	0.692257	1	0	1	0	0	11	1.70108	hc	NA
ENSG00000105993	DNAJB6	DnaJ (Hsp40) homolog, subfamily B, member 6 [Source:HGNC Symbol;Acc:14888]	G	0	1783	-2.31754	0.692257	1	1	1	0	0	10	1.86783	hc	NA
ENSG00000108010	GLRX3	glutaredoxin 3 [Source:HGNC Symbol;Acc:15987]	G	0	1784	-2.31754	0.692257	1	0	1	0	0	11	1.90518	hc	NA
ENSG00000108055	SMC3	structural maintenance of chromosomes 3 [Source:HGNC Symbol;Acc:2468]	N	0	1785	-2.31754	0.692257	1	0	1	0	0	12	1.59631	hc	NA
ENSG00000111271	ACAD10	acyl-CoA dehydrogenase family, member 10 [Source:HGNC Symbol;Acc:21597]	G	0	1786	-2.31754	0.694606	1	0	1	0	0	14	1.68726	hc	NA
ENSG00000111530	CAND1	cullin-associated and neddylation-dissociated 1 [Source:HGNC Symbol;Acc:30688]	G	0	1787	-2.31754	0.694606	1	0	1	0	0	13	1.76478	hc	NA
ENSG00000112290	WASF1	WAS protein family, member 1 [Source:HGNC Symbol;Acc:12732]	G	0	1788	-2.31754	0.694606	1	1	1	0	0	10	1.58793	hc	NA
ENSG00000113387	SUB1	SUB1 homolog (S. cerevisiae) [Source:HGNC Symbol;Acc:19985]	G	0	1789	-2.31754	0.694606	1	0	1	0	0	16	1.67198	hc	NA
ENSG00000114023	FAM162A	family with sequence similarity 162, member A [Source:HGNC Symbol;Acc:17865]	G	0	1790	-2.31754	0.694606	1	1	1	0	0	11	1.74765	hc	NA
ENSG00000116288	PARK7	parkinson protein 7 [Source:HGNC Symbol;Acc:16369]	G	0	1791	-2.31754	0.694606	1	1	1	0	0	10	1.99183	hc	NA
ENSG00000117528	ABCD3	ATP-binding cassette, sub-family D (ALD), member 3 [Source:HGNC Symbol;Acc:67]	G	0	1792	-2.31754	0.694606	1	0	1	0	0	11	1.76699	hc	NA
ENSG00000117640	MTFR1L	mitochondrial fission regulator 1-like [Source:HGNC Symbol;Acc:28836]	G	0	1793	-2.31754	0.694606	1	0	1	0	0	10	1.64266	hc	NA
ENSG00000119139	TJP2	tight junction protein 2 [Source:HGNC Symbol;Acc:11828]	G	0	1794	-2.31754	0.694606	1	0	1	0	0	10	1.91352	hc	NA
ENSG00000120509	PDZD11	PDZ domain containing 11 [Source:HGNC Symbol;Acc:28034]	G	0	1795	-2.31754	0.694606	1	0	1	0	0	17	1.63506	hc	NA
ENSG00000124222	STX16	syntaxin 16 [Source:HGNC Symbol;Acc:11431]	G	0	1796	-2.31754	0.694606	1	1	1	0	0	10	1.7987	hc	NA
ENSG00000124767	GLO1	glyoxalase I [Source:HGNC Symbol;Acc:4323]	G	0	1797	-2.31754	0.694606	1	1	1	0	0	12	1.95643	hc	NA
ENSG00000130764	LRRC47	leucine rich repeat containing 47 [Source:HGNC Symbol;Acc:29207]	G	0	1798	-2.31754	0.694606	1	1	1	0	0	11	1.56007	hc	NA
ENSG00000131966	ACTR10	actin-related protein 10 homolog (S. cerevisiae) [Source:HGNC Symbol;Acc:17372]	G	0	1799	-2.31754	0.694606	1	1	1	0	0	16	1.65925	hc	NA
ENSG00000132024	CC2D1A	coiled-coil and C2 domain containing 1A [Source:HGNC Symbol;Acc:30237]	G	0	1800	-2.31754	0.694606	1	0	1	0	0	17	1.65117	hc	NA
ENSG00000133318	RTN3	reticulon 3 [Source:HGNC Symbol;Acc:10469]	N	0	1801	-2.31754	0.694606	1	0	1	0	0	22	1.71588	hc	NA
ENSG00000136813	KIAA0368	KIAA0368 [Source:HGNC Symbol;Acc:29020]	G	0	1802	-2.31754	0.69343	1	0	1	0	0	15	1.53638	hc	NA
ENSG00000137710	RDX	radixin [Source:HGNC Symbol;Acc:9944]	G	0	1803	-2.31754	0.69343	1	0	1	0	0	10	1.95512	hc	NA
ENSG00000138686	BBS7	Bardet-Biedl syndrome 7 [Source:HGNC Symbol;Acc:18758]	P	1	1804	-2.31754	0.69343	1	0	1	0	0	14	1.72374	hc	NA
ENSG00000138814	PPP3CA	protein phosphatase 3, catalytic subunit, alpha isozyme [Source:HGNC Symbol;Acc:9314]	G	0	1805	-2.31754	0.695748	1	0	1	0	0	12	1.5625	hc	NA
ENSG00000140319	SRP14	signal recognition particle 14kDa (homologous Alu RNA binding protein) [Source:HGNC Symbol;Acc:11299]	G	0	1806	-2.31754	0.695748	1	0	1	0	0	14	1.54152	hc	NA
ENSG00000140983	RHOT2	ras homolog family member T2 [Source:HGNC Symbol;Acc:21169]	G	0	1807	-2.31754	0.695748	1	0	1	0	0	13	1.98681	hc	NA
ENSG00000141279	NPEPPS	aminopeptidase puromycin sensitive [Source:HGNC Symbol;Acc:7900]	G	0	1808	-2.31754	0.695748	1	0	1	0	0	13	1.92515	hc	NA
ENSG00000144840	RABL3	RAB, member of RAS oncogene family-like 3 [Source:HGNC Symbol;Acc:18072]	G	0	1809	-2.31754	0.695748	1	0	1	0	0	17	1.86745	hc	NA
ENSG00000149084	HSD17B12	hydroxysteroid (17-beta) dehydrogenase 12 [Source:HGNC Symbol;Acc:18646]	G	0	1810	-2.31754	0.695748	1	1	1	0	0	10	1.54325	hc	NA
ENSG00000157036	EXOG	endo/exonuclease (5'-3'), endonuclease G-like [Source:HGNC Symbol;Acc:3347]	G	0	1811	-2.31754	0.695748	1	0	1	0	0	12	1.58935	hc	NA
ENSG00000160216	AGPAT3	1-acylglycerol-3-phosphate O-acyltransferase 3 [Source:HGNC Symbol;Acc:326]	G	0	1812	-2.31754	0.695748	1	0	1	0	0	17	1.69129	hc	NA
ENSG00000163539	CLASP2	cytoplasmic linker associated protein 2 [Source:HGNC Symbol;Acc:17078]	G	0	1813	-2.31754	0.695748	1	0	1	0	0	12	1.93183	hc	NA
ENSG00000164040	PGRMC2	progesterone receptor membrane component 2 [Source:HGNC Symbol;Acc:16089]	G	0	1814	-2.31754	0.695748	1	0	1	0	0	13	1.73294	hc	NA
ENSG00000164830	OXR1	oxidation resistance 1 [Source:HGNC Symbol;Acc:15822]	G	0	1815	-2.31754	0.695748	1	0	1	0	0	13	1.7236	hc	NA
ENSG00000165113	GKAP1	G kinase anchoring protein 1 [Source:HGNC Symbol;Acc:17496]	G	0	1816	-2.31754	0.695748	1	0	1	0	0	13	1.72677	hc	NA
ENSG00000166266	CUL5	cullin 5 [Source:HGNC Symbol;Acc:2556]	G	0	1817	-2.31754	0.695748	1	0	1	0	0	11	1.72852	hc	NA
ENSG00000167881	SRP68	signal recognition particle 68kDa [Source:HGNC Symbol;Acc:11302]	N	0	1818	-2.31754	0.695748	1	0	1	0	0	11	1.64983	hc	NA
ENSG00000167986	DDB1	damage-specific DNA binding protein 1, 127kDa [Source:HGNC Symbol;Acc:2717]	G	0	1819	-2.31754	0.69458	1	1	1	0	0	11	1.93825	hc	NA
ENSG00000168280	KIF5C	kinesin family member 5C [Source:HGNC Symbol;Acc:6325]	G	1	1820	-2.31754	0.69458	1	0	1	0	0	15	1.84291	hc	NA
ENSG00000168385	SEPT2	septin 2 [Source:HGNC Symbol;Acc:7729]	P	1	1821	-2.31754	0.69458	1	0	1	0	0	11	1.52009	hc	NA
ENSG00000168502	SOGA2	SOGA family member 2 [Source:HGNC Symbol;Acc:29121]	G	0	1822	-2.31754	0.693417	1	0	1	0	0	20	1.61067	hc	NA
ENSG00000168872	DDX19A	DEAD (Asp-Glu-Ala-Asp) box polypeptide 19A [Source:HGNC Symbol;Acc:25628]	G	0	1823	-2.31754	0.693417	1	0	1	0	0	14	1.65471	hc	NA
ENSG00000172992	DCAKD	dephospho-CoA kinase domain containing [Source:HGNC Symbol;Acc:26238]	G	0	1824	-2.31754	0.693417	1	0	1	0	0	11	1.93726	hc	NA
ENSG00000173801	JUP	junction plakoglobin [Source:HGNC Symbol;Acc:6207]	G	0	1825	-2.31754	0.693417	1	1	1	0	0	10	1.94484	hc	NA
ENSG00000174953	DHX36	DEAH (Asp-Glu-Ala-His) box polypeptide 36 [Source:HGNC Symbol;Acc:14410]	G	0	1826	-2.31754	0.693417	1	0	1	0	0	10	1.62946	hc	NA
ENSG00000178252	WDR6	WD repeat domain 6 [Source:HGNC Symbol;Acc:12758]	G	0	1827	-2.31754	0.693417	1	0	1	0	0	15	1.66136	hc	NA
ENSG00000180104	EXOC3	exocyst complex component 3 [Source:HGNC Symbol;Acc:30378]	P	0	1828	-2.31754	0.693417	1	0	1	0	0	15	1.84301	hc	NA
ENSG00000184110	EIF3C	eukaryotic translation initiation factor 3, subunit C [Source:HGNC Symbol;Acc:3279]	G	0	1829	-2.31754	0.69571	1	0	1	0	0	10	1.90019	hc	NA
ENSG00000196290	NIF3L1	NIF3 NGG1 interacting factor 3-like 1 (S. cerevisiae) [Source:HGNC Symbol;Acc:13390]	G	0	1830	-2.31754	0.69571	1	0	1	0	0	16	1.55312	hc	NA
ENSG00000196655	TRAPPC4	trafficking protein particle complex 4 [Source:HGNC Symbol;Acc:19943]	G	0	1831	-2.31754	0.69571	1	1	1	0	0	11	1.64366	hc	NA
ENSG00000205531	NAP1L4	nucleosome assembly protein 1-like 4 [Source:HGNC Symbol;Acc:7640]	G	0	1832	-2.31754	0.69571	1	0	1	0	0	10	1.78942	hc	NA
ENSG00000211460	TSN	translin [Source:HGNC Symbol;Acc:12379]	G	0	1833	-2.31754	0.69571	0	1	1	0	0	19	1.64897	hc	NA
ENSG00000099864	PALM	paralemmin [Source:HGNC Symbol;Acc:8594]	G	0	1834	-2.34681	0.69571	0	0	0	0	0	10	1.36698	hc	mc
ENSG00000073111	MCM2	minichromosome maintenance complex component 2 [Source:HGNC Symbol;Acc:6944]	G	0	1835	-2.37551	0.69571	1	1	1	0	0	8	2.81675	NA	NA
ENSG00000095002	MSH2	mutS homolog 2, colon cancer, nonpolyposis type 1 (E. coli) [Source:HGNC Symbol;Acc:7325]	G	0	1836	-2.37551	0.69571	1	0	1	0	0	9	2.91039	NA	NA
ENSG00000100462	PRMT5	protein arginine methyltransferase 5 [Source:HGNC Symbol;Acc:10894]	G	0	1837	-2.37551	0.69571	1	0	1	0	0	9	2.59517	NA	NA
ENSG00000100596	SPTLC2	serine palmitoyltransferase, long chain base subunit 2 [Source:HGNC Symbol;Acc:11278]	G	0	1838	-2.37551	0.69571	1	0	1	0	0	9	2.51188	NA	NA
ENSG00000105486	LIG1	ligase I, DNA, ATP-dependent [Source:HGNC Symbol;Acc:6598]	G	0	1839	-2.37551	0.69571	1	1	1	0	0	9	2.61116	NA	NA
ENSG00000112159	MDN1	MDN1, midasin homolog (yeast) [Source:HGNC Symbol;Acc:18302]	G	0	1840	-2.37551	0.69571	1	0	1	0	0	8	2.96995	NA	NA
ENSG00000119801	YPEL5	yippee-like 5 (Drosophila) [Source:HGNC Symbol;Acc:18329]	G	0	1841	-2.37551	0.69571	1	1	1	0	0	8	2.86399	NA	NA
ENSG00000123154	WDR83	WD repeat domain 83 [Source:HGNC Symbol;Acc:32672]	G	0	1842	-2.37551	0.69571	1	0	1	0	0	9	2.71077	NA	NA
ENSG00000124529	HIST1H4B	histone cluster 1, H4b [Source:HGNC Symbol;Acc:4789]	N	0	1843	-2.37551	0.69571	1	1	1	0	0	8	2.97602	NA	NA
ENSG00000132141	CCT6B	chaperonin containing TCP1, subunit 6B (zeta 2) [Source:HGNC Symbol;Acc:1621]	G	0	1844	-2.37551	0.69797	1	0	1	0	0	8	2.56839	NA	NA
ENSG00000135250	SRPK2	SRSF protein kinase 2 [Source:HGNC Symbol;Acc:11306]	G	0	1845	-2.37551	0.69797	1	0	1	0	0	7	2.82011	NA	NA
ENSG00000158406	HIST1H4H	histone cluster 1, H4h [Source:HGNC Symbol;Acc:4788]	N	0	1846	-2.37551	0.69797	1	1	1	0	0	8	2.97602	NA	NA
ENSG00000164294	GPX8	glutathione peroxidase 8 (putative) [Source:HGNC Symbol;Acc:33100]	G	0	1847	-2.37551	0.700196	1	0	1	0	0	7	2.51988	NA	NA
ENSG00000173113	TRMT112	tRNA methyltransferase 11-2 homolog (S. cerevisiae) [Source:HGNC Symbol;Acc:26940]	G	0	1848	-2.37551	0.700196	0	1	1	0	0	7	2.54326	NA	NA
ENSG00000178952	TUFM	Tu translation elongation factor, mitochondrial [Source:HGNC Symbol;Acc:12420]	G	0	1849	-2.37551	0.700196	1	1	1	0	0	9	2.89095	NA	NA
ENSG00000182217	HIST2H4B	histone cluster 2, H4b [Source:HGNC Symbol;Acc:29607]	N	0	1850	-2.37551	0.700196	1	1	1	0	0	8	2.97602	NA	NA
ENSG00000183941	HIST2H4A	histone cluster 2, H4a [Source:HGNC Symbol;Acc:4794]	N	0	1851	-2.37551	0.702389	1	1	1	0	0	8	2.97602	NA	NA
ENSG00000188987	HIST1H4D	histone cluster 1, H4d [Source:HGNC Symbol;Acc:4782]	N	0	1852	-2.37551	0.704551	1	1	1	0	0	8	2.97602	NA	NA
ENSG00000196176	HIST1H4A	histone cluster 1, H4a [Source:HGNC Symbol;Acc:4781]	N	0	1853	-2.37551	0.706682	1	1	1	0	0	8	2.97602	NA	NA
ENSG00000197061	HIST1H4C	histone cluster 1, H4c [Source:HGNC Symbol;Acc:4787]	N	0	1854	-2.37551	0.708782	1	1	1	0	0	8	2.97602	NA	NA
ENSG00000197238	HIST1H4J	histone cluster 1, H4j [Source:HGNC Symbol;Acc:4785]	N	0	1855	-2.37551	0.710852	1	1	1	0	0	8	2.97602	NA	NA
ENSG00000197837	HIST4H4	histone cluster 4, H4 [Source:HGNC Symbol;Acc:20510]	N	0	1856	-2.37551	0.712893	1	1	1	0	0	8	2.97602	NA	NA
ENSG00000197914	HIST1H4K	histone cluster 1, H4k [Source:HGNC Symbol;Acc:4784]	N	0	1857	-2.37551	0.714905	1	1	1	0	0	8	2.97602	NA	NA
ENSG00000198327	HIST1H4F	histone cluster 1, H4f [Source:HGNC Symbol;Acc:4783]	N	0	1858	-2.37551	0.716889	1	1	1	0	0	8	2.97602	NA	NA
ENSG00000198339	HIST1H4I	histone cluster 1, H4i [Source:HGNC Symbol;Acc:4793]	N	0	1859	-2.37551	0.718846	1	1	1	0	0	8	2.97602	NA	NA
ENSG00000198518	HIST1H4E	histone cluster 1, H4e [Source:HGNC Symbol;Acc:4790]	N	0	1860	-2.37551	0.720776	1	1	1	0	0	8	2.97602	NA	NA
ENSG00000198558	HIST1H4L	histone cluster 1, H4l [Source:HGNC Symbol;Acc:4791]	N	0	1861	-2.37551	0.72268	1	1	1	0	0	8	2.97602	NA	NA
ENSG00000111885	MAN1A1	mannosidase, alpha, class 1A, member 1 [Source:HGNC Symbol;Acc:6821]	G	0	1862	-2.37938	0.724558	1	0	1	0	0	12	0.162612	hc	hc
ENSG00000092969	TGFB2	transforming growth factor, beta 2 [Source:HGNC Symbol;Acc:11768]	G	0	1863	-2.40746	0.724558	0	0	0	0	1	10	1.7349	NA	lc
ENSG00000138041	SMEK2	SMEK homolog 2, suppressor of mek1 (Dictyostelium) [Source:HGNC Symbol;Acc:29267]	G	0	1864	-2.40746	0.724558	0	0	0	0	1	11	1.8478	NA	lc
ENSG00000145740	SLC30A5	solute carrier family 30 (zinc transporter), member 5 [Source:HGNC Symbol;Acc:19089]	G	0	1865	-2.40746	0.724558	0	0	0	0	1	14	1.74016	NA	lc
ENSG00000076944	STXBP2	syntaxin binding protein 2 [Source:HGNC Symbol;Acc:11445]	G	0	1866	-2.42418	0.724558	0	0	0	0	0	8	0.638498	mc	NA
ENSG00000110048	OSBP	oxysterol binding protein [Source:HGNC Symbol;Acc:8503]	G	0	1867	-2.42418	0.724558	0	0	0	0	0	9	0.773994	mc	NA
ENSG00000111142	METAP2	methionyl aminopeptidase 2 [Source:HGNC Symbol;Acc:16672]	G	0	1868	-2.42418	0.724558	0	0	0	0	0	8	0.702806	mc	NA
ENSG00000116752	BCAS2	breast carcinoma amplified sequence 2 [Source:HGNC Symbol;Acc:975]	G	0	1869	-2.42418	0.724558	0	0	0	0	0	8	0.838582	mc	NA
ENSG00000135823	STX6	syntaxin 6 [Source:HGNC Symbol;Acc:11441]	G	0	1870	-2.42418	0.724558	0	0	0	0	0	9	0.72118	mc	NA
ENSG00000144848	ATG3	autophagy related 3 [Source:HGNC Symbol;Acc:20962]	G	1	1871	-2.42418	0.724558	0	0	0	0	0	7	0.773391	mc	NA
ENSG00000151532	VTI1A	vesicle transport through interaction with t-SNAREs 1A [Source:HGNC Symbol;Acc:17792]	G	0	1872	-2.42418	0.724558	0	0	0	0	0	9	0.792934	mc	NA
ENSG00000080493	SLC4A4	solute carrier family 4, sodium bicarbonate cotransporter, member 4 [Source:HGNC Symbol;Acc:11030]	G	0	1873	-2.44055	0.724558	0	0	0	0	0	16	2.07099	NA	hc
ENSG00000081842	PCDHA6	protocadherin alpha 6 [Source:HGNC Symbol;Acc:8672]	G	0	1874	-2.44055	0.724558	0	0	0	0	0	13	2.08028	NA	hc
ENSG00000117983	MUC5B	mucin 5B, oligomeric mucus/gel-forming [Source:HGNC Symbol;Acc:7516]	G	0	1875	-2.44055	0.724558	0	0	0	0	0	11	2.07374	NA	hc
ENSG00000131781	FMO5	flavin containing monooxygenase 5 [Source:HGNC Symbol;Acc:3773]	G	0	1876	-2.44055	0.724558	0	0	0	0	0	16	2.03289	NA	hc
ENSG00000134121	CHL1	cell adhesion molecule with homology to L1CAM (close homolog of L1) [Source:HGNC Symbol;Acc:1939]	G	0	1877	-2.44055	0.724558	0	0	0	0	0	10	2.2744	NA	hc
ENSG00000161055	SCGB3A1	secretoglobin, family 3A, member 1 [Source:HGNC Symbol;Acc:18384]	G	0	1878	-2.44055	0.724558	0	0	0	0	0	10	2.49323	NA	hc
ENSG00000174514	MFSD4	major facilitator superfamily domain containing 4 [Source:HGNC Symbol;Acc:25433]	G	0	1879	-2.44055	0.724558	0	0	0	0	0	13	2.35908	NA	hc
ENSG00000196344	ADH7	alcohol dehydrogenase 7 (class IV), mu or sigma polypeptide [Source:HGNC Symbol;Acc:256]	G	0	1880	-2.44055	0.724558	0	0	0	0	0	10	2.32288	NA	hc
ENSG00000239389	PCDHA13	protocadherin alpha 13 [Source:HGNC Symbol;Acc:8667]	G	0	1881	-2.44055	0.724558	0	0	0	0	0	13	2.07951	NA	hc
ENSG00000243232	PCDHAC2	protocadherin alpha subfamily C, 2 [Source:HGNC Symbol;Acc:8677]	G	0	1882	-2.44055	0.724558	0	0	0	0	0	13	2.0792	NA	hc
ENSG00000248383	PCDHAC1	protocadherin alpha subfamily C, 1 [Source:HGNC Symbol;Acc:8676]	G	0	1883	-2.44055	0.724558	0	0	0	0	0	13	2.07936	NA	hc
ENSG00000249158	PCDHA11	protocadherin alpha 11 [Source:HGNC Symbol;Acc:8665]	G	0	1884	-2.44055	0.724558	0	0	0	0	0	13	2.07966	NA	hc
ENSG00000250120	PCDHA10	protocadherin alpha 10 [Source:HGNC Symbol;Acc:8664]	G	0	1885	-2.44055	0.724558	0	0	0	0	0	13	2.07982	NA	hc
ENSG00000251664	PCDHA12	protocadherin alpha 12 [Source:HGNC Symbol;Acc:8666]	G	0	1886	-2.44055	0.724558	0	0	0	0	0	13	2.07905	NA	hc
ENSG00000076382	SPAG5	sperm associated antigen 5 [Source:HGNC Symbol;Acc:13452]	G	0	1887	-2.44184	0.724558	1	1	1	1	0	10	2.57763	NA	NA
ENSG00000152240	HAUS1	HAUS augmin-like complex, subunit 1 [Source:HGNC Symbol;Acc:25174]	G	1	1888	-2.44184	0.724558	1	0	1	1	0	18	2.5077	NA	NA
ENSG00000168090	COPS6	COP9 constitutive photomorphogenic homolog subunit 6 (Arabidopsis) [Source:HGNC Symbol;Acc:21749]	G	0	1889	-2.44184	0.724558	1	0	1	1	0	14	2.65385	NA	NA
ENSG00000115762	PLEKHB2	pleckstrin homology domain containing, family B (evectins) member 2 [Source:HGNC Symbol;Acc:19236]	G	0	1890	-2.49051	0.724558	0	0	0	1	0	16	0.77333	mc	NA
ENSG00000177425	PAWR	PRKC, apoptosis, WT1, regulator [Source:HGNC Symbol;Acc:8614]	G	0	1891	-2.49051	0.724558	0	0	0	1	0	13	0.93039	mc	NA
ENSG00000100445	SDR39U1	short chain dehydrogenase/reductase family 39U, member 1 [Source:HGNC Symbol;Acc:20275]	G	0	1892	-2.49499	0.724558	0	0	0	0	0	22	2.20548	mc	NA
ENSG00000115042	FAHD2A	fumarylacetoacetate hydrolase domain containing 2A [Source:HGNC Symbol;Acc:24252]	G	0	1893	-2.49499	0.724558	0	0	0	0	0	16	2.0873	mc	NA
ENSG00000125633	CCDC93	coiled-coil domain containing 93 [Source:HGNC Symbol;Acc:25611]	G	0	1894	-2.49499	0.724558	0	0	0	0	0	18	2.00993	mc	NA
ENSG00000129473	BCL2L2	BCL2-like 2 [Source:HGNC Symbol;Acc:995]	G	0	1895	-2.49499	0.724558	0	0	0	0	0	14	2.25959	mc	NA
ENSG00000129480	DTD2	D-tyrosyl-tRNA deacylase 2 (putative) [Source:HGNC Symbol;Acc:20277]	G	0	1896	-2.49499	0.724558	0	0	0	0	0	17	2.1789	mc	NA
ENSG00000137161	CNPY3	canopy 3 homolog (zebrafish) [Source:HGNC Symbol;Acc:11968]	G	0	1897	-2.49499	0.724558	0	0	0	0	0	11	2.29116	mc	NA
ENSG00000147003	TMEM27	transmembrane protein 27 [Source:HGNC Symbol;Acc:29437]	G	0	1898	-2.49499	0.724558	0	0	0	0	0	10	2.45108	mc	NA
ENSG00000164904	ALDH7A1	aldehyde dehydrogenase 7 family, member A1 [Source:HGNC Symbol;Acc:877]	N	0	1899	-2.49499	0.724558	0	0	0	0	0	14	2.19908	mc	NA
ENSG00000167220	HDHD2	haloacid dehalogenase-like hydrolase domain containing 2 [Source:HGNC Symbol;Acc:25364]	G	0	1900	-2.49499	0.72641	0	0	0	0	0	15	2.39163	mc	NA
ENSG00000173208	ABCD2	ATP-binding cassette, sub-family D (ALD), member 2 [Source:HGNC Symbol;Acc:66]	N	0	1901	-2.49499	0.72641	0	0	0	0	0	11	2.07233	mc	NA
ENSG00000011243	AKAP8L	A kinase (PRKA) anchor protein 8-like [Source:HGNC Symbol;Acc:29857]	G	0	1902	-2.50385	0.725326	1	1	1	0	1	11	1.72881	NA	NA
ENSG00000015676	NUDCD3	NudC domain containing 3 [Source:HGNC Symbol;Acc:22208]	G	1	1903	-2.50385	0.725326	1	1	1	0	1	14	1.87209	NA	NA
ENSG00000063244	U2AF2	U2 small nuclear RNA auxiliary factor 2 [Source:HGNC Symbol;Acc:23156]	G	0	1904	-2.50385	0.725326	1	0	1	0	1	13	1.64306	NA	NA
ENSG00000069020	MAST4	microtubule associated serine/threonine kinase family member 4 [Source:HGNC Symbol;Acc:19037]	G	0	1905	-2.50385	0.725326	1	0	1	0	1	13	1.66377	NA	NA
ENSG00000069712	KIAA1107	KIAA1107 [Source:HGNC Symbol;Acc:29192]	G	0	1906	-2.50385	0.725326	1	0	1	0	1	11	1.62715	NA	NA
ENSG00000077157	PPP1R12B	protein phosphatase 1, regulatory subunit 12B [Source:HGNC Symbol;Acc:7619]	G	0	1907	-2.50385	0.725326	1	0	1	0	1	20	1.51001	NA	NA
ENSG00000081154	PCNP	PEST proteolytic signal containing nuclear protein [Source:HGNC Symbol;Acc:30023]	G	0	1908	-2.50385	0.725326	1	0	1	0	1	13	1.58331	NA	NA
ENSG00000082438	COBLL1	cordon-bleu WH2 repeat protein-like 1 [Source:HGNC Symbol;Acc:23571]	G	0	1909	-2.50385	0.725326	1	1	1	0	1	12	1.51007	NA	NA
ENSG00000091536	MYO15A	myosin XVA [Source:HGNC Symbol;Acc:7594]	P	0	1910	-2.50385	0.725326	1	0	1	0	1	15	1.81509	NA	NA
ENSG00000100395	L3MBTL2	l(3)mbt-like 2 (Drosophila) [Source:HGNC Symbol;Acc:18594]	G	0	1911	-2.50385	0.727158	1	0	1	0	1	10	1.93775	NA	NA
ENSG00000101680	LAMA1	laminin, alpha 1 [Source:HGNC Symbol;Acc:6481]	N	0	1912	-2.50385	0.727158	1	0	1	0	1	25	1.60841	NA	NA
ENSG00000105647	PIK3R2	phosphoinositide-3-kinase, regulatory subunit 2 (beta) [Source:HGNC Symbol;Acc:8980]	G	0	1913	-2.50385	0.728966	1	0	1	0	1	10	1.89526	NA	NA
ENSG00000107560	RAB11FIP2	RAB11 family interacting protein 2 (class I) [Source:HGNC Symbol;Acc:29152]	G	0	1914	-2.50385	0.728966	1	0	1	0	1	11	1.60155	NA	NA
ENSG00000110921	MVK	mevalonate kinase [Source:HGNC Symbol;Acc:7530]	G	0	1915	-2.50385	0.728966	0	1	1	0	1	15	1.81181	NA	NA
ENSG00000111642	CHD4	chromodomain helicase DNA binding protein 4 [Source:HGNC Symbol;Acc:1919]	G	0	1916	-2.50385	0.728966	1	0	1	0	1	13	1.81757	NA	NA
ENSG00000114439	BBX	bobby sox homolog (Drosophila) [Source:HGNC Symbol;Acc:14422]	G	0	1917	-2.50385	0.728966	1	0	1	0	1	10	1.91925	NA	NA
ENSG00000115355	CCDC88A	coiled-coil domain containing 88A [Source:HGNC Symbol;Acc:25523]	G	1	1918	-2.50385	0.728966	1	0	1	0	1	11	1.94492	NA	NA
ENSG00000117408	IPO13	importin 13 [Source:HGNC Symbol;Acc:16853]	G	0	1919	-2.50385	0.728966	1	1	1	0	1	12	1.78272	NA	NA
ENSG00000121621	KIF18A	kinesin family member 18A [Source:HGNC Symbol;Acc:29441]	G	0	1920	-2.50385	0.728966	1	0	1	0	1	11	1.59624	NA	NA
ENSG00000122483	CCDC18	coiled-coil domain containing 18 [Source:HGNC Symbol;Acc:30370]	G	0	1921	-2.50385	0.728966	1	0	1	0	1	11	1.84393	NA	NA
ENSG00000122966	CIT	citron (rho-interacting, serine/threonine kinase 21) [Source:HGNC Symbol;Acc:1985]	G	0	1922	-2.50385	0.728966	1	0	1	0	1	11	1.53377	NA	NA
ENSG00000124177	CHD6	chromodomain helicase DNA binding protein 6 [Source:HGNC Symbol;Acc:19057]	G	0	1923	-2.50385	0.728966	1	0	1	0	1	13	1.50145	NA	NA
ENSG00000124208	TMEM189-UBE2V1	TMEM189-UBE2V1 readthrough [Source:HGNC Symbol;Acc:33521]	G	0	1924	-2.50385	0.728966	0	1	1	0	1	10	1.79481	NA	NA
ENSG00000130669	PAK4	p21 protein (Cdc42/Rac)-activated kinase 4 [Source:HGNC Symbol;Acc:16059]	G	0	1925	-2.50385	0.728966	1	0	1	0	1	11	1.9358	NA	NA
ENSG00000130702	LAMA5	laminin, alpha 5 [Source:HGNC Symbol;Acc:6485]	N	1	1926	-2.50385	0.728966	1	0	1	0	1	22	1.6122	NA	NA
ENSG00000130939	UBE4B	ubiquitination factor E4B [Source:HGNC Symbol;Acc:12500]	G	0	1927	-2.50385	0.730751	1	0	1	0	1	10	1.6818	NA	NA
ENSG00000132155	RAF1	v-raf-1 murine leukemia viral oncogene homolog 1 [Source:HGNC Symbol;Acc:9829]	N	0	1928	-2.50385	0.730751	1	0	1	0	1	11	1.70012	NA	NA
ENSG00000136807	CDK9	cyclin-dependent kinase 9 [Source:HGNC Symbol;Acc:1780]	G	0	1929	-2.50385	0.732512	1	0	1	0	1	11	1.79487	NA	NA
ENSG00000137776	SLTM	SAFB-like, transcription modulator [Source:HGNC Symbol;Acc:20709]	G	0	1930	-2.50385	0.732512	1	0	1	0	1	10	1.81411	NA	NA
ENSG00000142192	APP	amyloid beta (A4) precursor protein [Source:HGNC Symbol;Acc:620]	N	1	1931	-2.50385	0.732512	1	0	1	0	1	13	1.96005	NA	NA
ENSG00000143970	ASXL2	additional sex combs like 2 (Drosophila) [Source:HGNC Symbol;Acc:23805]	G	0	1932	-2.50385	0.731448	1	0	1	0	1	10	1.74649	NA	NA
ENSG00000145362	ANK2	ankyrin 2, neuronal [Source:HGNC Symbol;Acc:493]	G	0	1933	-2.50385	0.731448	1	0	1	0	1	13	1.5705	NA	NA
ENSG00000153914	SREK1	splicing regulatory glutamine/lysine-rich protein 1 [Source:HGNC Symbol;Acc:17882]	G	0	1934	-2.50385	0.731448	1	0	1	0	1	10	1.65808	NA	NA
ENSG00000157540	DYRK1A	dual-specificity tyrosine-(Y)-phosphorylation regulated kinase 1A [Source:HGNC Symbol;Acc:3091]	G	0	1935	-2.50385	0.731448	1	1	1	0	1	12	1.97552	NA	NA
ENSG00000158079	PTPDC1	protein tyrosine phosphatase domain containing 1 [Source:HGNC Symbol;Acc:30184]	P	1	1936	-2.50385	0.731448	1	0	1	0	1	12	1.81607	NA	NA
ENSG00000159131	GART	phosphoribosylglycinamide formyltransferase, phosphoribosylglycinamide synthetase, phosphoribosylaminoimidazole synthetase [Source:HGNC Symbol;Acc:4163]	G	0	1937	-2.50385	0.730388	1	0	1	0	1	11	1.56231	NA	NA
ENSG00000160145	KALRN	kalirin, RhoGEF kinase [Source:HGNC Symbol;Acc:4814]	G	0	1938	-2.50385	0.730388	1	0	1	0	1	10	1.52344	NA	NA
ENSG00000160818	GPATCH4	G patch domain containing 4 [Source:HGNC Symbol;Acc:25982]	G	0	1939	-2.50385	0.730388	1	0	1	0	1	14	1.50816	NA	NA
ENSG00000161847	RAVER1	ribonucleoprotein, PTB-binding 1 [Source:HGNC Symbol;Acc:30296]	G	0	1940	-2.50385	0.730388	1	0	1	0	1	15	1.6447	NA	NA
ENSG00000165802	NSMF	NMDA receptor synaptonuclear signaling and neuronal migration factor [Source:HGNC Symbol;Acc:29843]	G	0	1941	-2.50385	0.730388	1	0	1	0	1	16	1.60981	NA	NA
ENSG00000167862	ICT1	immature colon carcinoma transcript 1 [Source:HGNC Symbol;Acc:5359]	G	0	1942	-2.50385	0.730388	0	1	1	0	1	11	1.7311	NA	NA
ENSG00000168096	ANKS3	ankyrin repeat and sterile alpha motif domain containing 3 [Source:HGNC Symbol;Acc:29422]	G	0	1943	-2.50385	0.730388	1	0	1	0	1	12	1.81607	NA	NA
ENSG00000169122	FAM110B	family with sequence similarity 110, member B [Source:HGNC Symbol;Acc:28587]	G	0	1944	-2.50385	0.730388	1	0	1	0	1	12	1.70004	NA	NA
ENSG00000172466	ZNF24	zinc finger protein 24 [Source:HGNC Symbol;Acc:13032]	G	0	1945	-2.50385	0.730388	1	0	1	0	1	10	1.81944	NA	NA
ENSG00000176155	CCDC57	coiled-coil domain containing 57 [Source:HGNC Symbol;Acc:27564]	G	0	1946	-2.50385	0.730388	1	0	1	0	1	14	1.95589	NA	NA
ENSG00000178105	DDX10	DEAD (Asp-Glu-Ala-Asp) box polypeptide 10 [Source:HGNC Symbol;Acc:2735]	G	0	1947	-2.50385	0.730388	1	0	1	0	1	11	1.84415	NA	NA
ENSG00000179222	MAGED1	melanoma antigen family D, 1 [Source:HGNC Symbol;Acc:6813]	G	0	1948	-2.50385	0.730388	1	1	1	0	1	10	1.77604	NA	NA
ENSG00000184897	H1FX	H1 histone family, member X [Source:HGNC Symbol;Acc:4722]	G	0	1949	-2.50385	0.730388	0	1	1	0	1	10	1.87995	NA	NA
ENSG00000185551	NR2F2	nuclear receptor subfamily 2, group F, member 2 [Source:HGNC Symbol;Acc:7976]	G	0	1950	-2.50385	0.730388	1	0	1	0	1	11	1.85026	NA	NA
ENSG00000262866	IFT20	intraflagellar transport 20 homolog (Chlamydomonas) [Source:HGNC Symbol;Acc:30989]	G	0	1951	-2.51224	0.730388	1	1	1	0	0	NA	3.67867	NA	NA
ENSG00000266095	BCL9	B-cell CLL/lymphoma 9 [Source:HGNC Symbol;Acc:1008]	G	0	1952	-2.51224	0.730388	1	0	1	0	0	NA	3.52647	NA	NA
ENSG00000087495	PHACTR3	phosphatase and actin regulator 3 [Source:HGNC Symbol;Acc:15833]	G	0	1953	-2.51694	0.730388	0	0	0	0	1	10	0.716707	NA	mc
ENSG00000164929	BAALC	brain and acute leukemia, cytoplasmic [Source:HGNC Symbol;Acc:14333]	G	0	1954	-2.51694	0.730388	0	0	0	0	1	12	0.838028	NA	mc
ENSG00000187098	MITF	microphthalmia-associated transcription factor [Source:HGNC Symbol;Acc:7105]	G	0	1955	-2.51694	0.730388	0	0	0	0	1	12	0.855238	NA	mc
ENSG00000065989	PDE4A	phosphodiesterase 4A, cAMP-specific [Source:HGNC Symbol;Acc:8780]	G	0	1956	-2.53313	0.730388	0	0	0	0	1	12	1.37318	NA	mc
ENSG00000071242	RPS6KA2	ribosomal protein S6 kinase, 90kDa, polypeptide 2 [Source:HGNC Symbol;Acc:10431]	G	0	1957	-2.53313	0.730388	0	0	0	0	1	19	1.32145	NA	mc
ENSG00000104044	OCA2	oculocutaneous albinism II [Source:HGNC Symbol;Acc:8101]	G	0	1958	-2.53313	0.730388	0	0	0	0	1	19	1.05226	NA	mc
ENSG00000106541	AGR2	anterior gradient 2 homolog (Xenopus laevis) [Source:HGNC Symbol;Acc:328]	G	0	1959	-2.53313	0.730388	0	0	0	0	1	10	1.26602	NA	mc
ENSG00000113851	CRBN	cereblon [Source:HGNC Symbol;Acc:30185]	G	0	1960	-2.53313	0.730388	0	0	0	0	1	16	1.21209	NA	mc
ENSG00000116299	KIAA1324	KIAA1324 [Source:HGNC Symbol;Acc:29618]	G	0	1961	-2.53313	0.730388	0	0	0	0	1	18	1.46906	NA	mc
ENSG00000119125	GDA	guanine deaminase [Source:HGNC Symbol;Acc:4212]	G	0	1962	-2.53313	0.730388	0	0	0	0	1	16	1.39353	NA	mc
ENSG00000119866	BCL11A	B-cell CLL/lymphoma 11A (zinc finger protein) [Source:HGNC Symbol;Acc:13221]	G	0	1963	-2.53313	0.730388	0	0	0	0	1	11	1.27966	NA	mc
ENSG00000198948	MFAP3L	microfibrillar-associated protein 3-like [Source:HGNC Symbol;Acc:29083]	G	0	1964	-2.53313	0.730388	0	0	0	0	1	10	1.46006	NA	mc
ENSG00000213160	KLHL23	kelch-like family member 23 [Source:HGNC Symbol;Acc:27506]	G	0	1965	-2.53313	0.730388	0	0	0	0	1	19	1.12473	NA	mc
ENSG00000102309	PIN4	protein (peptidylprolyl cis/trans isomerase) NIMA-interacting, 4 (parvulin) [Source:HGNC Symbol;Acc:8992]	G	0	1966	-2.54681	0.730388	0	1	1	0	0	16	1.89473	NA	mc
ENSG00000108924	HLF	hepatic leukemia factor [Source:HGNC Symbol;Acc:4977]	G	0	1967	-2.54681	0.730388	1	0	1	0	0	11	1.86573	NA	mc
ENSG00000122912	SLC25A16	solute carrier family 25 (mitochondrial carrier; Graves disease autoantigen), member 16 [Source:HGNC Symbol;Acc:10986]	G	0	1968	-2.54681	0.730388	1	0	1	0	0	12	1.78823	NA	mc
ENSG00000123191	ATP7B	ATPase, Cu++ transporting, beta polypeptide [Source:HGNC Symbol;Acc:870]	G	0	1969	-2.54681	0.730388	1	0	1	0	0	10	1.92504	NA	mc
ENSG00000163257	DCAF16	DDB1 and CUL4 associated factor 16 [Source:HGNC Symbol;Acc:25987]	G	0	1970	-2.54681	0.730388	1	0	1	0	0	10	1.83434	NA	mc
ENSG00000027001	MIPEP	mitochondrial intermediate peptidase [Source:HGNC Symbol;Acc:7104]	G	0	1971	-2.55066	0.730388	0	0	0	0	0	11	4.32522	NA	NA
ENSG00000064692	SNCAIP	synuclein, alpha interacting protein [Source:HGNC Symbol;Acc:11139]	G	0	1972	-2.55066	0.730388	0	0	0	0	0	10	4.24462	NA	NA
ENSG00000077684	PHF17	PHD finger protein 17 [Source:HGNC Symbol;Acc:30027]	P	1	1973	-2.55066	0.730388	0	0	0	0	0	13	4.20177	NA	NA
ENSG00000084693	AGBL5	ATP/GTP binding protein-like 5 [Source:HGNC Symbol;Acc:26147]	G	0	1974	-2.55066	0.729331	0	0	0	0	0	14	4.07106	NA	NA
ENSG00000108406	DHX40	DEAH (Asp-Glu-Ala-His) box polypeptide 40 [Source:HGNC Symbol;Acc:18018]	G	0	1975	-2.55066	0.729331	0	0	0	0	0	14	4.04714	NA	NA
ENSG00000109182	CWH43	cell wall biogenesis 43 C-terminal homolog (S. cerevisiae) [Source:HGNC Symbol;Acc:26133]	G	0	1976	-2.55066	0.729331	0	0	0	0	0	19	4.46065	NA	NA
ENSG00000109881	CCDC34	coiled-coil domain containing 34 [Source:HGNC Symbol;Acc:25079]	G	0	1977	-2.55066	0.729331	0	0	0	0	0	15	4.17852	NA	NA
ENSG00000111450	STX2	syntaxin 2 [Source:HGNC Symbol;Acc:3403]	G	0	1978	-2.55066	0.729331	0	0	0	0	0	10	4.07703	NA	NA
ENSG00000112667	DNPH1	2'-deoxynucleoside 5'-phosphate N-hydrolase 1 [Source:HGNC Symbol;Acc:21218]	G	0	1979	-2.55066	0.729331	0	0	0	0	0	18	4.09711	NA	NA
ENSG00000114204	SERPINI2	serpin peptidase inhibitor, clade I (pancpin), member 2 [Source:HGNC Symbol;Acc:8945]	G	0	1980	-2.55066	0.729331	0	0	0	0	0	10	4.28105	NA	NA
ENSG00000114455	HHLA2	HERV-H LTR-associating 2 [Source:HGNC Symbol;Acc:4905]	G	0	1981	-2.55066	0.729331	0	0	0	0	0	12	4.00222	NA	NA
ENSG00000120256	LRP11	low density lipoprotein receptor-related protein 11 [Source:HGNC Symbol;Acc:16936]	G	0	1982	-2.55066	0.729331	0	0	0	0	0	12	4.17478	NA	NA
ENSG00000124215	CDH26	cadherin 26 [Source:HGNC Symbol;Acc:15902]	G	0	1983	-2.55066	0.729331	0	0	0	0	0	10	4.17852	NA	NA
ENSG00000125991	ERGIC3	ERGIC and golgi 3 [Source:HGNC Symbol;Acc:15927]	G	0	1984	-2.55066	0.729331	0	0	0	0	0	11	4.29767	NA	NA
ENSG00000126773	PCNXL4	pecanex-like 4 (Drosophila) [Source:HGNC Symbol;Acc:20349]	G	0	1985	-2.55066	0.729331	0	0	0	0	0	14	4.21351	NA	NA
ENSG00000127952	STYXL1	serine/threonine/tyrosine interacting-like 1 [Source:HGNC Symbol;Acc:18165]	G	0	1986	-2.55066	0.729331	0	0	0	0	0	13	4.38013	NA	NA
ENSG00000130511	SSBP4	single stranded DNA binding protein 4 [Source:HGNC Symbol;Acc:15676]	G	0	1987	-2.55066	0.729331	0	0	0	0	0	10	4.12007	NA	NA
ENSG00000133678	TMEM254	transmembrane protein 254 [Source:HGNC Symbol;Acc:25804]	G	0	1988	-2.55066	0.729331	0	0	0	0	0	12	4.18868	NA	NA
ENSG00000136449	MYCBPAP	MYCBP associated protein [Source:HGNC Symbol;Acc:19677]	G	0	1989	-2.55066	0.729331	0	0	0	0	0	10	4.2279	NA	NA
ENSG00000142959	BEST4	bestrophin 4 [Source:HGNC Symbol;Acc:17106]	G	0	1990	-2.55066	0.729331	0	0	0	0	0	19	4.18055	NA	NA
ENSG00000143951	WDPCP	WD repeat containing planar cell polarity effector [Source:HGNC Symbol;Acc:28027]	P	1	1991	-2.55066	0.729331	0	0	0	0	0	15	4.38079	NA	NA
ENSG00000144445	KANSL1L	KAT8 regulatory NSL complex subunit 1-like [Source:HGNC Symbol;Acc:26310]	G	0	1992	-2.55066	0.731082	0	0	0	0	0	11	4.07123	NA	NA
ENSG00000147894	C9orf72	chromosome 9 open reading frame 72 [Source:HGNC Symbol;Acc:28337]	G	0	1993	-2.55066	0.731082	0	0	0	0	0	18	4.10831	NA	NA
ENSG00000148814	LRRC27	leucine rich repeat containing 27 [Source:HGNC Symbol;Acc:29346]	G	0	1994	-2.55066	0.731082	0	0	0	0	0	17	4.04948	NA	NA
ENSG00000155096	AZIN1	antizyme inhibitor 1 [Source:HGNC Symbol;Acc:16432]	G	0	1995	-2.55066	0.731082	0	0	0	0	0	10	4.11444	NA	NA
ENSG00000157429	ZNF19	zinc finger protein 19 [Source:HGNC Symbol;Acc:12981]	G	0	1996	-2.55066	0.731082	0	0	0	0	0	10	4.28313	NA	NA
ENSG00000159239	C2orf81	chromosome 2 open reading frame 81 [Source:HGNC Symbol;Acc:34350]	G	0	1997	-2.55066	0.731082	0	0	0	0	0	10	4.25871	NA	NA
ENSG00000160838	LRRC71	leucine rich repeat containing 71 [Source:HGNC Symbol;Acc:26556]	G	0	1998	-2.55066	0.731082	0	0	0	0	0	18	4.4773	NA	NA
ENSG00000161996	WDR90	WD repeat domain 90 [Source:HGNC Symbol;Acc:26960]	G	0	1999	-2.55066	0.731082	0	0	0	0	0	15	4.32846	NA	NA
[truncated: 20,694 more rows]
