# Supplementary material for: CiliaCarta: An integrated and validated compendium of ciliary genes
Source: PLoS One. 2019 May 16;14(5):e0216705. doi: 10.1371/journal.pone.0216705 (PMC6522010; doi:10.1371/journal.pone.0216705)
Supplement: S2 Table — The N2 strain (wild type) is included as a negative control, while PT709 nphp-4(tm925), him-5(e1490), FX3100 mks-5(tm3100), and PR813 osm-5(p813) were included as positive controls. The mutants are scored as follows: “++”normal, “+” mild effect, “-” severe effect. Specifically for roaming: “++” normal, “-”defective (p<0.05 unpaired t-test vs. WT). For dye uptake: “++” normal, “+/++” slightly reduced uptake, “+” mild reduces dye uptake, “-”defective dye uptake. For osmotic avoidance: “++” normal. For NBEA (F10F2.1 sel-2) two mutants were tested but only one (Million Mutation Project strain) exhibited the roaming defect. (XLSX) [file pone.0216705.s013.xlsx]

## Sheet: Sheet1
Human Gene		C. elegans orthologues and mutant alleles			Cilium integrity and behaviour
CiliaCarta Rank	Name	Sequence name	Gene name	Mutant allele	Dyefill	Roaming	Osm
19	EML1	F38A6.2	elp-1	ok2357	++	++	++
				e1753	++	++	++
34	SYNE1	ZK973.6	anc-1	e1802	++	++	++
				e1753	++	++	++
37	EFHC2	Y49A10A.1		ok1856	++	++	++
51	MAGI2	K01A6.2		gk657	+	-	++
52	SRGAP3	F12F6.4	srgp-1	ok300	+/++	++	++
				gk3017	++	++	++
54	FAM65B	C27H2.2		ok2191	++	++	++
93	NBEA	F10F2.1	sel-2	gk321803	++	-	++
				ar219	++	++	++
108	DMD	F15D3.1	dys-1	cx18	+	-	++
				eg33	+	-	++
115	PPP5C	Y39B6A.2	pph-5	ok3498	++	++	++
117	MYO5B	F36D4.3	hum-2	ok596	++	++	++
129	RALGAPA1	Y18H1A.3		tm6435	++	++	++
149	C12orf10	C27H6.8		gk670069	++	++	++
165	PLCB4	B0348.4	egl-8	sa47	++	-	++
				e2917	++	-	++
173	ENAH	Y50D4C.1	unc-34	gk225713	++	-	++
				gk395572	++	-	++
175	EFCAB7	T02G5.2		gk666449	++	-	++
				ok3420	+/++	-	++
198	HIPK1	F20B6.8	hpk-1	pk1393	++	-	++
228	SLC22A4	K05F1.6	oct-1	ok3154	++	++	++
				ok1051	++	++	++
232	TSSC1	Y87G2A.11		gk127401	++	++	++
240	VPS35	F59G1.3	vps-35	ok1880	++	-	++
246	SKP1	F46A9.5	skr-1	ok1696	++	++	++
283	OSCP1	R10F2.5		gk748	+	-	++
				gk699	+	-	++
