# Supplementary material for: CiliaCarta: An integrated and validated compendium of ciliary genes
Source: PLoS One. 2019 May 16;14(5):e0216705. doi: 10.1371/journal.pone.0216705 (PMC6522010; doi:10.1371/journal.pone.0216705)
Supplement: S3 Table — Contains the combined lists of the SYSCILIA Gold Standard, Gene Ontology and the validated candidate list. (XLSX) [file pone.0216705.s014.xlsx]

## Sheet: CiliaCarta
Ensembl Gene ID	Associated Gene Name	Description	Group	Gene Ontology	CiliaCarta Rank	CiliaCarta Score	Inclusion criterion
ENSG00000032742	IFT88	intraflagellar transport 88 homolog (Chlamydomonas) [Source:HGNC Symbol;Acc:20606]	P	1	1	11.6956	Gene Ontology, Gold Standard
ENSG00000114446	IFT57	intraflagellar transport 57 homolog (Chlamydomonas) [Source:HGNC Symbol;Acc:17367]	P	1	2	11.6956	Gene Ontology, Gold Standard
ENSG00000198211	TUBB3	tubulin, beta 3 class III [Source:HGNC Symbol;Acc:20772]	P	0	3	10.0038	Gold Standard
ENSG00000204104	TRAF3IP1	TNF receptor-associated factor 3 interacting protein 1 [Source:HGNC Symbol;Acc:17861]	P	1	4	9.78708	Gene Ontology, Gold Standard
ENSG00000196659	TTC30B	tetratricopeptide repeat domain 30B [Source:HGNC Symbol;Acc:26425]	P	1	5	9.63835	Gene Ontology, Gold Standard
ENSG00000197557	TTC30A	tetratricopeptide repeat domain 30A [Source:HGNC Symbol;Acc:25853]	P	1	6	9.63835	Gene Ontology, Gold Standard
ENSG00000138002	IFT172	intraflagellar transport 172 homolog (Chlamydomonas) [Source:HGNC Symbol;Acc:30391]	P	1	7	9.28677	Gene Ontology, Gold Standard
ENSG00000118096	IFT46	intraflagellar transport 46 homolog (Chlamydomonas) [Source:HGNC Symbol;Acc:26146]	P	1	8	8.52104	Gene Ontology, Gold Standard
ENSG00000122970	IFT81	intraflagellar transport 81 homolog (Chlamydomonas) [Source:HGNC Symbol;Acc:14313]	P	1	9	8.37231	Gene Ontology, Gold Standard
ENSG00000113966	ARL6	ADP-ribosylation factor-like 6 [Source:HGNC Symbol;Acc:13210]	P	1	10	7.94717	Gene Ontology, Gold Standard
ENSG00000078674	PCM1	pericentriolar material 1 [Source:HGNC Symbol;Acc:8727]	P	1	11	7.88014	Gene Ontology, Gold Standard
ENSG00000090273	NUDC	nuclear distribution C homolog (A. nidulans) [Source:HGNC Symbol;Acc:8045]	G	0	12	7.51471	Predicted
ENSG00000169379	ARL13B	ADP-ribosylation factor-like 13B [Source:HGNC Symbol;Acc:25419]	P	1	13	7.51471	Gene Ontology, Gold Standard
ENSG00000007174	DNAH9	dynein, axonemal, heavy chain 9 [Source:HGNC Symbol;Acc:2953]	G	1	14	7.47561	Predicted, Gene Ontology
ENSG00000139537	CCDC65	coiled-coil domain containing 65 [Source:HGNC Symbol;Acc:29937]	G	1	15	7.47561	Predicted, Gene Ontology
ENSG00000154099	DNAAF1	dynein, axonemal, assembly factor 1 [Source:HGNC Symbol;Acc:30539]	P	1	16	7.47561	Gene Ontology, Gold Standard
ENSG00000166596	WDR16	WD repeat domain 16 [Source:HGNC Symbol;Acc:16053]	G	0	17	7.47561	Predicted
ENSG00000168589	DYNLRB2	dynein, light chain, roadblock-type 2 [Source:HGNC Symbol;Acc:15467]	G	1	18	7.47561	Predicted, Gene Ontology
ENSG00000171595	DNAI2	dynein, axonemal, intermediate chain 2 [Source:HGNC Symbol;Acc:18744]	P	1	19	7.47561	Gene Ontology, Gold Standard
ENSG00000213085	CCDC19	coiled-coil domain containing 19 [Source:HGNC Symbol;Acc:17229]	G	1	20	7.47561	Predicted, Gene Ontology
ENSG00000123810	B9D2	B9 protein domain 2 [Source:HGNC Symbol;Acc:28636]	P	1	21	7.42116	Gene Ontology, Gold Standard
ENSG00000138036	DYNC2LI1	dynein, cytoplasmic 2, light intermediate chain 1 [Source:HGNC Symbol;Acc:24595]	G	1	22	7.42116	Predicted, Gene Ontology
ENSG00000147400	CETN2	centrin, EF-hand protein, 2 [Source:HGNC Symbol;Acc:1867]	G	1	23	7.3782	Predicted, Gene Ontology
ENSG00000164953	TMEM67	transmembrane protein 67 [Source:HGNC Symbol;Acc:28396]	P	1	24	7.36881	Gene Ontology, Gold Standard
ENSG00000118965	WDR35	WD repeat domain 35 [Source:HGNC Symbol;Acc:29250]	P	1	25	7.27242	Gene Ontology, Gold Standard
ENSG00000131437	KIF3A	kinesin family member 3A [Source:HGNC Symbol;Acc:6319]	P	1	26	7.27242	Gene Ontology, Gold Standard
ENSG00000143156	NME7	NME/NM23 family member 7 [Source:HGNC Symbol;Acc:20461]	P	0	27	7.27242	Gold Standard
ENSG00000163913	IFT122	intraflagellar transport 122 homolog (Chlamydomonas) [Source:HGNC Symbol;Acc:13556]	P	1	28	7.27242	Gene Ontology, Gold Standard
ENSG00000187240	DYNC2H1	dynein, cytoplasmic 2, heavy chain 1 [Source:HGNC Symbol;Acc:2962]	P	1	29	7.27242	Gene Ontology, Gold Standard
ENSG00000048342	CC2D2A	coiled-coil and C2 domain containing 2A [Source:HGNC Symbol;Acc:29253]	P	1	30	7.22947	Gene Ontology, Gold Standard
ENSG00000100360	IFT27	intraflagellar transport 27 homolog (Chlamydomonas) [Source:HGNC Symbol;Acc:18626]	P	1	31	7.22947	Gene Ontology, Gold Standard
ENSG00000103351	CLUAP1	clusterin associated protein 1 [Source:HGNC Symbol;Acc:19009]	P	1	32	7.22947	Gene Ontology, Gold Standard
ENSG00000105948	TTC26	tetratricopeptide repeat domain 26 [Source:HGNC Symbol;Acc:21882]	P	1	33	7.22947	Gene Ontology, Gold Standard
ENSG00000157796	WDR19	WD repeat domain 19 [Source:HGNC Symbol;Acc:18340]	P	1	34	7.22947	Gene Ontology, Gold Standard
ENSG00000188229	TUBB4B	tubulin, beta 4B class IVb [Source:HGNC Symbol;Acc:20771]	G	1	35	7.22947	Predicted, Gene Ontology
ENSG00000089091	DZANK1	double zinc ribbon and ankyrin repeat domains 1 [Source:HGNC Symbol;Acc:15858]	G	0	36	7.16314	Predicted
ENSG00000066185	ZMYND12	zinc finger, MYND-type containing 12 [Source:HGNC Symbol;Acc:21192]	G	0	37	7.04315	Predicted
ENSG00000089101	C20orf26	chromosome 20 open reading frame 26 [Source:HGNC Symbol;Acc:15872]	G	1	38	7.04315	Predicted, Gene Ontology
ENSG00000112530	PACRG	PARK2 co-regulated [Source:HGNC Symbol;Acc:19152]	P	1	39	7.04315	Gene Ontology, Gold Standard
ENSG00000122735	DNAI1	dynein, axonemal, intermediate chain 1 [Source:HGNC Symbol;Acc:2954]	P	1	41	7.04315	Gene Ontology, Gold Standard
ENSG00000129295	LRRC6	leucine rich repeat containing 6 [Source:HGNC Symbol;Acc:16725]	P	1	42	7.04315	Gene Ontology, Gold Standard
ENSG00000158023	WDR66	WD repeat domain 66 [Source:HGNC Symbol;Acc:28506]	G	1	43	7.04315	Predicted, Gene Ontology
ENSG00000158423	RIBC1	RIB43A domain with coiled-coils 1 [Source:HGNC Symbol;Acc:26537]	G	0	44	7.04315	Predicted
ENSG00000183833	MAATS1	MYCBP-associated, testis expressed 1 [Source:HGNC Symbol;Acc:24010]	G	1	45	7.04315	Predicted, Gene Ontology
ENSG00000183207	RUVBL2	RuvB-like 2 (E. coli) [Source:HGNC Symbol;Acc:10475]	G	0	46	6.92085	Predicted
ENSG00000079974	RABL2B	RAB, member of RAS oncogene family-like 2B [Source:HGNC Symbol;Acc:9800]	G	1	47	6.65842	Predicted, Gene Ontology
ENSG00000111837	MAK	male germ cell-associated kinase [Source:HGNC Symbol;Acc:6816]	P	1	48	6.65842	Gene Ontology, Gold Standard
ENSG00000144134	RABL2A	RAB, member of RAS oncogene family-like 2A [Source:HGNC Symbol;Acc:9799]	G	0	49	6.65842	Predicted
ENSG00000066629	EML1	echinoderm microtubule associated protein like 1 [Source:HGNC Symbol;Acc:3330]	G	0	50	6.51122	Predicted
ENSG00000086061	DNAJA1	DnaJ (Hsp40) homolog, subfamily A, member 1 [Source:HGNC Symbol;Acc:5229]	G	0	51	6.5059	Predicted
ENSG00000128408	RIBC2	RIB43A domain with coiled-coils 2 [Source:HGNC Symbol;Acc:13241]	G	0	52	6.47211	Predicted
ENSG00000140057	AK7	adenylate kinase 7 [Source:HGNC Symbol;Acc:20091]	P	0	53	6.47211	Gold Standard
ENSG00000151023	ENKUR	enkurin, TRPC channel interacting protein [Source:HGNC Symbol;Acc:28388]	G	1	54	6.47211	Predicted, Gene Ontology
ENSG00000160188	RSPH1	radial spoke head 1 homolog (Chlamydomonas) [Source:HGNC Symbol;Acc:12371]	P	1	55	6.47211	Gene Ontology, Gold Standard
ENSG00000165923	AGBL2	ATP/GTP binding protein-like 2 [Source:HGNC Symbol;Acc:26296]	G	1	56	6.47211	Predicted, Gene Ontology
ENSG00000096872	IFT74	intraflagellar transport 74 homolog (Chlamydomonas) [Source:HGNC Symbol;Acc:21424]	P	1	57	6.24237	Gene Ontology, Gold Standard
ENSG00000088986	DYNLL1	dynein, light chain, LC8-type 1 [Source:HGNC Symbol;Acc:15476]	G	1	58	6.19727	Predicted, Gene Ontology
ENSG00000157856	CCDC164	coiled-coil domain containing 164 [Source:HGNC Symbol;Acc:24245]	P	1	59	6.03965	Gene Ontology, Gold Standard
ENSG00000167216	KATNAL2	katanin p60 subunit A-like 2 [Source:HGNC Symbol;Acc:25387]	G	0	60	6.03965	Predicted
ENSG00000171962	LRRC48	leucine rich repeat containing 48 [Source:HGNC Symbol;Acc:25384]	G	1	61	6.03965	Predicted, Gene Ontology
ENSG00000188010	MORN2	MORN repeat containing 2 [Source:HGNC Symbol;Acc:30166]	G	0	62	5.97332	Predicted
ENSG00000167552	TUBA1A	tubulin, alpha 1a [Source:HGNC Symbol;Acc:20766]	P	1	63	5.97004	Gene Ontology, Gold Standard
ENSG00000150628	SPATA4	spermatogenesis associated 4 [Source:HGNC Symbol;Acc:17333]	G	0	64	5.77711	Predicted
ENSG00000123607	TTC21B	tetratricopeptide repeat domain 21B [Source:HGNC Symbol;Acc:25660]	P	1	65	5.58055	Gene Ontology, Gold Standard
ENSG00000165533	TTC8	tetratricopeptide repeat domain 8 [Source:HGNC Symbol;Acc:20087]	P	1	66	5.58055	Gene Ontology, Gold Standard
ENSG00000156313	RPGR	retinitis pigmentosa GTPase regulator [Source:HGNC Symbol;Acc:10295]	P	1	67	5.53829	Gene Ontology, Gold Standard
ENSG00000163818	LZTFL1	leucine zipper transcription factor-like 1 [Source:HGNC Symbol;Acc:6741]	P	0	68	5.53829	Gold Standard
ENSG00000128581	RABL5	RAB, member RAS oncogene family-like 5 [Source:HGNC Symbol;Acc:21895]	P	1	69	5.53759	Gene Ontology, Gold Standard
ENSG00000149201	CCDC81	coiled-coil domain containing 81 [Source:HGNC Symbol;Acc:26281]	G	0	70	5.35197	Predicted
ENSG00000151575	TEX9	testis expressed 9 [Source:HGNC Symbol;Acc:29585]	G	0	71	5.35197	Predicted
ENSG00000165309	ARMC3	armadillo repeat containing 3 [Source:HGNC Symbol;Acc:30964]	G	0	72	5.35197	Predicted
ENSG00000188931	C1orf192	chromosome 1 open reading frame 192 [Source:HGNC Symbol;Acc:32325]	G	1	73	5.35197	Predicted, Gene Ontology
ENSG00000157423	HYDIN	HYDIN, axonemal central pair apparatus protein [Source:HGNC Symbol;Acc:19368]	P	1	74	5.35127	Gene Ontology, Gold Standard
ENSG00000021300	PLEKHB1	pleckstrin homology domain containing, family B (evectins) member 1 [Source:HGNC Symbol;Acc:19079]	G	0	75	5.25179	Predicted
ENSG00000131697	NPHP4	nephronophthisis 4 [Source:HGNC Symbol;Acc:19104]	P	1	76	5.22897	Gene Ontology, Gold Standard
ENSG00000011143	MKS1	Meckel syndrome, type 1 [Source:HGNC Symbol;Acc:7121]	P	1	77	5.14879	Gene Ontology, Gold Standard
ENSG00000122507	BBS9	Bardet-Biedl syndrome 9 [Source:HGNC Symbol;Acc:30000]	P	1	78	5.14879	Gene Ontology, Gold Standard
ENSG00000125124	BBS2	Bardet-Biedl syndrome 2 [Source:HGNC Symbol;Acc:967]	P	1	79	5.14879	Gene Ontology, Gold Standard
ENSG00000131018	SYNE1	spectrin repeat containing, nuclear envelope 1 [Source:HGNC Symbol;Acc:17089]	G	0	80	5.14879	Predicted
ENSG00000077327	SPAG6	sperm associated antigen 6 [Source:HGNC Symbol;Acc:11215]	P	1	81	5.06673	Gene Ontology, Gold Standard
ENSG00000096093	EFHC1	EF-hand domain (C-terminal) containing 1 [Source:HGNC Symbol;Acc:16406]	P	1	82	5.06673	Gene Ontology, Gold Standard
ENSG00000101222	SPEF1	sperm flagellar 1 [Source:HGNC Symbol;Acc:15874]	G	1	83	5.06673	Predicted, Gene Ontology
ENSG00000152763	WDR78	WD repeat domain 78 [Source:HGNC Symbol;Acc:26252]	P	1	84	5.06673	Gene Ontology, Gold Standard
ENSG00000163879	DNALI1	dynein, axonemal, light intermediate chain 1 [Source:HGNC Symbol;Acc:14353]	P	1	85	5.06673	Gene Ontology, Gold Standard
ENSG00000164675	IQUB	IQ motif and ubiquitin domain containing [Source:HGNC Symbol;Acc:21995]	G	1	86	5.06673	Predicted, Gene Ontology
ENSG00000172426	RSPH9	radial spoke head 9 homolog (Chlamydomonas) [Source:HGNC Symbol;Acc:21057]	P	1	87	5.06673	Gene Ontology, Gold Standard
ENSG00000183690	EFHC2	EF-hand domain (C-terminal) containing 2 [Source:HGNC Symbol;Acc:26233]	G	0	88	5.06673	Predicted
ENSG00000119333	WDR34	WD repeat domain 34 [Source:HGNC Symbol;Acc:28296]	G	1	89	5.01228	Predicted, Gene Ontology
ENSG00000138587	MNS1	meiosis-specific nuclear structural 1 [Source:HGNC Symbol;Acc:29636]	P	1	90	5.0004	Gene Ontology, Gold Standard
ENSG00000140403	DNAJA4	DnaJ (Hsp40) homolog, subfamily A, member 4 [Source:HGNC Symbol;Acc:14885]	G	0	91	4.99449	Predicted
ENSG00000171497	PPID	peptidylprolyl isomerase D [Source:HGNC Symbol;Acc:9257]	G	0	92	4.99449	Predicted
ENSG00000092850	TEKT2	tektin 2 (testicular) [Source:HGNC Symbol;Acc:11725]	P	1	93	4.91952	Gene Ontology, Gold Standard
ENSG00000103494	RPGRIP1L	RPGRIP1-like [Source:HGNC Symbol;Acc:29168]	P	1	94	4.91952	Gene Ontology, Gold Standard
ENSG00000068885	IFT80	intraflagellar transport 80 homolog (Chlamydomonas) [Source:HGNC Symbol;Acc:29262]	P	1	95	4.86354	Gene Ontology, Gold Standard
ENSG00000070761	C16orf80	chromosome 16 open reading frame 80 [Source:HGNC Symbol;Acc:29523]	G	1	96	4.86354	Predicted, Gene Ontology
ENSG00000101052	IFT52	intraflagellar transport 52 homolog (Chlamydomonas) [Source:HGNC Symbol;Acc:15901]	P	1	97	4.86354	Gene Ontology, Gold Standard
ENSG00000138175	ARL3	ADP-ribosylation factor-like 3 [Source:HGNC Symbol;Acc:694]	P	1	98	4.86354	Gene Ontology, Gold Standard
ENSG00000163093	BBS5	Bardet-Biedl syndrome 5 [Source:HGNC Symbol;Acc:970]	P	1	99	4.86354	Gene Ontology, Gold Standard
ENSG00000187535	IFT140	intraflagellar transport 140 homolog (Chlamydomonas) [Source:HGNC Symbol;Acc:29077]	P	1	100	4.86354	Gene Ontology, Gold Standard
ENSG00000166963	MAP1A	microtubule-associated protein 1A [Source:HGNC Symbol;Acc:6835]	G	0	101	4.81934	Predicted
ENSG00000123977	WDR69	WD repeat domain 69 [Source:HGNC Symbol;Acc:26383]	G	1	102	4.78023	Predicted, Gene Ontology
ENSG00000119661	DNAL1	dynein, axonemal, light chain 1 [Source:HGNC Symbol;Acc:23247]	P	1	103	4.77362	Gene Ontology, Gold Standard
ENSG00000100271	TTLL1	tubulin tyrosine ligase-like family, member 1 [Source:HGNC Symbol;Acc:1312]	G	1	104	4.67723	Predicted, Gene Ontology
ENSG00000105877	DNAH11	dynein, axonemal, heavy chain 11 [Source:HGNC Symbol;Acc:2942]	P	1	105	4.67723	Gene Ontology, Gold Standard
ENSG00000118997	DNAH7	dynein, axonemal, heavy chain 7 [Source:HGNC Symbol;Acc:18661]	G	1	106	4.67723	Predicted, Gene Ontology
ENSG00000158486	DNAH3	dynein, axonemal, heavy chain 3 [Source:HGNC Symbol;Acc:2949]	G	1	107	4.67723	Predicted, Gene Ontology
ENSG00000197653	DNAH10	dynein, axonemal, heavy chain 10 [Source:HGNC Symbol;Acc:2941]	P	1	108	4.67723	Gene Ontology, Gold Standard
ENSG00000115423	DNAH6	dynein, axonemal, heavy chain 6 [Source:HGNC Symbol;Acc:2951]	P	1	109	4.63427	Gene Ontology, Gold Standard
ENSG00000155026	RSPH10B	radial spoke head 10 homolog B (Chlamydomonas) [Source:HGNC Symbol;Acc:27362]	G	0	110	4.63427	Predicted
ENSG00000159079	C21orf59	chromosome 21 open reading frame 59 [Source:HGNC Symbol;Acc:1301]	G	1	111	4.63427	Predicted, Gene Ontology
ENSG00000174844	DNAH12	dynein, axonemal, heavy chain 12 [Source:HGNC Symbol;Acc:2943]	G	1	112	4.63427	Predicted, Gene Ontology
ENSG00000067369	TP53BP1	tumor protein p53 binding protein 1 [Source:HGNC Symbol;Acc:11999]	G	0	113	4.6109	Predicted
ENSG00000116127	ALMS1	Alstrom syndrome 1 [Source:HGNC Symbol;Acc:428]	P	0	114	4.5568	Gold Standard
ENSG00000111554	MDM1	Mdm1 nuclear protein homolog (mouse) [Source:HGNC Symbol;Acc:29917]	P	0	115	4.53479	Gold Standard
ENSG00000187391	MAGI2	membrane associated guanylate kinase, WW and PDZ domain containing 2 [Source:HGNC Symbol;Acc:18957]	G	0	116	4.51072	Predicted
ENSG00000196220	SRGAP3	SLIT-ROBO Rho GTPase activating protein 3 [Source:HGNC Symbol;Acc:19744]	G	0	117	4.47032	Predicted
ENSG00000034239	EFCAB1	EF-hand calcium binding domain 1 [Source:HGNC Symbol;Acc:25678]	G	0	118	4.34848	Predicted
ENSG00000111913	FAM65B	family with sequence similarity 65, member B [Source:HGNC Symbol;Acc:13872]	G	0	119	4.34848	Predicted
ENSG00000112539	C6orf118	chromosome 6 open reading frame 118 [Source:HGNC Symbol;Acc:21233]	G	0	120	4.34848	Predicted
ENSG00000112981	NME5	NME/NM23 family member 5 [Source:HGNC Symbol;Acc:7853]	P	1	121	4.34848	Gene Ontology, Gold Standard
ENSG00000124237	C20orf85	chromosome 20 open reading frame 85 [Source:HGNC Symbol;Acc:16216]	G	0	122	4.34848	Predicted
ENSG00000133665	DYDC2	DPY30 domain containing 2 [Source:HGNC Symbol;Acc:23468]	G	0	123	4.34848	Predicted
ENSG00000137821	LRRC49	leucine rich repeat containing 49 [Source:HGNC Symbol;Acc:25965]	G	0	124	4.34848	Predicted
ENSG00000141294	LRRC46	leucine rich repeat containing 46 [Source:HGNC Symbol;Acc:25047]	G	0	125	4.34848	Predicted
ENSG00000152076	CCDC74B	coiled-coil domain containing 74B [Source:HGNC Symbol;Acc:25267]	G	0	126	4.34848	Predicted
ENSG00000159713	TPPP3	tubulin polymerization-promoting protein family member 3 [Source:HGNC Symbol;Acc:24162]	G	0	127	4.34848	Predicted
ENSG00000160345	C9orf116	chromosome 9 open reading frame 116 [Source:HGNC Symbol;Acc:28435]	G	0	128	4.34848	Predicted
ENSG00000173947	PIFO	primary cilia formation [Source:HGNC Symbol;Acc:27009]	G	1	129	4.34848	Predicted, Gene Ontology
ENSG00000178965	C1orf173	chromosome 1 open reading frame 173 [Source:HGNC Symbol;Acc:25346]	G	0	130	4.34848	Predicted
ENSG00000179902	C1orf194	chromosome 1 open reading frame 194 [Source:HGNC Symbol;Acc:32331]	G	0	131	4.34848	Predicted
ENSG00000215217	C5orf49	chromosome 5 open reading frame 49 [Source:HGNC Symbol;Acc:27028]	G	0	132	4.34848	Predicted
ENSG00000110274	CEP164	centrosomal protein 164kDa [Source:HGNC Symbol;Acc:29182]	P	1	133	4.28871	Gene Ontology, Gold Standard
ENSG00000106992	AK1	adenylate kinase 1 [Source:HGNC Symbol;Acc:361]	G	1	134	4.18507	Predicted, Gene Ontology
ENSG00000158234	FAIM	Fas apoptotic inhibitory molecule [Source:HGNC Symbol;Acc:18703]	G	0	135	4.14529	Predicted
ENSG00000101350	KIF3B	kinesin family member 3B [Source:HGNC Symbol;Acc:6320]	P	1	136	4.13997	Gene Ontology, Gold Standard
ENSG00000204852	TCTN1	tectonic family member 1 [Source:HGNC Symbol;Acc:26113]	P	1	137	4.10234	Gene Ontology, Gold Standard
ENSG00000085433	WDR47	WD repeat domain 47 [Source:HGNC Symbol;Acc:29141]	G	0	138	4.07364	Predicted
ENSG00000135541	AHI1	Abelson helper integration site 1 [Source:HGNC Symbol;Acc:21575]	P	1	139	4.07364	Gene Ontology, Gold Standard
ENSG00000004838	ZMYND10	zinc finger, MYND-type containing 10 [Source:HGNC Symbol;Acc:19412]	G	1	140	4.06323	Predicted, Gene Ontology
ENSG00000103021	CCDC113	coiled-coil domain containing 113 [Source:HGNC Symbol;Acc:25002]	G	1	141	4.06323	Predicted, Gene Ontology
ENSG00000114473	IQCG	IQ motif containing G [Source:HGNC Symbol;Acc:25251]	G	1	142	4.06323	Predicted, Gene Ontology
ENSG00000137473	TTC29	tetratricopeptide repeat domain 29 [Source:HGNC Symbol;Acc:29936]	P	0	143	4.06323	Gold Standard
ENSG00000145491	ROPN1L	rhophilin associated tail protein 1-like [Source:HGNC Symbol;Acc:24060]	P	1	144	4.06323	Gene Ontology, Gold Standard
ENSG00000162643	WDR63	WD repeat domain 63 [Source:HGNC Symbol;Acc:30711]	G	0	145	4.06323	Predicted
ENSG00000162814	SPATA17	spermatogenesis associated 17 [Source:HGNC Symbol;Acc:25184]	G	0	146	4.06323	Predicted
ENSG00000205084	TMEM231	transmembrane protein 231 [Source:HGNC Symbol;Acc:37234]	P	1	147	4.00878	Gene Ontology, Gold Standard
ENSG00000170264	FAM161A	family with sequence similarity 161, member A [Source:HGNC Symbol;Acc:25808]	P	1	148	3.98853	Gene Ontology, Gold Standard
ENSG00000064199	SPA17	sperm autoantigenic protein 17 [Source:HGNC Symbol;Acc:11210]	P	1	149	3.91602	Gene Ontology, Gold Standard
ENSG00000080572	PIH1D3	PIH1 domain containing 3 [Source:HGNC Symbol;Acc:28570]	G	1	150	3.91602	Predicted, Gene Ontology
ENSG00000100218	RTDR1	rhabdoid tumor deletion region gene 1 [Source:HGNC Symbol;Acc:13437]	G	0	151	3.91602	Predicted
ENSG00000103540	CCP110	centriolar coiled coil protein 110kDa [Source:HGNC Symbol;Acc:24342]	P	1	152	3.91602	Gene Ontology, Gold Standard
ENSG00000105792	C7orf63	chromosome 7 open reading frame 63 [Source:HGNC Symbol;Acc:26107]	G	0	153	3.91602	Predicted
ENSG00000118513	MYB	v-myb myeloblastosis viral oncogene homolog (avian) [Source:HGNC Symbol;Acc:7545]	G	0	154	3.91602	Predicted
ENSG00000129007	CALML4	calmodulin-like 4 [Source:HGNC Symbol;Acc:18445]	G	0	155	3.91602	Predicted
ENSG00000150773	PIH1D2	PIH1 domain containing 2 [Source:HGNC Symbol;Acc:25210]	G	0	156	3.91602	Predicted
ENSG00000154479	CCDC173	coiled-coil domain containing 173 [Source:HGNC Symbol;Acc:25064]	G	0	157	3.91602	Predicted
ENSG00000155761	SPAG17	sperm associated antigen 17 [Source:HGNC Symbol;Acc:26620]	P	1	158	3.91602	Gene Ontology, Gold Standard
ENSG00000162543	UBXN10	UBX domain protein 10 [Source:HGNC Symbol;Acc:26354]	G	1	159	3.91602	Predicted, Gene Ontology
ENSG00000164185	ZNF474	zinc finger protein 474 [Source:HGNC Symbol;Acc:23245]	G	0	160	3.91602	Predicted
ENSG00000172361	CCDC11	coiled-coil domain containing 11 [Source:HGNC Symbol;Acc:26530]	G	1	161	3.91602	Predicted, Gene Ontology
ENSG00000172771	EFCAB12	EF-hand calcium binding domain 12 [Source:HGNC Symbol;Acc:28061]	G	0	162	3.91602	Predicted
ENSG00000173627	APOBEC4	apolipoprotein B mRNA editing enzyme, catalytic polypeptide-like 4 (putative) [Source:HGNC Symbol;Acc:32152]	G	0	163	3.91602	Predicted
ENSG00000177994	C2orf73	chromosome 2 open reading frame 73 [Source:HGNC Symbol;Acc:26861]	G	0	164	3.91602	Predicted
ENSG00000189350	FAM179A	family with sequence similarity 179, member A [Source:HGNC Symbol;Acc:33715]	G	0	165	3.91602	Predicted
ENSG00000198003	CCDC151	coiled-coil domain containing 151 [Source:HGNC Symbol;Acc:28303]	G	1	166	3.91602	Predicted, Gene Ontology
ENSG00000198553	KCNRG	potassium channel regulator [Source:HGNC Symbol;Acc:18893]	G	0	167	3.91602	Predicted
ENSG00000203778	FAM229B	family with sequence similarity 229, member B [Source:HGNC Symbol;Acc:33858]	G	0	168	3.91602	Predicted
ENSG00000203780	FANK1	fibronectin type III and ankyrin repeat domains 1 [Source:HGNC Symbol;Acc:23527]	G	0	169	3.91602	Predicted
ENSG00000172915	NBEA	neurobeachin [Source:HGNC Symbol;Acc:7648]	G	0	170	3.84641	Predicted
ENSG00000075945	KIFAP3	kinesin-associated protein 3 [Source:HGNC Symbol;Acc:17060]	G	1	171	3.7884	Predicted, Gene Ontology
ENSG00000080823	MOK	MOK protein kinase [Source:HGNC Symbol;Acc:9833]	G	1	172	3.67373	Predicted, Gene Ontology
ENSG00000111834	RSPH4A	radial spoke head 4 homolog A (Chlamydomonas) [Source:HGNC Symbol;Acc:21558]	P	1	173	3.67373	Gene Ontology, Gold Standard
ENSG00000131044	TTLL9	tubulin tyrosine ligase-like family, member 9 [Source:HGNC Symbol;Acc:16118]	P	1	174	3.67373	Gene Ontology, Gold Standard
ENSG00000163885	CCDC37	coiled-coil domain containing 37 [Source:HGNC Symbol;Acc:26842]	P	1	175	3.67373	Gene Ontology, Gold Standard
ENSG00000197826	C4orf22	chromosome 4 open reading frame 22 [Source:HGNC Symbol;Acc:28554]	G	0	176	3.67373	Predicted
ENSG00000138771	SHROOM3	shroom family member 3 [Source:HGNC Symbol;Acc:30422]	G	0	177	3.65348	Predicted
ENSG00000141519	CCDC40	coiled-coil domain containing 40 [Source:HGNC Symbol;Acc:26090]	P	1	178	3.65348	Gene Ontology, Gold Standard
ENSG00000135205	CCDC146	coiled-coil domain containing 146 [Source:HGNC Symbol;Acc:29296]	G	0	179	3.63077	Predicted
ENSG00000139714	MORN3	MORN repeat containing 3 [Source:HGNC Symbol;Acc:29807]	G	0	180	3.63077	Predicted
ENSG00000159625	CCDC135	coiled-coil domain containing 135 [Source:HGNC Symbol;Acc:25289]	G	1	181	3.63077	Predicted, Gene Ontology
ENSG00000169402	RSPH10B2	radial spoke head 10 homolog B2 (Chlamydomonas) [Source:HGNC Symbol;Acc:34385]	G	0	182	3.63077	Predicted
ENSG00000171174	RBKS	ribokinase [Source:HGNC Symbol;Acc:30325]	G	0	183	3.63077	Predicted
ENSG00000182224	CYB5D1	cytochrome b5 domain containing 1 [Source:HGNC Symbol;Acc:26516]	G	0	184	3.63077	Predicted
ENSG00000213204	C6orf165	chromosome 6 open reading frame 165 [Source:HGNC Symbol;Acc:21405]	G	0	185	3.63077	Predicted
ENSG00000126870	WDR60	WD repeat domain 60 [Source:HGNC Symbol;Acc:21862]	P	1	186	3.60565	Gene Ontology, Gold Standard
ENSG00000055163	CYFIP2	cytoplasmic FMR1 interacting protein 2 [Source:HGNC Symbol;Acc:13760]	G	0	187	3.55532	Predicted
ENSG00000164114	MAP9	microtubule-associated protein 9 [Source:HGNC Symbol;Acc:26118]	G	0	188	3.46682	Predicted
ENSG00000115685	PPP1R7	protein phosphatase 1, regulatory subunit 7 [Source:HGNC Symbol;Acc:9295]	G	0	189	3.45691	Predicted
ENSG00000198947	DMD	dystrophin [Source:HGNC Symbol;Acc:2928]	G	0	190	3.45691	Predicted
ENSG00000168026	TTC21A	tetratricopeptide repeat domain 21A [Source:HGNC Symbol;Acc:30761]	G	1	191	3.36823	Predicted, Gene Ontology
ENSG00000025796	SEC63	SEC63 homolog (S. cerevisiae) [Source:HGNC Symbol;Acc:21082]	G	0	193	3.31486	Predicted
ENSG00000133265	HSPBP1	HSPA (heat shock 70kDa) binding protein, cytoplasmic cochaperone 1 [Source:HGNC Symbol;Acc:24989]	G	0	194	3.22764	Predicted
ENSG00000110619	CARS	cysteinyl-tRNA synthetase [Source:HGNC Symbol;Acc:1493]	G	0	195	3.13648	Predicted
ENSG00000166402	TUB	tubby homolog (mouse) [Source:HGNC Symbol;Acc:12406]	G	1	196	3.13648	Predicted, Gene Ontology
ENSG00000127914	AKAP9	A kinase (PRKA) anchor protein (yotiao) 9 [Source:HGNC Symbol;Acc:379]	G	1	197	3.10534	Predicted, Gene Ontology
ENSG00000011485	PPP5C	protein phosphatase 5, catalytic subunit [Source:HGNC Symbol;Acc:9322]	G	0	198	3.04102	Predicted
ENSG00000123416	TUBA1B	tubulin, alpha 1b [Source:HGNC Symbol;Acc:18809]	G	0	199	3.01806	Predicted
ENSG00000167553	TUBA1C	tubulin, alpha 1c [Source:HGNC Symbol;Acc:20768]	P	0	200	3.01806	Gold Standard
ENSG00000167306	MYO5B	myosin VB [Source:HGNC Symbol;Acc:7603]	G	0	201	2.99806	Predicted
ENSG00000079156	OSBPL6	oxysterol binding protein-like 6 [Source:HGNC Symbol;Acc:16388]	G	0	202	2.98535	Predicted
ENSG00000102781	KATNAL1	katanin p60 subunit A-like 1 [Source:HGNC Symbol;Acc:28361]	G	0	203	2.98535	Predicted
ENSG00000144451	SPAG16	sperm associated antigen 16 [Source:HGNC Symbol;Acc:23225]	P	1	204	2.98535	Gene Ontology, Gold Standard
ENSG00000119636	CCDC176	coiled-coil domain containing 176 [Source:HGNC Symbol;Acc:19855]	G	1	205	2.9431	Predicted, Gene Ontology
ENSG00000128536	CDHR3	cadherin-related family member 3 [Source:HGNC Symbol;Acc:26308]	G	0	206	2.9431	Predicted
ENSG00000129654	FOXJ1	forkhead box J1 [Source:HGNC Symbol;Acc:3816]	P	1	207	2.9431	Gene Ontology, Gold Standard
ENSG00000152611	CAPSL	calcyphosine-like [Source:HGNC Symbol;Acc:28375]	G	0	208	2.9431	Predicted
ENSG00000153347	FAM81B	family with sequence similarity 81, member B [Source:HGNC Symbol;Acc:26335]	G	0	209	2.9431	Predicted
ENSG00000167646	DNAAF3	dynein, axonemal, assembly factor 3 [Source:HGNC Symbol;Acc:30492]	P	1	210	2.9431	Gene Ontology, Gold Standard
ENSG00000178053	MLF1	myeloid leukemia factor 1 [Source:HGNC Symbol;Acc:7125]	P	0	211	2.9431	Gold Standard
ENSG00000183644	C11orf88	chromosome 11 open reading frame 88 [Source:HGNC Symbol;Acc:25061]	G	0	212	2.9431	Predicted
ENSG00000141367	CLTC	clathrin, heavy chain (Hc) [Source:HGNC Symbol;Acc:2092]	G	0	213	2.89677	Predicted
ENSG00000163468	CCT3	chaperonin containing TCP1, subunit 3 (gamma) [Source:HGNC Symbol;Acc:1616]	G	0	214	2.89228	Predicted
ENSG00000081870	HSPB11	heat shock protein family B (small), member 11 [Source:HGNC Symbol;Acc:25019]	P	1	215	2.88865	Gene Ontology, Gold Standard
ENSG00000108883	EFTUD2	elongation factor Tu GTP binding domain containing 2 [Source:HGNC Symbol;Acc:30858]	G	0	216	2.88058	Predicted
ENSG00000156508	EEF1A1	eukaryotic translation elongation factor 1 alpha 1 [Source:HGNC Symbol;Acc:3189]	G	0	217	2.88058	Predicted
ENSG00000174373	RALGAPA1	Ral GTPase activating protein, alpha subunit 1 (catalytic) [Source:HGNC Symbol;Acc:17770]	G	0	218	2.82595	Predicted
ENSG00000197694	SPTAN1	spectrin, alpha, non-erythrocytic 1 [Source:HGNC Symbol;Acc:11273]	G	0	219	2.82595	Predicted
ENSG00000204843	DCTN1	dynactin 1 [Source:HGNC Symbol;Acc:2711]	G	1	220	2.82595	Predicted, Gene Ontology
ENSG00000042317	SPATA7	spermatogenesis associated 7 [Source:HGNC Symbol;Acc:20423]	P	1	221	2.73991	Gene Ontology, Gold Standard
ENSG00000058453	CROCC	ciliary rootlet coiled-coil, rootletin [Source:HGNC Symbol;Acc:21299]	P	1	222	2.73991	Gene Ontology, Gold Standard
ENSG00000070087	PFN2	profilin 2 [Source:HGNC Symbol;Acc:8882]	G	0	223	2.73991	Predicted
ENSG00000140463	BBS4	Bardet-Biedl syndrome 4 [Source:HGNC Symbol;Acc:969]	P	1	224	2.73991	Gene Ontology, Gold Standard
ENSG00000171533	MAP6	microtubule-associated protein 6 [Source:HGNC Symbol;Acc:6868]	G	0	225	2.73991	Predicted
ENSG00000175792	RUVBL1	RuvB-like 1 (E. coli) [Source:HGNC Symbol;Acc:10474]	G	0	226	2.73991	Predicted
ENSG00000112796	ENPP5	ectonucleotide pyrophosphatase/phosphodiesterase 5 (putative) [Source:HGNC Symbol;Acc:13717]	G	0	227	2.6566	Predicted
ENSG00000153822	KCNJ16	potassium inwardly-rectifying channel, subfamily J, member 16 [Source:HGNC Symbol;Acc:6262]	G	0	229	2.6566	Predicted
ENSG00000166592	RRAD	Ras-related associated with diabetes [Source:HGNC Symbol;Acc:10446]	G	0	230	2.6566	Predicted
ENSG00000203666	EFCAB2	EF-hand calcium binding domain 2 [Source:HGNC Symbol;Acc:28166]	G	0	231	2.6566	Predicted
ENSG00000120051	CCDC147	coiled-coil domain containing 147 [Source:HGNC Symbol;Acc:26676]	G	1	232	2.64999	Predicted, Gene Ontology
ENSG00000130413	STK33	serine/threonine kinase 33 [Source:HGNC Symbol;Acc:14568]	G	0	233	2.64999	Predicted
ENSG00000141499	WRAP53	WD repeat containing, antisense to TP53 [Source:HGNC Symbol;Acc:25522]	G	0	234	2.64999	Predicted
ENSG00000168734	PKIG	protein kinase (cAMP-dependent, catalytic) inhibitor gamma [Source:HGNC Symbol;Acc:9019]	G	0	235	2.64999	Predicted
ENSG00000108946	PRKAR1A	protein kinase, cAMP-dependent, regulatory, type I, alpha [Source:HGNC Symbol;Acc:9388]	G	1	237	2.62857	Predicted, Gene Ontology
ENSG00000125868	DSTN	destrin (actin depolymerizing factor) [Source:HGNC Symbol;Acc:15750]	G	0	238	2.62857	Predicted
ENSG00000174437	ATP2A2	ATPase, Ca++ transporting, cardiac muscle, slow twitch 2 [Source:HGNC Symbol;Acc:812]	G	0	239	2.62857	Predicted
ENSG00000005249	PRKAR2B	protein kinase, cAMP-dependent, regulatory, type II, beta [Source:HGNC Symbol;Acc:9392]	G	1	240	2.61815	Predicted, Gene Ontology
ENSG00000075886	TUBA3D	tubulin, alpha 3d [Source:HGNC Symbol;Acc:24071]	G	0	241	2.60447	Predicted
ENSG00000204052	LRRC73	leucine rich repeat containing 73 [Source:HGNC Symbol;Acc:21375]	G	0	242	2.60215	Predicted
ENSG00000139637	C12orf10	chromosome 12 open reading frame 10 [Source:HGNC Symbol;Acc:17590]	G	0	243	2.59858	Predicted
ENSG00000100211	CBY1	chibby homolog 1 (Drosophila) [Source:HGNC Symbol;Acc:1307]	P	1	244	2.5536	Gene Ontology, Gold Standard
ENSG00000134874	DZIP1	DAZ interacting protein 1 [Source:HGNC Symbol;Acc:20908]	G	1	245	2.5536	Predicted, Gene Ontology
ENSG00000162105	SHANK2	SH3 and multiple ankyrin repeat domains 2 [Source:HGNC Symbol;Acc:14295]	G	1	246	2.5536	Predicted, Gene Ontology
ENSG00000163617	KIAA1407	KIAA1407 [Source:HGNC Symbol;Acc:29272]	G	0	247	2.5536	Predicted
ENSG00000166171	DPCD	deleted in primary ciliary dyskinesia homolog (mouse) [Source:HGNC Symbol;Acc:24542]	P	0	248	2.5536	Gold Standard
ENSG00000166578	IQCD	IQ motif containing D [Source:HGNC Symbol;Acc:25168]	G	0	249	2.5536	Predicted
ENSG00000179029	TMEM107	transmembrane protein 107 [Source:HGNC Symbol;Acc:28128]	G	1	250	2.5536	Predicted, Gene Ontology
ENSG00000181004	BBS12	Bardet-Biedl syndrome 12 [Source:HGNC Symbol;Acc:26648]	P	1	251	2.5536	Gene Ontology, Gold Standard
ENSG00000108953	YWHAE	tyrosine 3-monooxygenase/tryptophan 5-monooxygenase activation protein, epsilon polypeptide [Source:HGNC Symbol;Acc:12851]	G	1	252	2.5407	Predicted, Gene Ontology
ENSG00000118492	ADGB	androglobin [Source:HGNC Symbol;Acc:21212]	G	0	253	2.51064	Predicted
ENSG00000140284	SLC27A2	solute carrier family 27 (fatty acid transporter), member 2 [Source:HGNC Symbol;Acc:10996]	G	0	254	2.51064	Predicted
ENSG00000149292	TTC12	tetratricopeptide repeat domain 12 [Source:HGNC Symbol;Acc:23700]	P	0	255	2.51064	Gold Standard
ENSG00000152582	SPEF2	sperm flagellar 2 [Source:HGNC Symbol;Acc:26293]	P	0	256	2.51064	Gold Standard
ENSG00000156206	C15orf26	chromosome 15 open reading frame 26 [Source:HGNC Symbol;Acc:26782]	G	0	257	2.51064	Predicted
ENSG00000156345	CDK20	cyclin-dependent kinase 20 [Source:HGNC Symbol;Acc:21420]	G	1	258	2.51064	Predicted, Gene Ontology
ENSG00000166352	C11orf74	chromosome 11 open reading frame 74 [Source:HGNC Symbol;Acc:25142]	G	1	259	2.51064	Predicted, Gene Ontology
ENSG00000070718	AP3M2	adaptor-related protein complex 3, mu 2 subunit [Source:HGNC Symbol;Acc:570]	G	0	260	2.45342	Predicted
ENSG00000163001	CCDC104	coiled-coil domain containing 104 [Source:HGNC Symbol;Acc:30540]	G	1	261	2.45342	Predicted, Gene Ontology
ENSG00000184831	APOO	apolipoprotein O [Source:HGNC Symbol;Acc:28727]	G	0	262	2.45342	Predicted
ENSG00000163686	ABHD6	abhydrolase domain containing 6 [Source:HGNC Symbol;Acc:21398]	G	0	263	2.41046	Predicted
ENSG00000101333	PLCB4	phospholipase C, beta 4 [Source:HGNC Symbol;Acc:9059]	G	0	264	2.40584	Predicted
ENSG00000197748	WDR96	WD repeat domain 96 [Source:HGNC Symbol;Acc:26684]	G	0	265	2.37135	Predicted
ENSG00000099995	SF3A1	splicing factor 3a, subunit 1, 120kDa [Source:HGNC Symbol;Acc:10765]	G	0	266	2.36371	Predicted
ENSG00000101104	PABPC1L	poly(A) binding protein, cytoplasmic 1-like [Source:HGNC Symbol;Acc:15797]	G	0	267	2.36371	Predicted
ENSG00000039139	DNAH5	dynein, axonemal, heavy chain 5 [Source:HGNC Symbol;Acc:2950]	P	1	268	2.26835	Gene Ontology, Gold Standard
ENSG00000100246	DNAL4	dynein, axonemal, light chain 4 [Source:HGNC Symbol;Acc:2955]	G	1	269	2.26835	Predicted, Gene Ontology
ENSG00000119685	TTLL5	tubulin tyrosine ligase-like family, member 5 [Source:HGNC Symbol;Acc:19963]	G	1	270	2.26835	Predicted, Gene Ontology
ENSG00000175970	UNC119B	unc-119 homolog B (C. elegans) [Source:HGNC Symbol;Acc:16488]	G	1	271	2.26835	Predicted, Gene Ontology
ENSG00000213123	TCTEX1D2	Tctex1 domain containing 2 [Source:HGNC Symbol;Acc:28482]	G	1	272	2.26835	Predicted, Gene Ontology
ENSG00000136811	ODF2	outer dense fiber of sperm tails 2 [Source:HGNC Symbol;Acc:8114]	P	1	273	2.25313	Gene Ontology, Gold Standard
ENSG00000154380	ENAH	enabled homolog (Drosophila) [Source:HGNC Symbol;Acc:18271]	G	0	274	2.25313	Predicted
ENSG00000132259	CNGA4	cyclic nucleotide gated channel alpha 4 [Source:HGNC Symbol;Acc:2152]	P	1	275	2.22414	Gene Ontology, Gold Standard
ENSG00000173588	CCDC41	coiled-coil domain containing 41 [Source:HGNC Symbol;Acc:17966]	P	1	276	2.22414	Gene Ontology, Gold Standard
ENSG00000183346	C10orf107	chromosome 10 open reading frame 107 [Source:HGNC Symbol;Acc:28678]	G	1	277	2.22414	Predicted, Gene Ontology
ENSG00000203965	EFCAB7	EF-hand calcium binding domain 7 [Source:HGNC Symbol;Acc:29379]	G	1	278	2.22414	Predicted, Gene Ontology
ENSG00000086758	HUWE1	HECT, UBA and WWE domain containing 1, E3 ubiquitin protein ligase [Source:HGNC Symbol;Acc:30892]	G	0	279	2.21497	Predicted
ENSG00000087191	PSMC5	proteasome (prosome, macropain) 26S subunit, ATPase, 5 [Source:HGNC Symbol;Acc:9552]	G	0	280	2.21497	Predicted
ENSG00000127948	POR	P450 (cytochrome) oxidoreductase [Source:HGNC Symbol;Acc:9208]	G	0	281	2.21497	Predicted
ENSG00000166598	HSP90B1	heat shock protein 90kDa beta (Grp94), member 1 [Source:HGNC Symbol;Acc:12028]	G	0	282	2.21497	Predicted
ENSG00000196455	PIK3R4	phosphoinositide-3-kinase, regulatory subunit 4 [Source:HGNC Symbol;Acc:8982]	G	1	283	2.21497	Predicted, Gene Ontology
ENSG00000137267	TUBB2A	tubulin, beta 2A class IIa [Source:HGNC Symbol;Acc:12412]	P	0	284	2.17202	Gold Standard
ENSG00000137285	TUBB2B	tubulin, beta 2B class IIb [Source:HGNC Symbol;Acc:30829]	P	0	285	2.17202	Gold Standard
ENSG00000161057	PSMC2	proteasome (prosome, macropain) 26S subunit, ATPase, 2 [Source:HGNC Symbol;Acc:9548]	G	0	286	2.17202	Predicted
ENSG00000122643	NT5C3	5'-nucleotidase, cytosolic III [Source:HGNC Symbol;Acc:17820]	G	0	287	2.16508	Predicted
ENSG00000135778	NTPCR	nucleoside-triphosphatase, cancer-related [Source:HGNC Symbol;Acc:28204]	G	0	288	2.16508	Predicted
ENSG00000074054	CLASP1	cytoplasmic linker associated protein 1 [Source:HGNC Symbol;Acc:17088]	G	1	289	2.14864	Predicted, Gene Ontology
ENSG00000087111	PIGS	phosphatidylinositol glycan anchor biosynthesis, class S [Source:HGNC Symbol;Acc:14937]	G	0	290	2.14864	Predicted
ENSG00000134308	YWHAQ	tyrosine 3-monooxygenase/tryptophan 5-monooxygenase activation protein, theta polypeptide [Source:HGNC Symbol;Acc:12854]	G	0	291	2.14864	Predicted
ENSG00000119977	TCTN3	tectonic family member 3 [Source:HGNC Symbol;Acc:24519]	P	1	292	2.1044	Gene Ontology, Gold Standard
ENSG00000127445	PIN1	peptidylprolyl cis/trans isomerase, NIMA-interacting 1 [Source:HGNC Symbol;Acc:8988]	G	0	293	2.1044	Predicted
ENSG00000179387	ELMOD2	ELMO/CED-12 domain containing 2 [Source:HGNC Symbol;Acc:28111]	G	0	294	2.1044	Predicted
ENSG00000182973	CNOT10	CCR4-NOT transcription complex, subunit 10 [Source:HGNC Symbol;Acc:23817]	G	0	295	2.1044	Predicted
ENSG00000198589	LRBA	LPS-responsive vesicle trafficking, beach and anchor containing [Source:HGNC Symbol;Acc:1742]	G	0	296	2.1044	Predicted
ENSG00000198612	COPS8	COP9 constitutive photomorphogenic homolog subunit 8 (Arabidopsis) [Source:HGNC Symbol;Acc:24335]	G	0	297	2.1044	Predicted
ENSG00000109756	RAPGEF2	Rap guanine nucleotide exchange factor (GEF) 2 [Source:HGNC Symbol;Acc:16854]	G	0	298	2.08808	Predicted
ENSG00000143653	SCCPDH	saccharopine dehydrogenase (putative) [Source:HGNC Symbol;Acc:24275]	G	0	299	2.06144	Predicted
ENSG00000144061	NPHP1	nephronophthisis 1 (juvenile) [Source:HGNC Symbol;Acc:7905]	P	1	300	2.06144	Gene Ontology, Gold Standard
ENSG00000084764	MAPRE3	microtubule-associated protein, RP/EB family, member 3 [Source:HGNC Symbol;Acc:6892]	G	0	301	2.01634	Predicted
ENSG00000087460	GNAS	GNAS complex locus [Source:HGNC Symbol;Acc:4392]	G	0	302	2.01634	Predicted
ENSG00000164104	HMGB2	high mobility group box 2 [Source:HGNC Symbol;Acc:5000]	G	0	303	2.01634	Predicted
ENSG00000168778	TCTN2	tectonic family member 2 [Source:HGNC Symbol;Acc:25774]	P	1	304	2.01634	Gene Ontology, Gold Standard
ENSG00000132321	IQCA1	IQ motif containing with AAA domain 1 [Source:HGNC Symbol;Acc:26195]	G	0	305	1.98185	Predicted
ENSG00000163349	HIPK1	homeodomain interacting protein kinase 1 [Source:HGNC Symbol;Acc:19006]	G	0	306	1.98185	Predicted
ENSG00000153904	DDAH1	dimethylarginine dimethylaminohydrolase 1 [Source:HGNC Symbol;Acc:2715]	G	0	307	1.97338	Predicted
ENSG00000125971	DYNLRB1	dynein, light chain, roadblock-type 1 [Source:HGNC Symbol;Acc:15468]	G	1	308	1.96789	Predicted, Gene Ontology
ENSG00000010626	LRRC23	leucine rich repeat containing 23 [Source:HGNC Symbol;Acc:19138]	G	0	309	1.9396	Predicted
ENSG00000088727	KIF9	kinesin family member 9 [Source:HGNC Symbol;Acc:16666]	G	0	310	1.9396	Predicted
ENSG00000105519	CAPS	calcyphosine [Source:HGNC Symbol;Acc:1487]	G	0	311	1.9396	Predicted
ENSG00000117477	C1orf114	chromosome 1 open reading frame 114 [Source:HGNC Symbol;Acc:28051]	G	1	312	1.9396	Predicted, Gene Ontology
ENSG00000118307	CASC1	cancer susceptibility candidate 1 [Source:HGNC Symbol;Acc:29599]	G	0	313	1.9396	Predicted
ENSG00000120262	CCDC170	coiled-coil domain containing 170 [Source:HGNC Symbol;Acc:21177]	G	0	314	1.9396	Predicted
ENSG00000133115	STOML3	stomatin (EPB72)-like 3 [Source:HGNC Symbol;Acc:19420]	P	1	315	1.9396	Gene Ontology, Gold Standard
ENSG00000135951	TSGA10	testis specific, 10 [Source:HGNC Symbol;Acc:14927]	G	1	316	1.9396	Predicted, Gene Ontology
ENSG00000137691	C11orf70	chromosome 11 open reading frame 70 [Source:HGNC Symbol;Acc:28188]	G	0	317	1.9396	Predicted
ENSG00000138400	MDH1B	malate dehydrogenase 1B, NAD (soluble) [Source:HGNC Symbol;Acc:17836]	G	0	318	1.9396	Predicted
ENSG00000156042	TTC18	tetratricopeptide repeat domain 18 [Source:HGNC Symbol;Acc:30726]	G	1	319	1.9396	Predicted, Gene Ontology
ENSG00000159588	CCDC17	coiled-coil domain containing 17 [Source:HGNC Symbol;Acc:26574]	G	0	320	1.9396	Predicted
ENSG00000161574	CCL15-CCL14	CCL15-CCL14 readthrough (non-protein coding) [Source:HGNC Symbol;Acc:44436]	G	0	321	1.9396	Predicted
ENSG00000162004	CCDC78	coiled-coil domain containing 78 [Source:HGNC Symbol;Acc:14153]	G	0	322	1.9396	Predicted
ENSG00000163040	CCDC74A	coiled-coil domain containing 74A [Source:HGNC Symbol;Acc:25197]	G	0	323	1.9396	Predicted
ENSG00000164746	C7orf57	chromosome 7 open reading frame 57 [Source:HGNC Symbol;Acc:22247]	G	0	324	1.9396	Predicted
ENSG00000164972	C9orf24	chromosome 9 open reading frame 24 [Source:HGNC Symbol;Acc:19919]	G	0	325	1.9396	Predicted
ENSG00000167858	TEKT1	tektin 1 [Source:HGNC Symbol;Acc:15534]	G	1	326	1.9396	Predicted, Gene Ontology
ENSG00000168658	VWA3B	von Willebrand factor A domain containing 3B [Source:HGNC Symbol;Acc:28385]	G	0	327	1.9396	Predicted
ENSG00000169064	ZBBX	zinc finger, B-box domain containing [Source:HGNC Symbol;Acc:26245]	G	0	328	1.9396	Predicted
ENSG00000171757	LRRC34	leucine rich repeat containing 34 [Source:HGNC Symbol;Acc:28408]	G	0	329	1.9396	Predicted
ENSG00000173467	AGR3	anterior gradient 3 homolog (Xenopus laevis) [Source:HGNC Symbol;Acc:24167]	G	0	330	1.9396	Predicted
ENSG00000175664	TEX26	testis expressed 26 [Source:HGNC Symbol;Acc:28622]	G	0	331	1.9396	Predicted
ENSG00000177459	C8orf47	chromosome 8 open reading frame 47 [Source:HGNC Symbol;Acc:26823]	G	0	332	1.9396	Predicted
ENSG00000179813	FAM216B	family with sequence similarity 216, member B [Source:HGNC Symbol;Acc:26883]	G	0	333	1.9396	Predicted
ENSG00000185681	MORN5	MORN repeat containing 5 [Source:HGNC Symbol;Acc:17841]	G	0	334	1.9396	Predicted
ENSG00000186471	AKAP14	A kinase (PRKA) anchor protein 14 [Source:HGNC Symbol;Acc:24061]	G	1	335	1.9396	Predicted, Gene Ontology
ENSG00000188817	SNTN	sentan, cilia apical structure protein [Source:HGNC Symbol;Acc:33706]	G	1	336	1.9396	Predicted, Gene Ontology
ENSG00000197208	SLC22A4	solute carrier family 22 (organic cation/ergothioneine transporter), member 4 [Source:HGNC Symbol;Acc:10968]	G	0	337	1.9396	Predicted
ENSG00000204711	C9orf135	chromosome 9 open reading frame 135 [Source:HGNC Symbol;Acc:31422]	G	0	338	1.9396	Predicted
ENSG00000155097	ATP6V1C1	ATPase, H+ transporting, lysosomal 42kDa, V1 subunit C1 [Source:HGNC Symbol;Acc:856]	G	0	339	1.93935	Predicted
ENSG00000111752	PHC1	polyhomeotic homolog 1 (Drosophila) [Source:HGNC Symbol;Acc:3182]	G	0	340	1.91552	Predicted
ENSG00000032389	TSSC1	tumor suppressing subtransferable candidate 1 [Source:HGNC Symbol;Acc:12383]	G	0	341	1.88878	Predicted
ENSG00000065665	SEC61A2	Sec61 alpha 2 subunit (S. cerevisiae) [Source:HGNC Symbol;Acc:17702]	G	0	342	1.88878	Predicted
ENSG00000165092	ALDH1A1	aldehyde dehydrogenase 1 family, member A1 [Source:HGNC Symbol;Acc:402]	G	0	343	1.88622	Predicted
ENSG00000188352	FOCAD	focadhesin [Source:HGNC Symbol;Acc:23377]	G	0	344	1.88515	Predicted
ENSG00000087903	RFX2	regulatory factor X, 2 (influences HLA class II expression) [Source:HGNC Symbol;Acc:9983]	G	1	345	1.87513	Predicted, Gene Ontology
ENSG00000104450	SPAG1	sperm associated antigen 1 [Source:HGNC Symbol;Acc:11212]	G	1	346	1.87513	Predicted, Gene Ontology
ENSG00000065150	IPO5	importin 5 [Source:HGNC Symbol;Acc:6402]	G	0	347	1.8634	Predicted
ENSG00000226704	HSPA1L	heat shock 70kDa protein 1-like [Source:HGNC Symbol;Acc:5234]	G	0	348	1.82748	Predicted
ENSG00000069329	VPS35	vacuolar protein sorting 35 homolog (S. cerevisiae) [Source:HGNC Symbol;Acc:13487]	G	0	349	1.81915	Predicted
ENSG00000109083	IFT20	intraflagellar transport 20 homolog (Chlamydomonas) [Source:HGNC Symbol;Acc:30989]	P	1	350	1.81915	Gene Ontology, Gold Standard
ENSG00000133026	MYH10	myosin, heavy chain 10, non-muscle [Source:HGNC Symbol;Acc:7568]	G	0	351	1.81915	Predicted
ENSG00000164070	HSPA4L	heat shock 70kDa protein 4-like [Source:HGNC Symbol;Acc:17041]	G	0	352	1.81915	Predicted
ENSG00000046651	OFD1	oral-facial-digital syndrome 1 [Source:HGNC Symbol;Acc:2567]	P	1	353	1.75282	Gene Ontology, Gold Standard
ENSG00000198707	CEP290	centrosomal protein 290kDa [Source:HGNC Symbol;Acc:29021]	P	1	354	1.75282	Gene Ontology, Gold Standard
ENSG00000068796	KIF2A	kinesin heavy chain member 2A [Source:HGNC Symbol;Acc:6318]	G	1	355	1.73109	Predicted, Gene Ontology
ENSG00000087365	SF3B2	splicing factor 3b, subunit 2, 145kDa [Source:HGNC Symbol;Acc:10769]	G	0	356	1.73109	Predicted
ENSG00000096384	HSP90AB1	heat shock protein 90kDa alpha (cytosolic), class B member 1 [Source:HGNC Symbol;Acc:5258]	G	0	357	1.73109	Predicted
ENSG00000113558	SKP1	S-phase kinase-associated protein 1 [Source:HGNC Symbol;Acc:10899]	G	0	359	1.73109	Predicted
ENSG00000166226	CCT2	chaperonin containing TCP1, subunit 2 (beta) [Source:HGNC Symbol;Acc:1615]	G	0	361	1.73109	Predicted
ENSG00000204390	HSPA1L	heat shock 70kDa protein 1-like [Source:HGNC Symbol;Acc:5234]	G	0	362	1.73109	Predicted
ENSG00000206383	HSPA1L	heat shock 70kDa protein 1-like [Source:HGNC Symbol;Acc:5234]	G	0	363	1.73109	Predicted
ENSG00000234258	HSPA1L	heat shock 70kDa protein 1-like [Source:HGNC Symbol;Acc:5234]	G	0	364	1.73109	Predicted
ENSG00000236251	HSPA1L	heat shock 70kDa protein 1-like [Source:HGNC Symbol;Acc:5234]	G	0	365	1.73109	Predicted
ENSG00000054654	SYNE2	spectrin repeat containing, nuclear envelope 2 [Source:HGNC Symbol;Acc:17084]	P	1	366	1.66476	Gene Ontology, Gold Standard
ENSG00000083535	PIBF1	progesterone immunomodulatory binding factor 1 [Source:HGNC Symbol;Acc:23352]	P	1	367	1.66476	Gene Ontology, Gold Standard
ENSG00000104695	PPP2CB	protein phosphatase 2, catalytic subunit, beta isozyme [Source:HGNC Symbol;Acc:9300]	G	0	368	1.66476	Predicted
ENSG00000171703	TCEA2	transcription elongation factor A (SII), 2 [Source:HGNC Symbol;Acc:11614]	G	0	369	1.63283	Predicted
ENSG00000183914	DNAH2	dynein, axonemal, heavy chain 2 [Source:HGNC Symbol;Acc:2948]	P	1	370	1.63283	Gene Ontology, Gold Standard
ENSG00000141013	GAS8	growth arrest-specific 8 [Source:HGNC Symbol;Acc:4166]	P	1	371	1.63028	Gene Ontology, Gold Standard
ENSG00000169118	CSNK1G1	casein kinase 1, gamma 1 [Source:HGNC Symbol;Acc:2454]	G	0	372	1.62507	Predicted
ENSG00000089289	IGBP1	immunoglobulin (CD79A) binding protein 1 [Source:HGNC Symbol;Acc:5461]	G	0	373	1.56079	Predicted
ENSG00000243955	GSTA1	glutathione S-transferase alpha 1 [Source:HGNC Symbol;Acc:4626]	G	0	374	1.55108	Predicted
ENSG00000244067	GSTA2	glutathione S-transferase alpha 2 [Source:HGNC Symbol;Acc:4627]	G	0	375	1.55108	Predicted
ENSG00000103599	IQCH	IQ motif containing H [Source:HGNC Symbol;Acc:25721]	G	0	376	1.5501	Predicted
ENSG00000121413	ZSCAN18	zinc finger and SCAN domain containing 18 [Source:HGNC Symbol;Acc:21037]	G	0	377	1.5501	Predicted
ENSG00000124074	ENKD1	enkurin domain containing 1 [Source:HGNC Symbol;Acc:25246]	G	0	378	1.5501	Predicted
ENSG00000125409	TEKT3	tektin 3 [Source:HGNC Symbol;Acc:14293]	G	1	379	1.5501	Predicted, Gene Ontology
ENSG00000132554	RGS22	regulator of G-protein signaling 22 [Source:HGNC Symbol;Acc:24499]	G	0	380	1.5501	Predicted
ENSG00000135469	COQ10A	coenzyme Q10 homolog A (S. cerevisiae) [Source:HGNC Symbol;Acc:26515]	G	0	381	1.5501	Predicted
ENSG00000140104	C14orf79	chromosome 14 open reading frame 79 [Source:HGNC Symbol;Acc:20126]	G	0	382	1.5501	Predicted
ENSG00000140481	CCDC33	coiled-coil domain containing 33 [Source:HGNC Symbol;Acc:26552]	G	0	383	1.5501	Predicted
ENSG00000149179	C11orf49	chromosome 11 open reading frame 49 [Source:HGNC Symbol;Acc:28720]	G	0	384	1.5501	Predicted
ENSG00000158113	LRRC43	leucine rich repeat containing 43 [Source:HGNC Symbol;Acc:28562]	G	0	385	1.5501	Predicted
ENSG00000160298	C21orf58	chromosome 21 open reading frame 58 [Source:HGNC Symbol;Acc:1300]	G	0	386	1.5501	Predicted
ENSG00000160401	C9orf117	chromosome 9 open reading frame 117 [Source:HGNC Symbol;Acc:27843]	G	1	387	1.5501	Predicted, Gene Ontology
ENSG00000166246	C16orf71	chromosome 16 open reading frame 71 [Source:HGNC Symbol;Acc:25081]	G	0	388	1.5501	Predicted
ENSG00000170788	DYDC1	DPY30 domain containing 1 [Source:HGNC Symbol;Acc:23460]	G	0	389	1.5501	Predicted
ENSG00000174628	IQCK	IQ motif containing K [Source:HGNC Symbol;Acc:28556]	G	0	390	1.5501	Predicted
ENSG00000186952	TMEM232	transmembrane protein 232 [Source:HGNC Symbol;Acc:37270]	G	0	391	1.5501	Predicted
ENSG00000188659	FAM154B	family with sequence similarity 154, member B [Source:HGNC Symbol;Acc:33727]	G	0	392	1.5501	Predicted
ENSG00000198920	KIAA0753	KIAA0753 [Source:HGNC Symbol;Acc:29110]	G	0	393	1.5501	Predicted
ENSG00000100228	RAB36	RAB36, member RAS oncogene family [Source:HGNC Symbol;Acc:9775]	G	0	395	1.50714	Predicted
ENSG00000102904	TSNAXIP1	translin-associated factor X interacting protein 1 [Source:HGNC Symbol;Acc:18586]	G	0	396	1.50714	Predicted
ENSG00000106012	IQCE	IQ motif containing E [Source:HGNC Symbol;Acc:29171]	G	1	397	1.50714	Predicted, Gene Ontology
ENSG00000109771	LRP2BP	LRP2 binding protein [Source:HGNC Symbol;Acc:25434]	G	0	398	1.50714	Predicted
ENSG00000110318	KIAA1377	KIAA1377 [Source:HGNC Symbol;Acc:29264]	G	1	399	1.50714	Predicted, Gene Ontology
ENSG00000114670	NEK11	NIMA-related kinase 11 [Source:HGNC Symbol;Acc:18593]	G	0	400	1.50714	Predicted
ENSG00000116793	PHTF1	putative homeodomain transcription factor 1 [Source:HGNC Symbol;Acc:8939]	G	0	401	1.50714	Predicted
ENSG00000116885	OSCP1	organic solute carrier partner 1 [Source:HGNC Symbol;Acc:29971]	G	0	402	1.50714	Predicted
ENSG00000132122	SPATA6	spermatogenesis associated 6 [Source:HGNC Symbol;Acc:18309]	G	1	403	1.50714	Predicted, Gene Ontology
ENSG00000141665	FBXO15	F-box protein 15 [Source:HGNC Symbol;Acc:13617]	G	0	404	1.50714	Predicted
ENSG00000163075	PCDP1	Primary ciliary dyskinesia protein 1 [Source:UniProtKB/Swiss-Prot;Acc:Q4G0U5]	G	1	411	1.50714	Gene Ontology
ENSG00000174007	CEP19	centrosomal protein 19kDa [Source:HGNC Symbol;Acc:28209]	G	1	418	1.50714	Gene Ontology
ENSG00000007062	PROM1	prominin 1 [Source:HGNC Symbol;Acc:9454]	G	1	424	1.4904	Gene Ontology
ENSG00000187726	DNAJB13	DnaJ (Hsp40) homolog, subfamily B, member 13 [Source:HGNC Symbol;Acc:30718]	G	1	433	1.26485	Gene Ontology
ENSG00000119650	IFT43	intraflagellar transport 43 homolog (Chlamydomonas) [Source:HGNC Symbol;Acc:29669]	P	1	437	1.2446	Gene Ontology, Gold Standard
ENSG00000127824	TUBA4A	tubulin, alpha 4a [Source:HGNC Symbol;Acc:12407]	P	1	438	1.21277	Gene Ontology, Gold Standard
ENSG00000135315	KIAA1009	KIAA1009 [Source:HGNC Symbol;Acc:21107]	G	1	441	1.19677	Gene Ontology
ENSG00000153140	CETN3	centrin, EF-hand protein, 3 [Source:HGNC Symbol;Acc:1868]	G	1	442	1.19677	Gene Ontology
ENSG00000135338	LCA5	Leber congenital amaurosis 5 [Source:HGNC Symbol;Acc:31923]	P	1	452	1.04803	Gene Ontology, Gold Standard
ENSG00000109971	HSPA8	heat shock 70kDa protein 8 [Source:HGNC Symbol;Acc:5241]	P	0	462	0.905979	Gold Standard
ENSG00000010361	FUZ	fuzzy homolog (Drosophila) [Source:HGNC Symbol;Acc:26219]	P	1	466	0.86172	Gene Ontology, Gold Standard
ENSG00000164066	INTU	inturned planar cell polarity effector homolog (Drosophila) [Source:HGNC Symbol;Acc:29239]	P	1	468	0.86172	Gene Ontology, Gold Standard
ENSG00000168014	C2CD3	C2 calcium-dependent domain containing 3 [Source:HGNC Symbol;Acc:24564]	P	1	469	0.86172	Gene Ontology, Gold Standard
ENSG00000174483	BBS1	Bardet-Biedl syndrome 1 [Source:HGNC Symbol;Acc:966]	P	1	470	0.86172	Gene Ontology, Gold Standard
ENSG00000082701	GSK3B	glycogen synthase kinase 3 beta [Source:HGNC Symbol;Acc:4617]	P	0	474	0.839464	Gold Standard
ENSG00000197535	MYO5A	myosin VA (heavy chain 12, myoxin) [Source:HGNC Symbol;Acc:7602]	G	1	478	0.839464	Gene Ontology
ENSG00000083312	TNPO1	transportin 1 [Source:HGNC Symbol;Acc:6401]	P	1	479	0.823274	Gene Ontology, Gold Standard
ENSG00000229684	TUBB	tubulin, beta class I [Source:HGNC Symbol;Acc:20778]	G	1	489	0.780317	Gene Ontology
ENSG00000042781	USH2A	Usher syndrome 2A (autosomal recessive, mild) [Source:HGNC Symbol;Acc:12601]	P	1	490	0.773134	Gene Ontology, Gold Standard
ENSG00000137100	DCTN3	dynactin 3 (p22) [Source:HGNC Symbol;Acc:2713]	G	1	495	0.768649	Gene Ontology
ENSG00000104237	RP1	retinitis pigmentosa 1 (autosomal dominant) [Source:HGNC Symbol;Acc:10263]	P	1	504	0.749323	Gene Ontology, Gold Standard
ENSG00000130638	ATXN10	ataxin 10 [Source:HGNC Symbol;Acc:10549]	P	1	508	0.707348	Gene Ontology, Gold Standard
ENSG00000251569	BBS5	Bardet-Biedl syndrome 5 protein; Uncharacterized protein [Source:UniProtKB/TrEMBL;Acc:E9PBE3]	G	1	509	0.701642	Gene Ontology
ENSG00000130363	RSPH3	radial spoke 3 homolog (Chlamydomonas) [Source:HGNC Symbol;Acc:21054]	P	0	517	0.629337	Gold Standard
ENSG00000141551	CSNK1D	casein kinase 1, delta [Source:HGNC Symbol;Acc:2452]	G	1	520	0.579789	Gene Ontology
ENSG00000114841	DNAH1	dynein, axonemal, heavy chain 1 [Source:HGNC Symbol;Acc:2940]	P	1	521	0.576472	Gene Ontology, Gold Standard
ENSG00000256061	DYX1C1	dyslexia susceptibility 1 candidate 1 [Source:HGNC Symbol;Acc:21493]	P	1	526	0.532151	Gene Ontology, Gold Standard
ENSG00000175216	CKAP5	cytoskeleton associated protein 5 [Source:HGNC Symbol;Acc:28959]	G	1	537	0.504936	Gene Ontology
ENSG00000169126	ARMC4	armadillo repeat containing 4 [Source:HGNC Symbol;Acc:25583]	G	1	539	0.498324	Gene Ontology
ENSG00000110367	DDX6	DEAD (Asp-Glu-Ala-Asp) box helicase 6 [Source:HGNC Symbol;Acc:2747]	G	1	555	0.471697	Gene Ontology
ENSG00000126001	CEP250	centrosomal protein 250kDa [Source:HGNC Symbol;Acc:1859]	P	1	560	0.417072	Gene Ontology, Gold Standard
ENSG00000170312	CDK1	cyclin-dependent kinase 1 [Source:HGNC Symbol;Acc:1722]	N	1	563	0.297086	Gene Ontology
ENSG00000080824	HSP90AA1	heat shock protein 90kDa alpha (cytosolic), class A member 1 [Source:HGNC Symbol;Acc:5253]	G	1	578	0.219688	Gene Ontology
ENSG00000160299	PCNT	pericentrin [Source:HGNC Symbol;Acc:16068]	G	1	586	0.153358	Gene Ontology
ENSG00000108641	B9D1	B9 protein domain 1 [Source:HGNC Symbol;Acc:24123]	P	1	590	0.144718	Gene Ontology, Gold Standard
ENSG00000137601	NEK1	NIMA-related kinase 1 [Source:HGNC Symbol;Acc:7744]	P	1	593	0.144718	Gene Ontology, Gold Standard
ENSG00000145075	CCDC39	coiled-coil domain containing 39 [Source:HGNC Symbol;Acc:25244]	P	1	595	0.144718	Gene Ontology, Gold Standard
ENSG00000155530	LRGUK	leucine-rich repeats and guanylate kinase domain containing [Source:HGNC Symbol;Acc:21964]	G	1	597	0.144718	Gene Ontology
ENSG00000109062	SLC9A3R1	solute carrier family 9, subfamily A (NHE3, cation proton antiporter 3), member 3 regulator 1 [Source:HGNC Symbol;Acc:11075]	G	1	603	0.0913415	Gene Ontology
ENSG00000078142	PIK3C3	phosphatidylinositol 3-kinase, catalytic subunit type 3 [Source:HGNC Symbol;Acc:8974]	G	1	628	-0.0744447	Gene Ontology
ENSG00000150433	TMEM218	transmembrane protein 218 [Source:HGNC Symbol;Acc:27344]	G	1	642	-0.141778	Gene Ontology
ENSG00000163482	STK36	serine/threonine kinase 36 [Source:HGNC Symbol;Acc:17209]	P	1	645	-0.141778	Gene Ontology, Gold Standard
ENSG00000159720	ATP6V0D1	ATPase, H+ transporting, lysosomal 38kDa, V0 subunit d1 [Source:HGNC Symbol;Acc:13724]	N	1	661	-0.164034	Gene Ontology
ENSG00000058668	ATP2B4	ATPase, Ca++ transporting, plasma membrane 4 [Source:HGNC Symbol;Acc:817]	G	1	663	-0.180223	Gene Ontology
ENSG00000072062	PRKACA	protein kinase, cAMP-dependent, catalytic, alpha [Source:HGNC Symbol;Acc:9380]	G	1	665	-0.180223	Gene Ontology
ENSG00000103769	RAB11A	RAB11A, member RAS oncogene family [Source:HGNC Symbol;Acc:9760]	P	1	666	-0.180223	Gene Ontology, Gold Standard
ENSG00000105479	CCDC114	coiled-coil domain containing 114 [Source:HGNC Symbol;Acc:26560]	P	1	671	-0.184735	Gene Ontology, Gold Standard
ENSG00000198718	FAM179B	family with sequence similarity 179, member B [Source:HGNC Symbol;Acc:19959]	G	1	681	-0.184735	Gene Ontology
ENSG00000105568	PPP2R1A	protein phosphatase 2, regulatory subunit A, alpha [Source:HGNC Symbol;Acc:9302]	G	1	687	-0.193906	Gene Ontology
ENSG00000156261	CCT8	chaperonin containing TCP1, subunit 8 (theta) [Source:HGNC Symbol;Acc:1623]	G	1	695	-0.193906	Gene Ontology
ENSG00000164087	POC1A	POC1 centriolar protein homolog A (Chlamydomonas) [Source:HGNC Symbol;Acc:24488]	P	1	697	-0.193906	Gene Ontology, Gold Standard
ENSG00000174799	CEP135	centrosomal protein 135kDa [Source:HGNC Symbol;Acc:29086]	P	1	720	-0.234848	Gene Ontology, Gold Standard
ENSG00000196236	XPNPEP3	X-prolyl aminopeptidase (aminopeptidase P) 3, putative [Source:HGNC Symbol;Acc:28052]	P	0	723	-0.243802	Gold Standard
ENSG00000119397	CNTRL	centriolin [Source:HGNC Symbol;Acc:1858]	G	1	731	-0.304482	Gene Ontology
ENSG00000131711	MAP1B	microtubule-associated protein 1B [Source:HGNC Symbol;Acc:6836]	G	1	733	-0.304482	Gene Ontology
ENSG00000152556	PFKM	phosphofructokinase, muscle [Source:HGNC Symbol;Acc:8877]	G	1	737	-0.304482	Gene Ontology
ENSG00000173226	IQCB1	IQ motif containing B1 [Source:HGNC Symbol;Acc:28949]	P	1	739	-0.304482	Gene Ontology, Gold Standard
ENSG00000130640	TUBGCP2	tubulin, gamma complex associated protein 2 [Source:HGNC Symbol;Acc:18599]	P	0	757	-0.392538	Gold Standard
ENSG00000131558	EXOC4	exocyst complex component 4 [Source:HGNC Symbol;Acc:30389]	P	0	758	-0.392538	Gold Standard
ENSG00000141577	AZI1	5-azacytidine induced 1 [Source:HGNC Symbol;Acc:29511]	P	1	761	-0.392538	Gene Ontology, Gold Standard
ENSG00000157869	RAB28	RAB28, member RAS oncogene family [Source:HGNC Symbol;Acc:9768]	G	1	763	-0.392538	Gene Ontology
ENSG00000165695	AK8	adenylate kinase 8 [Source:HGNC Symbol;Acc:26526]	P	1	777	-0.427025	Gene Ontology, Gold Standard
ENSG00000100503	NIN	ninein (GSK3B interacting protein) [Source:HGNC Symbol;Acc:14906]	P	1	781	-0.446551	Gene Ontology, Gold Standard
ENSG00000112144	ICK	intestinal cell (MAK-like) kinase [Source:HGNC Symbol;Acc:21219]	G	1	787	-0.46953	Gene Ontology
ENSG00000167131	CCDC103	coiled-coil domain containing 103 [Source:HGNC Symbol;Acc:32700]	P	1	815	-0.490796	Gene Ontology, Gold Standard
ENSG00000080298	RFX3	regulatory factor X, 3 (influences HLA class II expression) [Source:HGNC Symbol;Acc:9984]	P	1	832	-0.533754	Gene Ontology, Gold Standard
ENSG00000007168	PAFAH1B1	platelet-activating factor acetylhydrolase 1b, regulatory subunit 1 (45kDa) [Source:HGNC Symbol;Acc:8574]	P	1	836	-0.540345	Gene Ontology, Gold Standard
ENSG00000078668	VDAC3	voltage-dependent anion channel 3 [Source:HGNC Symbol;Acc:12674]	P	1	841	-0.578853	Gene Ontology, Gold Standard
ENSG00000142609	C1orf222	chromosome 1 open reading frame 222 [Source:HGNC Symbol;Acc:27917]	G	1	849	-0.578853	Gene Ontology
ENSG00000148498	PARD3	par-3 partitioning defective 3 homolog (C. elegans) [Source:HGNC Symbol;Acc:16051]	P	0	851	-0.578853	Gold Standard
ENSG00000104833	TUBB4A	tubulin, beta 4A class IVa [Source:HGNC Symbol;Acc:20774]	G	1	868	-0.688204	Gene Ontology
ENSG00000137343	ATAT1	alpha tubulin acetyltransferase 1 [Source:HGNC Symbol;Acc:21186]	G	1	870	-0.706411	Gene Ontology
ENSG00000079335	CDC14A	cell division cycle 14A [Source:HGNC Symbol;Acc:1718]	G	1	881	-0.727834	Gene Ontology
ENSG00000099901	RANBP1	RAN binding protein 1 [Source:HGNC Symbol;Acc:9847]	P	0	885	-0.731799	Gold Standard
ENSG00000100554	ATP6V1D	ATPase, H+ transporting, lysosomal 34kDa, V1 subunit D [Source:HGNC Symbol;Acc:13527]	G	1	895	-0.78381	Gene Ontology
ENSG00000095397	DFNB31	deafness, autosomal recessive 31 [Source:HGNC Symbol;Acc:16361]	P	1	899	-0.842374	Gene Ontology, Gold Standard
ENSG00000146038	DCDC2	doublecortin domain containing 2 [Source:HGNC Symbol;Acc:18141]	P	1	923	-0.858779	Gene Ontology, Gold Standard
ENSG00000158163	DZIP1L	DAZ interacting protein 1-like [Source:HGNC Symbol;Acc:26551]	G	1	931	-0.858779	Gene Ontology
ENSG00000174898	CATSPERD	catsper channel auxiliary subunit delta [Source:HGNC Symbol;Acc:28598]	G	1	941	-0.858779	Gene Ontology
ENSG00000188596	C12orf55	chromosome 12 open reading frame 55 [Source:HGNC Symbol;Acc:26456]	G	1	951	-0.858779	Gene Ontology
ENSG00000165506	DNAAF2	dynein, axonemal, assembly factor 2 [Source:HGNC Symbol;Acc:20188]	P	1	965	-0.864101	Gene Ontology, Gold Standard
ENSG00000170703	TTLL6	tubulin tyrosine ligase-like family, member 6 [Source:HGNC Symbol;Acc:26664]	P	1	966	-0.864101	Gene Ontology, Gold Standard
ENSG00000074935	TUBE1	tubulin, epsilon 1 [Source:HGNC Symbol;Acc:20775]	P	0	989	-0.970125	Gold Standard
ENSG00000067225	PKM	pyruvate kinase, muscle [Source:HGNC Symbol;Acc:9021]	G	1	995	-0.996825	Gene Ontology
ENSG00000152669	CCNO	cyclin O [Source:HGNC Symbol;Acc:18576]	G	1	1010	-1.1048	Gene Ontology
ENSG00000138190	EXOC6	exocyst complex component 6 [Source:HGNC Symbol;Acc:23196]	P	0	1017	-1.13543	Gold Standard
ENSG00000106477	CEP41	centrosomal protein 41kDa [Source:HGNC Symbol;Acc:12370]	P	1	1025	-1.15924	Gene Ontology, Gold Standard
ENSG00000214413	BBIP1	BBSome interacting protein 1 [Source:HGNC Symbol;Acc:28093]	G	1	1027	-1.15973	Gene Ontology
ENSG00000114302	PRKAR2A	protein kinase, cAMP-dependent, regulatory, type II, alpha [Source:HGNC Symbol;Acc:9391]	G	1	1039	-1.1974	Gene Ontology
ENSG00000132932	ATP8A2	ATPase, aminophospholipid transporter, class I, type 8A, member 2 [Source:HGNC Symbol;Acc:13533]	G	1	1044	-1.1974	Gene Ontology
ENSG00000168036	CTNNB1	catenin (cadherin-associated protein), beta 1, 88kDa [Source:HGNC Symbol;Acc:2514]	P	0	1049	-1.21765	Gold Standard
ENSG00000124198	ARFGEF2	ADP-ribosylation factor guanine nucleotide-exchange factor 2 (brefeldin A-inhibited) [Source:HGNC Symbol;Acc:15853]	G	1	1063	-1.28417	Gene Ontology
ENSG00000137474	MYO7A	myosin VIIA [Source:HGNC Symbol;Acc:7606]	P	1	1066	-1.28417	Gene Ontology, Gold Standard
ENSG00000135046	ANXA1	annexin A1 [Source:HGNC Symbol;Acc:533]	N	1	1093	-1.30036	Gene Ontology
ENSG00000168944	CEP120	centrosomal protein 120kDa [Source:HGNC Symbol;Acc:26690]	G	1	1106	-1.30036	Gene Ontology
ENSG00000155755	TMEM237	transmembrane protein 237 [Source:HGNC Symbol;Acc:14432]	P	1	1111	-1.30798	Gene Ontology, Gold Standard
ENSG00000099204	ABLIM1	actin binding LIM protein 1 [Source:HGNC Symbol;Acc:78]	G	1	1117	-1.34331	Gene Ontology
ENSG00000135912	TTLL4	tubulin tyrosine ligase-like family, member 4 [Source:HGNC Symbol;Acc:28976]	G	1	1122	-1.38372	Gene Ontology
ENSG00000054116	TRAPPC3	trafficking protein particle complex 3 [Source:HGNC Symbol;Acc:19942]	P	0	1134	-1.42068	Gold Standard
ENSG00000156973	PDE6D	phosphodiesterase 6D, cGMP-specific, rod, delta [Source:HGNC Symbol;Acc:8788]	P	1	1139	-1.43687	Gene Ontology, Gold Standard
ENSG00000186889	TMEM17	transmembrane protein 17 [Source:HGNC Symbol;Acc:26623]	G	1	1151	-1.45077	Gene Ontology
ENSG00000185920	PTCH1	patched 1 [Source:HGNC Symbol;Acc:9585]	P	1	1192	-1.49429	Gene Ontology, Gold Standard
ENSG00000109944	C11orf63	chromosome 11 open reading frame 63 [Source:HGNC Symbol;Acc:26288]	G	1	1226	-1.54716	Gene Ontology
ENSG00000137822	TUBGCP4	tubulin, gamma complex associated protein 4 [Source:HGNC Symbol;Acc:16691]	P	0	1230	-1.54716	Gold Standard
ENSG00000156172	C8orf37	chromosome 8 open reading frame 37 [Source:HGNC Symbol;Acc:27232]	P	1	1235	-1.54716	Gene Ontology, Gold Standard
ENSG00000164818	HEATR2	HEAT repeat containing 2 [Source:HGNC Symbol;Acc:26013]	P	1	1238	-1.54716	Gene Ontology, Gold Standard
ENSG00000171811	TTC40	tetratricopeptide repeat domain 40 [Source:HGNC Symbol;Acc:25247]	G	1	1242	-1.54716	Gene Ontology
ENSG00000079805	DNM2	dynamin 2 [Source:HGNC Symbol;Acc:2974]	G	1	1250	-1.56942	Gene Ontology
ENSG00000113712	CSNK1A1	casein kinase 1, alpha 1 [Source:HGNC Symbol;Acc:2451]	G	1	1268	-1.56942	Gene Ontology
ENSG00000132341	RAN	RAN, member RAS oncogene family [Source:HGNC Symbol;Acc:9846]	P	1	1277	-1.56942	Gene Ontology, Gold Standard
ENSG00000204435	CSNK2B	casein kinase 2, beta polypeptide [Source:HGNC Symbol;Acc:2460]	G	1	1302	-1.56942	Gene Ontology
ENSG00000117155	SSX2IP	synovial sarcoma, X breakpoint 2 interacting protein [Source:HGNC Symbol;Acc:16509]	G	1	1319	-1.58235	Gene Ontology
ENSG00000137941	TTLL7	tubulin tyrosine ligase-like family, member 7 [Source:HGNC Symbol;Acc:26242]	G	1	1324	-1.58235	Gene Ontology
ENSG00000188878	FBF1	Fas (TNFRSF6) binding factor 1 [Source:HGNC Symbol;Acc:24674]	P	1	1353	-1.58235	Gene Ontology, Gold Standard
ENSG00000131462	TUBG1	tubulin, gamma 1 [Source:HGNC Symbol;Acc:12417]	G	1	1378	-1.5856	Gene Ontology
ENSG00000183311	TUBB	tubulin, beta class I [Source:HGNC Symbol;Acc:20778]	G	1	1398	-1.5856	Gene Ontology
ENSG00000196230	TUBB	tubulin, beta class I [Source:HGNC Symbol;Acc:20778]	G	1	1400	-1.5856	Gene Ontology
ENSG00000197102	DYNC1H1	dynein, cytoplasmic 1, heavy chain 1 [Source:HGNC Symbol;Acc:2961]	G	1	1402	-1.5856	Gene Ontology
ENSG00000224156	TUBB	tubulin, beta class I [Source:HGNC Symbol;Acc:20778]	G	1	1408	-1.5856	Gene Ontology
ENSG00000227739	TUBB	tubulin, beta class I [Source:HGNC Symbol;Acc:20778]	G	1	1412	-1.5856	Gene Ontology
ENSG00000232421	TUBB	tubulin, beta class I [Source:HGNC Symbol;Acc:20778]	G	1	1414	-1.5856	Gene Ontology
ENSG00000232575	TUBB	tubulin, beta class I [Source:HGNC Symbol;Acc:20778]	G	1	1415	-1.5856	Gene Ontology
ENSG00000235067	TUBB	tubulin, beta class I [Source:HGNC Symbol;Acc:20778]	G	1	1417	-1.5856	Gene Ontology
ENSG00000196981	WDR5B	WD repeat domain 5B [Source:HGNC Symbol;Acc:17826]	G	1	1428	-1.62531	Gene Ontology
ENSG00000196924	FLNA	filamin A, alpha [Source:HGNC Symbol;Acc:3754]	P	1	1435	-1.63574	Gene Ontology, Gold Standard
ENSG00000047849	MAP4	microtubule-associated protein 4 [Source:HGNC Symbol;Acc:6862]	G	1	1438	-1.64023	Gene Ontology
ENSG00000134202	GSTM3	glutathione S-transferase mu 3 (brain) [Source:HGNC Symbol;Acc:4635]	G	1	1462	-1.64023	Gene Ontology
ENSG00000167632	TRAPPC9	trafficking protein particle complex 9 [Source:HGNC Symbol;Acc:30832]	P	0	1472	-1.64023	Gold Standard
ENSG00000142875	PRKACB	protein kinase, cAMP-dependent, catalytic, beta [Source:HGNC Symbol;Acc:9381]	G	1	1483	-1.64874	Gene Ontology
ENSG00000092200	RPGRIP1	retinitis pigmentosa GTPase regulator interacting protein 1 [Source:HGNC Symbol;Acc:13436]	P	1	1486	-1.65193	Gene Ontology, Gold Standard
ENSG00000117650	NEK2	NIMA-related kinase 2 [Source:HGNC Symbol;Acc:7745]	P	1	1549	-1.82655	Gene Ontology, Gold Standard
ENSG00000132881	RSG1	REM2 and RAB-like small GTPase 1 [Source:HGNC Symbol;Acc:28127]	G	1	1556	-1.82655	Gene Ontology
ENSG00000181378	CCDC108	coiled-coil domain containing 108 [Source:HGNC Symbol;Acc:25325]	G	1	1581	-1.8676	Gene Ontology
ENSG00000088256	GNA11	guanine nucleotide binding protein (G protein), alpha 11 (Gq class) [Source:HGNC Symbol;Acc:4379]	G	1	1591	-1.90394	Gene Ontology
ENSG00000092820	EZR	ezrin [Source:HGNC Symbol;Acc:12691]	G	1	1592	-1.90394	Gene Ontology
ENSG00000126216	TUBGCP3	tubulin, gamma complex associated protein 3 [Source:HGNC Symbol;Acc:18598]	P	0	1597	-1.90394	Gold Standard
ENSG00000164199	GPR98	G protein-coupled receptor 98 [Source:HGNC Symbol;Acc:17416]	P	0	1606	-1.90394	Gold Standard
ENSG00000213066	FGFR1OP	FGFR1 oncogene partner [Source:HGNC Symbol;Acc:17012]	G	1	1610	-1.90394	Gene Ontology
ENSG00000106571	GLI3	GLI family zinc finger 3 [Source:HGNC Symbol;Acc:4319]	P	1	1629	-2.09026	Gene Ontology, Gold Standard
ENSG00000146425	DYNLT1	dynein, light chain, Tctex-type 1 [Source:HGNC Symbol;Acc:11697]	P	0	1635	-2.09026	Gold Standard
ENSG00000186638	KIF24	kinesin family member 24 [Source:HGNC Symbol;Acc:19916]	P	1	1668	-2.11179	Gene Ontology, Gold Standard
ENSG00000102001	CACNA1F	calcium channel, voltage-dependent, L type, alpha 1F subunit [Source:HGNC Symbol;Acc:1393]	G	1	1678	-2.13893	Gene Ontology
ENSG00000148019	CEP78	centrosomal protein 78kDa [Source:HGNC Symbol;Acc:25740]	G	1	1701	-2.1688	Gene Ontology
ENSG00000054282	SDCCAG8	serologically defined colon cancer antigen 8 [Source:HGNC Symbol;Acc:10671]	P	1	1712	-2.17812	Gene Ontology, Gold Standard
ENSG00000101004	NINL	ninein-like [Source:HGNC Symbol;Acc:29163]	P	1	1714	-2.17812	Gene Ontology, Gold Standard
ENSG00000213024	NUP62	nucleoporin 62kDa [Source:HGNC Symbol;Acc:8066]	P	0	1718	-2.17812	Gold Standard
ENSG00000138686	BBS7	Bardet-Biedl syndrome 7 [Source:HGNC Symbol;Acc:18758]	P	1	1804	-2.31754	Gene Ontology, Gold Standard
ENSG00000168280	KIF5C	kinesin family member 5C [Source:HGNC Symbol;Acc:6325]	G	1	1820	-2.31754	Gene Ontology
ENSG00000168385	2002-09-01	septin 2 [Source:HGNC Symbol;Acc:7729]	P	1	1821	-2.31754	Gene Ontology, Gold Standard
ENSG00000180104	EXOC3	exocyst complex component 3 [Source:HGNC Symbol;Acc:30378]	P	0	1828	-2.31754	Gold Standard
ENSG00000144848	ATG3	autophagy related 3 [Source:HGNC Symbol;Acc:20962]	G	1	1871	-2.42418	Gene Ontology
ENSG00000152240	HAUS1	HAUS augmin-like complex, subunit 1 [Source:HGNC Symbol;Acc:25174]	G	1	1888	-2.44184	Gene Ontology
ENSG00000015676	NUDCD3	NudC domain containing 3 [Source:HGNC Symbol;Acc:22208]	G	1	1903	-2.50385	Gene Ontology
ENSG00000091536	MYO15A	myosin XVA [Source:HGNC Symbol;Acc:7594]	P	0	1910	-2.50385	Gold Standard
ENSG00000115355	CCDC88A	coiled-coil domain containing 88A [Source:HGNC Symbol;Acc:25523]	G	1	1918	-2.50385	Gene Ontology
ENSG00000130702	LAMA5	laminin, alpha 5 [Source:HGNC Symbol;Acc:6485]	N	1	1926	-2.50385	Gene Ontology
ENSG00000142192	APP	amyloid beta (A4) precursor protein [Source:HGNC Symbol;Acc:620]	N	1	1931	-2.50385	Gene Ontology
ENSG00000158079	PTPDC1	protein tyrosine phosphatase domain containing 1 [Source:HGNC Symbol;Acc:30184]	P	1	1936	-2.50385	Gene Ontology, Gold Standard
ENSG00000077684	PHF17	PHD finger protein 17 [Source:HGNC Symbol;Acc:30027]	P	1	1973	-2.55066	Gene Ontology, Gold Standard
ENSG00000143951	WDPCP	WD repeat containing planar cell polarity effector [Source:HGNC Symbol;Acc:28027]	P	1	1991	-2.55066	Gene Ontology, Gold Standard
ENSG00000198089	SFI1	Sfi1 homolog, spindle assembly associated (yeast) [Source:HGNC Symbol;Acc:29064]	G	1	2016	-2.55066	Gene Ontology
ENSG00000163382	APOA1BP	apolipoprotein A-I binding protein [Source:HGNC Symbol;Acc:18453]	G	1	2049	-2.5891	Gene Ontology
ENSG00000197386	HTT	huntingtin [Source:HGNC Symbol;Acc:4851]	P	1	2060	-2.59316	Gene Ontology, Gold Standard
ENSG00000048545	GUCA1A	guanylate cyclase activator 1A (retina) [Source:HGNC Symbol;Acc:4678]	G	1	2073	-2.64373	Gene Ontology
ENSG00000069966	GNB5	guanine nucleotide binding protein (G protein), beta 5 [Source:HGNC Symbol;Acc:4401]	G	1	2074	-2.64373	Gene Ontology
ENSG00000112210	RAB23	RAB23, member RAS oncogene family [Source:HGNC Symbol;Acc:14263]	P	1	2078	-2.64373	Gene Ontology, Gold Standard
ENSG00000144191	CNGA3	cyclic nucleotide gated channel alpha 3 [Source:HGNC Symbol;Acc:2150]	G	1	2089	-2.64373	Gene Ontology
ENSG00000165059	PRKACG	protein kinase, cAMP-dependent, catalytic, gamma [Source:HGNC Symbol;Acc:9382]	G	1	2139	-2.75923	Gene Ontology
ENSG00000148180	GSN	gelsolin [Source:HGNC Symbol;Acc:4620]	G	1	2152	-2.76888	Gene Ontology
ENSG00000137942	FNBP1L	formin binding protein 1-like [Source:HGNC Symbol;Acc:20851]	G	1	2200	-2.7891	Gene Ontology
ENSG00000156876	SASS6	spindle assembly 6 homolog (C. elegans) [Source:HGNC Symbol;Acc:25403]	P	0	2205	-2.7891	Gold Standard
ENSG00000160602	NEK8	NIMA-related kinase 8 [Source:HGNC Symbol;Acc:13387]	P	1	2207	-2.7891	Gene Ontology, Gold Standard
ENSG00000169762	TAPT1	transmembrane anterior posterior transformation 1 [Source:HGNC Symbol;Acc:26887]	G	1	2210	-2.7891	Gene Ontology
ENSG00000185842	DNAH14	dynein, axonemal, heavy chain 14 [Source:HGNC Symbol;Acc:2945]	G	1	2212	-2.7891	Gene Ontology
ENSG00000213923	CSNK1E	casein kinase 1, epsilon [Source:HGNC Symbol;Acc:2453]	G	1	2214	-2.7891	Gene Ontology
ENSG00000139323	POC1B	POC1 centriolar protein homolog B (Chlamydomonas) [Source:HGNC Symbol;Acc:30836]	G	1	2230	-2.81837	Gene Ontology
ENSG00000111254	AKAP3	A kinase (PRKA) anchor protein 3 [Source:HGNC Symbol;Acc:373]	G	1	2256	-2.83004	Gene Ontology
ENSG00000117245	KIF17	kinesin family member 17 [Source:HGNC Symbol;Acc:19167]	P	1	2260	-2.83004	Gene Ontology, Gold Standard
ENSG00000151208	DLG5	discs, large homolog 5 (Drosophila) [Source:HGNC Symbol;Acc:2904]	G	1	2283	-2.83004	Gene Ontology
ENSG00000078246	TULP3	tubby like protein 3 [Source:HGNC Symbol;Acc:12425]	P	1	2366	-2.89968	Gene Ontology, Gold Standard
ENSG00000114904	NEK4	NIMA-related kinase 4 [Source:HGNC Symbol;Acc:11399]	P	1	2369	-2.89968	Gene Ontology, Gold Standard
ENSG00000119401	TRIM32	tripartite motif containing 32 [Source:HGNC Symbol;Acc:16380]	P	0	2372	-2.89968	Gold Standard
ENSG00000121289	CEP89	centrosomal protein 89kDa [Source:HGNC Symbol;Acc:25907]	P	1	2374	-2.89968	Gene Ontology, Gold Standard
ENSG00000127328	RAB3IP	RAB3A interacting protein [Source:HGNC Symbol;Acc:16508]	P	1	2375	-2.89968	Gene Ontology, Gold Standard
ENSG00000188343	FAM92A1	family with sequence similarity 92, member A1 [Source:HGNC Symbol;Acc:30452]	G	1	2388	-2.89968	Gene Ontology
ENSG00000106524	ANKMY2	ankyrin repeat and MYND domain containing 2 [Source:HGNC Symbol;Acc:25370]	G	1	2426	-2.98773	Gene Ontology
ENSG00000146350	C6orf170	chromosome 6 open reading frame 170 [Source:HGNC Symbol;Acc:21485]	G	1	2435	-2.98773	Gene Ontology
ENSG00000148384	INPP5E	inositol polyphosphate-5-phosphatase, 72 kDa [Source:HGNC Symbol;Acc:21474]	P	1	2437	-2.98773	Gene Ontology, Gold Standard
ENSG00000165115	KIF27	kinesin family member 27 [Source:HGNC Symbol;Acc:18632]	P	1	2445	-2.98773	Gene Ontology, Gold Standard
ENSG00000178234	GALNT11	UDP-N-acetyl-alpha-D-galactosamine:polypeptide N-acetylgalactosaminyltransferase 11 (GalNAc-T11) [Source:HGNC Symbol;Acc:19875]	G	1	2450	-2.98773	Gene Ontology
ENSG00000105220	GPI	glucose-6-phosphate isomerase [Source:HGNC Symbol;Acc:4458]	G	1	2471	-3.05413	Gene Ontology
ENSG00000206488	ATAT1	alpha tubulin acetyltransferase 1 [Source:HGNC Symbol;Acc:21186]	G	1	2585	-3.11529	Gene Ontology
ENSG00000223752	ATAT1	alpha tubulin acetyltransferase 1 [Source:HGNC Symbol;Acc:21186]	G	1	2586	-3.11529	Gene Ontology
ENSG00000229061	ATAT1	alpha tubulin acetyltransferase 1 [Source:HGNC Symbol;Acc:21186]	G	1	2588	-3.11529	Gene Ontology
ENSG00000231257	ATAT1	alpha tubulin acetyltransferase 1 [Source:HGNC Symbol;Acc:21186]	G	1	2589	-3.11529	Gene Ontology
ENSG00000234549	ATAT1	alpha tubulin acetyltransferase 1 [Source:HGNC Symbol;Acc:21186]	G	1	2590	-3.11529	Gene Ontology
ENSG00000235658	ATAT1	alpha tubulin acetyltransferase 1 [Source:HGNC Symbol;Acc:21186]	G	1	2591	-3.11529	Gene Ontology
ENSG00000128881	TTBK2	tau tubulin kinase 2 [Source:HGNC Symbol;Acc:19141]	P	1	2653	-3.18162	Gene Ontology, Gold Standard
ENSG00000124721	DNAH8	dynein, axonemal, heavy chain 8 [Source:HGNC Symbol;Acc:2952]	G	1	2659	-3.24044	Gene Ontology
ENSG00000130561	SAG	S-antigen; retina and pineal gland (arrestin) [Source:HGNC Symbol;Acc:10521]	G	1	2687	-3.32104	Gene Ontology
ENSG00000133393	FOPNL	FGFR1OP N-terminal like [Source:HGNC Symbol;Acc:26435]	P	1	2689	-3.32104	Gene Ontology, Gold Standard
ENSG00000116198	CEP104	centrosomal protein 104kDa [Source:HGNC Symbol;Acc:24866]	P	1	2735	-3.379	Gene Ontology, Gold Standard
ENSG00000160226	C21orf2	chromosome 21 open reading frame 2 [Source:HGNC Symbol;Acc:1260]	P	1	2744	-3.39925	Gene Ontology, Gold Standard
ENSG00000182504	CEP97	centrosomal protein 97kDa [Source:HGNC Symbol;Acc:26244]	P	1	2745	-3.39925	Gene Ontology, Gold Standard
ENSG00000140263	SORD	sorbitol dehydrogenase [Source:HGNC Symbol;Acc:11184]	N	1	2757	-3.50605	Gene Ontology
ENSG00000164690	SHH	sonic hedgehog [Source:HGNC Symbol;Acc:10848]	P	0	2839	-3.50735	Gold Standard
ENSG00000186094	AGBL4	ATP/GTP binding protein-like 4 [Source:HGNC Symbol;Acc:25892]	G	1	2869	-3.50735	Gene Ontology
ENSG00000124839	RAB17	RAB17, member RAS oncogene family [Source:HGNC Symbol;Acc:16523]	P	1	2933	-3.55031	Gene Ontology, Gold Standard
ENSG00000119705	SLIRP	SRA stem-loop interacting RNA binding protein [Source:HGNC Symbol;Acc:20495]	G	1	2952	-3.5605	Gene Ontology
ENSG00000076201	PTPN23	protein tyrosine phosphatase, non-receptor type 23 [Source:HGNC Symbol;Acc:14406]	G	1	3027	-3.69305	Gene Ontology
ENSG00000077380	DYNC1I2	dynein, cytoplasmic 1, intermediate chain 2 [Source:HGNC Symbol;Acc:2964]	G	1	3028	-3.69305	Gene Ontology
ENSG00000078369	GNB1	guanine nucleotide binding protein (G protein), beta polypeptide 1 [Source:HGNC Symbol;Acc:4396]	G	1	3030	-3.69305	Gene Ontology
ENSG00000104892	KLC3	kinesin light chain 3 [Source:HGNC Symbol;Acc:20717]	G	1	3046	-3.69305	Gene Ontology
ENSG00000112041	TULP1	tubby like protein 1 [Source:HGNC Symbol;Acc:12423]	P	1	3054	-3.69305	Gene Ontology, Gold Standard
ENSG00000124659	TBCC	tubulin folding cofactor C [Source:HGNC Symbol;Acc:11580]	G	1	3074	-3.69305	Gene Ontology
ENSG00000125354	2006-09-01	septin 6 [Source:HGNC Symbol;Acc:15848]	G	1	3075	-3.69305	Gene Ontology
ENSG00000138107	ACTR1A	ARP1 actin-related protein 1 homolog A, centractin alpha (yeast) [Source:HGNC Symbol;Acc:167]	G	1	3093	-3.69305	Gene Ontology
ENSG00000153317	ASAP1	ArfGAP with SH3 domain, ankyrin repeat and PH domain 1 [Source:HGNC Symbol;Acc:2720]	P	1	3111	-3.69305	Gene Ontology, Gold Standard
ENSG00000160218	TRAPPC10	trafficking protein particle complex 10 [Source:HGNC Symbol;Acc:11868]	P	0	3121	-3.69305	Gold Standard
ENSG00000167461	RAB8A	RAB8A, member RAS oncogene family [Source:HGNC Symbol;Acc:7007]	P	1	3133	-3.69305	Gene Ontology, Gold Standard
ENSG00000168374	ARF4	ADP-ribosylation factor 4 [Source:HGNC Symbol;Acc:655]	P	0	3134	-3.69305	Gold Standard
ENSG00000170759	KIF5B	kinesin family member 5B [Source:HGNC Symbol;Acc:6324]	G	1	3137	-3.69305	Gene Ontology
ENSG00000175203	DCTN2	dynactin 2 (p50) [Source:HGNC Symbol;Acc:2712]	G	1	3142	-3.69305	Gene Ontology
ENSG00000214415	GNAT3	guanine nucleotide binding protein, alpha transducing 3 [Source:HGNC Symbol;Acc:22800]	G	1	3169	-3.69305	Gene Ontology
ENSG00000122545	2007-09-01	septin 7 [Source:HGNC Symbol;Acc:1717]	P	1	3207	-3.70924	Gene Ontology, Gold Standard
ENSG00000132639	SNAP25	synaptosomal-associated protein, 25kDa [Source:HGNC Symbol;Acc:11132]	P	0	3217	-3.70924	Gold Standard
ENSG00000184640	2009-09-01	septin 9 [Source:HGNC Symbol;Acc:7323]	G	1	3258	-3.70924	Gene Ontology
ENSG00000141933	TPGS1	tubulin polyglutamylase complex subunit 1 [Source:HGNC Symbol;Acc:25058]	G	1	3449	-3.87936	Gene Ontology
ENSG00000085832	EPS15	epidermal growth factor receptor pathway substrate 15 [Source:HGNC Symbol;Acc:3419]	G	1	3502	-3.89555	Gene Ontology
ENSG00000100379	KCTD17	potassium channel tetramerisation domain containing 17 [Source:HGNC Symbol;Acc:25705]	G	1	3506	-3.89555	Gene Ontology
ENSG00000118762	PKD2	polycystic kidney disease 2 (autosomal dominant) [Source:HGNC Symbol;Acc:9009]	P	1	3572	-3.90317	Gene Ontology, Gold Standard
ENSG00000179397	C1orf101	chromosome 1 open reading frame 101 [Source:HGNC Symbol;Acc:28491]	G	1	3623	-3.90317	Gene Ontology
ENSG00000244607	CCDC13	coiled-coil domain containing 13 [Source:HGNC Symbol;Acc:26358]	G	1	3666	-3.90317	Gene Ontology
ENSG00000153789	FAM92B	family with sequence similarity 92, member B [Source:HGNC Symbol;Acc:24781]	G	1	3702	-3.97423	Gene Ontology
ENSG00000114107	CEP70	centrosomal protein 70kDa [Source:HGNC Symbol;Acc:29972]	G	1	3792	-3.99123	Gene Ontology
ENSG00000123473	STIL	SCL/TAL1 interrupting locus [Source:HGNC Symbol;Acc:10879]	P	0	3804	-3.99123	Gold Standard
ENSG00000149483	TMEM138	transmembrane protein 138 [Source:HGNC Symbol;Acc:26944]	P	1	3849	-3.99123	Gene Ontology, Gold Standard
ENSG00000154040	CABYR	calcium binding tyrosine-(Y)-phosphorylation regulated [Source:HGNC Symbol;Acc:15569]	G	1	3859	-3.99123	Gene Ontology
ENSG00000166037	CEP57	centrosomal protein 57kDa [Source:HGNC Symbol;Acc:30794]	G	1	3878	-3.99123	Gene Ontology
ENSG00000187049	TMEM216	transmembrane protein 216 [Source:HGNC Symbol;Acc:25018]	P	1	3911	-3.99123	Gene Ontology, Gold Standard
ENSG00000214021	TTLL3	tubulin tyrosine ligase-like family, member 3 [Source:HGNC Symbol;Acc:24483]	P	1	3921	-3.99123	Gene Ontology, Gold Standard
ENSG00000081377	CDC14B	cell division cycle 14B [Source:HGNC Symbol;Acc:1719]	G	1	3983	-4.13904	Gene Ontology
ENSG00000091140	DLD	dihydrolipoamide dehydrogenase [Source:HGNC Symbol;Acc:2898]	N	1	4017	-4.16461	Gene Ontology
ENSG00000102218	RP2	retinitis pigmentosa 2 (X-linked recessive) [Source:HGNC Symbol;Acc:10274]	P	1	4026	-4.16461	Gene Ontology, Gold Standard
ENSG00000176101	SSNA1	Sjogren syndrome nuclear autoantigen 1 [Source:HGNC Symbol;Acc:11321]	P	1	4080	-4.16461	Gene Ontology, Gold Standard
ENSG00000177143	CETN1	centrin, EF-hand protein, 1 [Source:HGNC Symbol;Acc:1866]	G	1	4081	-4.16461	Gene Ontology
ENSG00000197548	ATG7	autophagy related 7 [Source:HGNC Symbol;Acc:16935]	G	1	4093	-4.16461	Gene Ontology
ENSG00000004455	AK2	adenylate kinase 2 [Source:HGNC Symbol;Acc:362]	N	1	4104	-4.1808	Gene Ontology
ENSG00000040199	PHLPP2	PH domain and leucine rich repeat protein phosphatase 2 [Source:HGNC Symbol;Acc:29149]	G	1	4109	-4.1808	Gene Ontology
ENSG00000084731	KIF3C	kinesin family member 3C [Source:HGNC Symbol;Acc:6321]	P	1	4112	-4.1808	Gene Ontology, Gold Standard
ENSG00000125257	ABCC4	ATP-binding cassette, sub-family C (CFTR/MRP), member 4 [Source:HGNC Symbol;Acc:55]	G	1	4135	-4.1808	Gene Ontology
ENSG00000170296	GABARAP	GABA(A) receptor-associated protein [Source:HGNC Symbol;Acc:4067]	G	1	4158	-4.1808	Gene Ontology
ENSG00000187775	DNAH17	dynein, axonemal, heavy chain 17 [Source:HGNC Symbol;Acc:2946]	G	1	4165	-4.1808	Gene Ontology
ENSG00000155980	KIF5A	kinesin family member 5A [Source:HGNC Symbol;Acc:6323]	G	1	4189	-4.23094	Gene Ontology
ENSG00000072864	NDE1	nudE nuclear distribution E homolog 1 (A. nidulans) [Source:HGNC Symbol;Acc:17619]	G	1	4214	-4.23542	Gene Ontology
ENSG00000101624	CEP76	centrosomal protein 76kDa [Source:HGNC Symbol;Acc:25727]	G	1	4226	-4.23542	Gene Ontology
ENSG00000113971	NPHP3	nephronophthisis 3 (adolescent) [Source:HGNC Symbol;Acc:7907]	P	1	4239	-4.23542	Gene Ontology, Gold Standard
ENSG00000117724	CENPF	centromere protein F, 350/400kDa [Source:HGNC Symbol;Acc:1857]	N	1	4249	-4.23542	Gene Ontology
ENSG00000198331	HYLS1	hydrolethalus syndrome 1 [Source:HGNC Symbol;Acc:26558]	P	1	4325	-4.23542	Gene Ontology, Gold Standard
ENSG00000186710	CCDC42B	coiled-coil domain containing 42B [Source:HGNC Symbol;Acc:37100]	G	1	4383	-4.25947	Gene Ontology
ENSG00000248710	TRIM59	Uncharacterized protein [Source:UniProtKB/TrEMBL;Acc:H3BRJ5]	G	1	4399	-4.25947	Gene Ontology
ENSG00000008710	PKD1	polycystic kidney disease 1 (autosomal dominant) [Source:HGNC Symbol;Acc:9008]	P	1	4443	-4.49914	Gene Ontology, Gold Standard
ENSG00000125863	MKKS	McKusick-Kaufman syndrome [Source:HGNC Symbol;Acc:7108]	P	1	4477	-4.49914	Gene Ontology, Gold Standard
ENSG00000139350	NEDD1	neural precursor cell expressed, developmentally down-regulated 1 [Source:HGNC Symbol;Acc:7723]	G	1	4488	-4.49914	Gene Ontology
ENSG00000176225	RTTN	rotatin [Source:HGNC Symbol;Acc:18654]	P	1	4514	-4.49914	Gene Ontology, Gold Standard
ENSG00000179941	BBS10	Bardet-Biedl syndrome 10 [Source:HGNC Symbol;Acc:26291]	P	1	4515	-4.49914	Gene Ontology, Gold Standard
ENSG00000249115	HAUS5	HAUS augmin-like complex, subunit 5 [Source:HGNC Symbol;Acc:29130]	G	1	4528	-4.49914	Gene Ontology
ENSG00000070367	EXOC5	exocyst complex component 5 [Source:HGNC Symbol;Acc:10696]	P	0	4649	-4.69654	Gold Standard
ENSG00000070729	CNGB1	cyclic nucleotide gated channel beta 1 [Source:HGNC Symbol;Acc:2151]	P	1	4650	-4.69654	Gene Ontology, Gold Standard
ENSG00000102076	OPN1LW	opsin 1 (cone pigments), long-wave-sensitive [Source:HGNC Symbol;Acc:9936]	G	1	4665	-4.69654	Gene Ontology
ENSG00000108370	RGS9	regulator of G-protein signaling 9 [Source:HGNC Symbol;Acc:10004]	G	1	4670	-4.69654	Gene Ontology
ENSG00000108387	2004-09-01	septin 4 [Source:HGNC Symbol;Acc:9165]	G	1	4671	-4.69654	Gene Ontology
ENSG00000112619	PRPH2	peripherin 2 (retinal degeneration, slow) [Source:HGNC Symbol;Acc:9942]	G	1	4675	-4.69654	Gene Ontology
ENSG00000114349	GNAT1	guanine nucleotide binding protein (G protein), alpha transducing activity polypeptide 1 [Source:HGNC Symbol;Acc:4393]	G	1	4679	-4.69654	Gene Ontology
ENSG00000116703	PDC	phosducin [Source:HGNC Symbol;Acc:8759]	G	1	4683	-4.69654	Gene Ontology
ENSG00000120500	ARR3	arrestin 3, retinal (X-arrestin) [Source:HGNC Symbol;Acc:710]	G	1	4687	-4.69654	Gene Ontology
ENSG00000132518	GUCY2D	guanylate cyclase 2D, membrane (retina-specific) [Source:HGNC Symbol;Acc:4689]	G	1	4697	-4.69654	Gene Ontology
ENSG00000144036	EXOC6B	exocyst complex component 6B [Source:HGNC Symbol;Acc:17085]	P	0	4711	-4.69654	Gold Standard
ENSG00000147044	CASK	calcium/calmodulin-dependent serine protein kinase (MAGUK family) [Source:HGNC Symbol;Acc:1497]	G	1	4713	-4.69654	Gene Ontology
ENSG00000163914	RHO	rhodopsin [Source:HGNC Symbol;Acc:10012]	G	1	4730	-4.69654	Gene Ontology
ENSG00000047617	ANO2	anoctamin 2 [Source:HGNC Symbol;Acc:1183]	G	1	4767	-4.71273	Gene Ontology
ENSG00000100592	DAAM1	dishevelled associated activator of morphogenesis 1 [Source:HGNC Symbol;Acc:18142]	G	1	4776	-4.71273	Gene Ontology
ENSG00000101890	GUCY2F	guanylate cyclase 2F, retinal [Source:HGNC Symbol;Acc:4691]	G	1	4777	-4.71273	Gene Ontology
ENSG00000133256	PDE6B	phosphodiesterase 6B, cGMP-specific, rod, beta [Source:HGNC Symbol;Acc:8786]	G	1	4804	-4.71273	Gene Ontology
ENSG00000148600	CDHR1	cadherin-related family member 1 [Source:HGNC Symbol;Acc:14550]	G	1	4817	-4.71273	Gene Ontology
ENSG00000149489	ROM1	retinal outer segment membrane protein 1 [Source:HGNC Symbol;Acc:10254]	G	1	4818	-4.71273	Gene Ontology
ENSG00000156052	GNAQ	guanine nucleotide binding protein (G protein), q polypeptide [Source:HGNC Symbol;Acc:4390]	G	1	4826	-4.71273	Gene Ontology
ENSG00000142731	PLK4	polo-like kinase 4 [Source:HGNC Symbol;Acc:11397]	G	1	4870	-4.81634	Gene Ontology
ENSG00000107954	NEURL	neuralized homolog (Drosophila) [Source:HGNC Symbol;Acc:7761]	G	1	5039	-4.88286	Gene Ontology
ENSG00000111783	RFX4	regulatory factor X, 4 (influences HLA class II expression) [Source:HGNC Symbol;Acc:9985]	G	1	5048	-4.88286	Gene Ontology
ENSG00000147081	AKAP4	A kinase (PRKA) anchor protein 4 [Source:HGNC Symbol;Acc:374]	G	1	5137	-4.88286	Gene Ontology
ENSG00000173805	HAP1	huntingtin-associated protein 1 [Source:HGNC Symbol;Acc:4812]	P	1	5217	-4.88286	Gene Ontology, Gold Standard
ENSG00000111087	GLI1	GLI family zinc finger 1 [Source:HGNC Symbol;Acc:4317]	P	1	5343	-4.89905	Gene Ontology, Gold Standard
ENSG00000157093	LYZL4	lysozyme-like 4 [Source:HGNC Symbol;Acc:28387]	G	1	5420	-4.89905	Gene Ontology
ENSG00000006611	USH1C	Usher syndrome 1C (autosomal recessive, severe) [Source:HGNC Symbol;Acc:12597]	P	1	5495	-4.91273	Gene Ontology, Gold Standard
ENSG00000007047	MARK4	MAP/microtubule affinity-regulating kinase 4 [Source:HGNC Symbol;Acc:13538]	G	1	5496	-4.91273	Gene Ontology
ENSG00000008300	CELSR3	cadherin, EGF LAG seven-pass G-type receptor 3 (flamingo homolog, Drosophila) [Source:HGNC Symbol;Acc:3230]	G	1	5498	-4.91273	Gene Ontology
ENSG00000072840	EVC	Ellis van Creveld syndrome [Source:HGNC Symbol;Acc:3497]	P	1	5526	-4.91273	Gene Ontology, Gold Standard
ENSG00000095906	NUBP2	nucleotide binding protein 2 [Source:HGNC Symbol;Acc:8042]	G	1	5546	-4.91273	Gene Ontology
ENSG00000099940	SNAP29	synaptosomal-associated protein, 29kDa [Source:HGNC Symbol;Acc:11133]	G	1	5548	-4.91273	Gene Ontology
ENSG00000102931	ARL2BP	ADP-ribosylation factor-like 2 binding protein [Source:HGNC Symbol;Acc:17146]	G	1	5560	-4.91273	Gene Ontology
ENSG00000103995	CEP152	centrosomal protein 152kDa [Source:HGNC Symbol;Acc:29298]	G	1	5562	-4.91273	Gene Ontology
ENSG00000116747	TROVE2	TROVE domain family, member 2 [Source:HGNC Symbol;Acc:11313]	G	1	5593	-4.91273	Gene Ontology
ENSG00000119509	INVS	inversin [Source:HGNC Symbol;Acc:17870]	P	1	5600	-4.91273	Gene Ontology, Gold Standard
ENSG00000126883	NUP214	nucleoporin 214kDa [Source:HGNC Symbol;Acc:8064]	P	0	5620	-4.91273	Gold Standard
ENSG00000136861	CDK5RAP2	CDK5 regulatory subunit associated protein 2 [Source:HGNC Symbol;Acc:18672]	G	1	5648	-4.91273	Gene Ontology
ENSG00000139437	TCHP	trichoplein, keratin filament binding [Source:HGNC Symbol;Acc:28135]	G	1	5656	-4.91273	Gene Ontology
ENSG00000143801	PSEN2	presenilin 2 (Alzheimer disease 4) [Source:HGNC Symbol;Acc:9509]	G	1	5670	-4.91273	Gene Ontology
ENSG00000153575	TUBGCP5	tubulin, gamma complex associated protein 5 [Source:HGNC Symbol;Acc:18600]	P	0	5691	-4.91273	Gold Standard
ENSG00000160007	ARHGAP35	Rho GTPase activating protein 35 [Source:HGNC Symbol;Acc:4591]	G	1	5701	-4.91273	Gene Ontology
ENSG00000166851	PLK1	polo-like kinase 1 [Source:HGNC Symbol;Acc:9077]	P	1	5718	-4.91273	Gene Ontology, Gold Standard
ENSG00000174233	ADCY6	adenylate cyclase 6 [Source:HGNC Symbol;Acc:237]	G	1	5742	-4.91273	Gene Ontology
ENSG00000205250	E2F4	E2F transcription factor 4, p107/p130-binding [Source:HGNC Symbol;Acc:3118]	G	1	5789	-4.91273	Gene Ontology
ENSG00000111490	TBC1D30	TBC1 domain family, member 30 [Source:HGNC Symbol;Acc:29164]	P	1	5803	-4.92582	Gene Ontology, Gold Standard
ENSG00000177947	ODF3	outer dense fiber of sperm tails 3 [Source:HGNC Symbol;Acc:19905]	G	1	5832	-4.92582	Gene Ontology
ENSG00000085840	ORC1	origin recognition complex, subunit 1 [Source:HGNC Symbol;Acc:8487]	P	0	5953	-5.16811	Gold Standard
ENSG00000103274	NUBP1	nucleotide binding protein 1 [Source:HGNC Symbol;Acc:8041]	G	1	5964	-5.16811	Gene Ontology
ENSG00000119048	UBE2B	ubiquitin-conjugating enzyme E2B [Source:HGNC Symbol;Acc:12473]	G	1	5977	-5.16811	Gene Ontology
ENSG00000151849	CENPJ	centromere protein J [Source:HGNC Symbol;Acc:17272]	P	1	6001	-5.16811	Gene Ontology, Gold Standard
ENSG00000188191	PRKAR1B	protein kinase, cAMP-dependent, regulatory, type I, beta [Source:HGNC Symbol;Acc:9390]	G	1	6031	-5.16811	Gene Ontology
ENSG00000013016	EHD3	EH-domain containing 3 [Source:HGNC Symbol;Acc:3244]	N	1	6049	-5.17776	Gene Ontology
ENSG00000084733	RAB10	RAB10, member RAS oncogene family [Source:HGNC Symbol;Acc:9759]	G	1	6056	-5.17776	Gene Ontology
ENSG00000101367	MAPRE1	microtubule-associated protein, RP/EB family, member 1 [Source:HGNC Symbol;Acc:6890]	P	1	6063	-5.17776	Gene Ontology, Gold Standard
ENSG00000110047	EHD1	EH-domain containing 1 [Source:HGNC Symbol;Acc:3242]	N	1	6073	-5.17776	Gene Ontology
ENSG00000115091	ACTR3	ARP3 actin-related protein 3 homolog (yeast) [Source:HGNC Symbol;Acc:170]	G	1	6079	-5.17776	Gene Ontology
ENSG00000150275	PCDH15	protocadherin-related 15 [Source:HGNC Symbol;Acc:14674]	P	1	6105	-5.17776	Gene Ontology, Gold Standard
ENSG00000170027	YWHAG	tyrosine 3-monooxygenase/tryptophan 5-monooxygenase activation protein, gamma polypeptide [Source:HGNC Symbol;Acc:12852]	G	1	6119	-5.17776	Gene Ontology
ENSG00000087586	AURKA	aurora kinase A [Source:HGNC Symbol;Acc:11393]	G	1	6161	-5.1843	Gene Ontology
ENSG00000116213	WRAP73	WD repeat containing, antisense to TP73 [Source:HGNC Symbol;Acc:12759]	G	1	6178	-5.1843	Gene Ontology
ENSG00000170950	PGK2	phosphoglycerate kinase 2 [Source:HGNC Symbol;Acc:8898]	G	1	6214	-5.1843	Gene Ontology
ENSG00000213186	TRIM59	tripartite motif containing 59 [Source:HGNC Symbol;Acc:30834]	G	1	6234	-5.1843	Gene Ontology
ENSG00000153310	FAM49B	family with sequence similarity 49, member B [Source:HGNC Symbol;Acc:25216]	G	1	6243	-5.18836	Gene Ontology
ENSG00000075188	NUP37	nucleoporin 37kDa [Source:HGNC Symbol;Acc:29929]	P	0	6315	-5.23892	Gold Standard
ENSG00000092036	HAUS4	HAUS augmin-like complex, subunit 4 [Source:HGNC Symbol;Acc:20163]	G	1	6333	-5.23892	Gene Ontology
ENSG00000100578	KIAA0586	KIAA0586 [Source:HGNC Symbol;Acc:19960]	G	1	6340	-5.23892	Gene Ontology
ENSG00000112742	TTK	TTK protein kinase [Source:HGNC Symbol;Acc:12401]	P	0	6384	-5.23892	Gold Standard
ENSG00000114547	ROPN1B	rhophilin associated tail protein 1B [Source:HGNC Symbol;Acc:31927]	G	1	6392	-5.23892	Gene Ontology
ENSG00000122126	OCRL	oculocerebrorenal syndrome of Lowe [Source:HGNC Symbol;Acc:8108]	P	1	6408	-5.23892	Gene Ontology, Gold Standard
ENSG00000124678	TCP11	t-complex 11, testis-specific [Source:HGNC Symbol;Acc:11658]	G	1	6412	-5.23892	Gene Ontology
ENSG00000125388	GRK4	G protein-coupled receptor kinase 4 [Source:HGNC Symbol;Acc:4543]	G	1	6415	-5.23892	Gene Ontology
ENSG00000126603	GLIS2	GLIS family zinc finger 2 [Source:HGNC Symbol;Acc:29450]	P	1	6428	-5.23892	Gene Ontology, Gold Standard
ENSG00000128602	SMO	smoothened, frizzled family receptor [Source:HGNC Symbol;Acc:11119]	P	1	6437	-5.23892	Gene Ontology, Gold Standard
ENSG00000151466	SCLT1	sodium channel and clathrin linker 1 [Source:HGNC Symbol;Acc:26406]	P	1	6540	-5.23892	Gene Ontology, Gold Standard
ENSG00000152061	RABGAP1L	RAB GTPase activating protein 1-like [Source:HGNC Symbol;Acc:24663]	G	1	6544	-5.23892	Gene Ontology
ENSG00000154803	FLCN	folliculin [Source:HGNC Symbol;Acc:27310]	G	1	6553	-5.23892	Gene Ontology
ENSG00000155066	PROM2	prominin 2 [Source:HGNC Symbol;Acc:20685]	G	1	6554	-5.23892	Gene Ontology
ENSG00000166762	CATSPER2	cation channel, sperm associated 2 [Source:HGNC Symbol;Acc:18810]	G	1	6613	-5.23892	Gene Ontology
ENSG00000180638	SLC47A2	solute carrier family 47, member 2 [Source:HGNC Symbol;Acc:26439]	P	0	6687	-5.23892	Gold Standard
ENSG00000196169	KIF19	kinesin family member 19 [Source:HGNC Symbol;Acc:26735]	P	1	6729	-5.23892	Gene Ontology, Gold Standard
ENSG00000205038	PKHD1L1	polycystic kidney and hepatic disease 1 (autosomal recessive)-like 1 [Source:HGNC Symbol;Acc:20313]	G	1	6762	-5.23892	Gene Ontology
ENSG00000188026	RILPL1	Rab interacting lysosomal protein-like 1 [Source:HGNC Symbol;Acc:26814]	P	1	6853	-5.25063	Gene Ontology, Gold Standard
ENSG00000172139	SLC9C1	solute carrier family 9, subfamily C (Na+-transporting carboxylic acid decarboxylase), member 1 [Source:HGNC Symbol;Acc:31401]	G	1	6924	-5.37961	Gene Ontology
ENSG00000183862	CNGA2	cyclic nucleotide gated channel alpha 2 [Source:HGNC Symbol;Acc:2149]	P	1	6934	-5.37961	Gene Ontology, Gold Standard
ENSG00000215203	GRXCR1	glutaredoxin, cysteine rich 1 [Source:HGNC Symbol;Acc:31673]	G	1	6960	-5.37961	Gene Ontology
ENSG00000234602	MCIN	multiciliate cell differentiation 1 [Source:HGNC Symbol;Acc:40050]	G	1	6965	-5.37961	Gene Ontology
ENSG00000094631	HDAC6	histone deacetylase 6 [Source:HGNC Symbol;Acc:14064]	G	1	7005	-5.50264	Gene Ontology
ENSG00000108753	HNF1B	HNF1 homeobox B [Source:HGNC Symbol;Acc:11630]	P	0	7021	-5.50264	Gold Standard
ENSG00000150977	RILPL2	Rab interacting lysosomal protein-like 2 [Source:HGNC Symbol;Acc:28787]	P	1	7096	-5.50264	Gene Ontology, Gold Standard
ENSG00000161048	NAPEPLD	N-acyl phosphatidylethanolamine phospholipase D [Source:HGNC Symbol;Acc:21683]	G	1	7118	-5.50264	Gene Ontology
ENSG00000168038	ULK4	unc-51-like kinase 4 (C. elegans) [Source:HGNC Symbol;Acc:15784]	P	0	7151	-5.50264	Gold Standard
ENSG00000170927	PKHD1	polycystic kidney and hepatic disease 1 (autosomal recessive) [Source:HGNC Symbol;Acc:9016]	P	1	7167	-5.50264	Gene Ontology, Gold Standard
ENSG00000177042	TMEM80	transmembrane protein 80 [Source:HGNC Symbol;Acc:27453]	G	1	7185	-5.50264	Gene Ontology
ENSG00000197603	C5orf42	chromosome 5 open reading frame 42 [Source:HGNC Symbol;Acc:25801]	G	1	7226	-5.50264	Gene Ontology
ENSG00000166813	KIF7	kinesin family member 7 [Source:HGNC Symbol;Acc:30497]	P	1	7505	-5.71565	Gene Ontology, Gold Standard
ENSG00000057663	ATG5	autophagy related 5 [Source:HGNC Symbol;Acc:589]	G	1	7574	-5.91623	Gene Ontology
ENSG00000061656	SPAG4	sperm associated antigen 4 [Source:HGNC Symbol;Acc:11214]	G	1	7575	-5.91623	Gene Ontology
ENSG00000074047	GLI2	GLI family zinc finger 2 [Source:HGNC Symbol;Acc:4318]	P	1	7598	-5.91623	Gene Ontology, Gold Standard
ENSG00000102935	ZNF423	zinc finger protein 423 [Source:HGNC Symbol;Acc:16762]	P	0	7657	-5.91623	Gold Standard
ENSG00000102981	PARD6A	par-6 partitioning defective 6 homolog alpha (C. elegans) [Source:HGNC Symbol;Acc:15943]	P	0	7658	-5.91623	Gold Standard
ENSG00000105650	PDE4C	phosphodiesterase 4C, cAMP-specific [Source:HGNC Symbol;Acc:8782]	G	1	7686	-5.91623	Gene Ontology
ENSG00000111199	TRPV4	transient receptor potential cation channel, subfamily V, member 4 [Source:HGNC Symbol;Acc:18083]	G	1	7719	-5.91623	Gene Ontology
ENSG00000111319	SCNN1A	sodium channel, non-voltage-gated 1 alpha subunit [Source:HGNC Symbol;Acc:10599]	G	1	7721	-5.91623	Gene Ontology
ENSG00000124587	PEX6	peroxisomal biogenesis factor 6 [Source:HGNC Symbol;Acc:8859]	G	1	7796	-5.91623	Gene Ontology
ENSG00000140526	ABHD2	abhydrolase domain containing 2 [Source:HGNC Symbol;Acc:18717]	G	1	7931	-5.91623	Gene Ontology
ENSG00000145536	ADAMTS16	ADAM metallopeptidase with thrombospondin type 1 motif, 16 [Source:HGNC Symbol;Acc:17108]	G	1	7969	-5.91623	Gene Ontology
ENSG00000149295	DRD2	dopamine receptor D2 [Source:HGNC Symbol;Acc:3023]	P	1	7999	-5.91623	Gene Ontology, Gold Standard
ENSG00000163002	NUP35	nucleoporin 35kDa [Source:HGNC Symbol;Acc:29797]	P	0	8068	-5.91623	Gold Standard
ENSG00000173040	EVC2	Ellis van Creveld syndrome 2 [Source:HGNC Symbol;Acc:19747]	P	1	8194	-5.91623	Gene Ontology, Gold Standard
ENSG00000182923	CEP63	centrosomal protein 63kDa [Source:HGNC Symbol;Acc:25815]	G	1	8271	-5.91623	Gene Ontology
ENSG00000187003	ACTL7A	actin-like 7A [Source:HGNC Symbol;Acc:161]	G	1	8305	-5.91623	Gene Ontology
ENSG00000205795	CYS1	cystin 1 [Source:HGNC Symbol;Acc:18525]	G	1	8387	-5.91623	Gene Ontology
ENSG00000219435	TEX40	testis expressed 40 [Source:HGNC Symbol;Acc:19231]	G	1	8414	-5.91623	Gene Ontology
ENSG00000225697	SLC26A6	solute carrier family 26, member 6 [Source:HGNC Symbol;Acc:14472]	G	1	8434	-5.91623	Gene Ontology
ENSG00000139998	RAB15	RAB15, member RAS oncogene family [Source:HGNC Symbol;Acc:20150]	G	1	8523	-5.97807	Gene Ontology
ENSG00000255374	TAS2R43	taste receptor, type 2, member 43 [Source:HGNC Symbol;Acc:18875]	G	1	8727	-5.99567	Gene Ontology
ENSG00000260092	RP11-77K12.7		G	1	9025	-5.99567	Gene Ontology
ENSG00000261949	CTD-3148I10.1	uncharacterized protein LOC100507003 precursor [Source:RefSeq peptide;Acc:NP_001182185]	G	1	9095	-5.99567	Gene Ontology
ENSG00000262525	TAS2R46	taste receptor, type 2, member 46 [Source:HGNC Symbol;Acc:18877]	G	1	9123	-5.99567	Gene Ontology
ENSG00000262612	TAS2R43	taste receptor, type 2, member 43 [Source:HGNC Symbol;Acc:18875]	G	1	9131	-5.99567	Gene Ontology
ENSG00000112599	GUCA1B	guanylate cyclase activator 1B (retina) [Source:HGNC Symbol;Acc:4679]	G	1	9838	-6.18126	Gene Ontology
ENSG00000127928	GNGT1	guanine nucleotide binding protein (G protein), gamma transducing activity polypeptide 1 [Source:HGNC Symbol;Acc:4411]	G	1	9851	-6.18126	Gene Ontology
ENSG00000128617	OPN1SW	opsin 1 (cone pigments), short-wave-sensitive [Source:HGNC Symbol;Acc:1012]	G	1	9854	-6.18126	Gene Ontology
ENSG00000132915	PDE6A	phosphodiesterase 6A, cGMP-specific, rod, alpha [Source:HGNC Symbol;Acc:8785]	G	1	9859	-6.18126	Gene Ontology
ENSG00000134183	GNAT2	guanine nucleotide binding protein (G protein), alpha transducing activity polypeptide 2 [Source:HGNC Symbol;Acc:4394]	G	1	9861	-6.18126	Gene Ontology
ENSG00000138071	ACTR2	ARP2 actin-related protein 2 homolog (yeast) [Source:HGNC Symbol;Acc:169]	G	1	9872	-6.18126	Gene Ontology
ENSG00000156194	PPEF2	protein phosphatase, EF-hand calcium binding domain 2 [Source:HGNC Symbol;Acc:9244]	G	1	9884	-6.18126	Gene Ontology
ENSG00000166900	STX3	syntaxin 3 [Source:HGNC Symbol;Acc:11438]	P	0	9891	-6.18126	Gold Standard
ENSG00000185974	GRK1	G protein-coupled receptor kinase 1 [Source:HGNC Symbol;Acc:10013]	G	1	9903	-6.18126	Gene Ontology
ENSG00000186326	RGS9BP	regulator of G protein signaling 9 binding protein [Source:HGNC Symbol;Acc:30304]	G	1	9904	-6.18126	Gene Ontology
ENSG00000198515	CNGA1	cyclic nucleotide gated channel alpha 1 [Source:HGNC Symbol;Acc:2148]	G	1	9908	-6.18126	Gene Ontology
ENSG00000198691	ABCA4	ATP-binding cassette, sub-family A (ABC1), member 4 [Source:HGNC Symbol;Acc:34]	G	1	9910	-6.18126	Gene Ontology
ENSG00000107736	CDH23	cadherin-related 23 [Source:HGNC Symbol;Acc:13733]	P	0	10138	-6.28824	Gold Standard
ENSG00000110497	AMBRA1	autophagy/beclin-1 regulator 1 [Source:HGNC Symbol;Acc:25990]	G	1	10153	-6.28824	Gene Ontology
ENSG00000131351	HAUS8	HAUS augmin-like complex, subunit 8 [Source:HGNC Symbol;Acc:30532]	G	1	10248	-6.28824	Gene Ontology
ENSG00000134086	VHL	von Hippel-Lindau tumor suppressor, E3 ubiquitin protein ligase [Source:HGNC Symbol;Acc:12687]	P	0	10261	-6.28824	Gold Standard
ENSG00000156515	HK1	hexokinase 1 [Source:HGNC Symbol;Acc:4922]	G	1	10388	-6.28824	Gene Ontology
ENSG00000160050	CCDC28B	coiled-coil domain containing 28B [Source:HGNC Symbol;Acc:28163]	P	1	10403	-6.28824	Gene Ontology, Gold Standard
ENSG00000166454	ATMIN	ATM interactor [Source:HGNC Symbol;Acc:29034]	G	1	10448	-6.28824	Gene Ontology
ENSG00000171495	MROH2B	maestro heat-like repeat family member 2B [Source:HGNC Symbol;Acc:26857]	G	1	10493	-6.28824	Gene Ontology
ENSG00000196363	WDR5	WD repeat domain 5 [Source:HGNC Symbol;Acc:12757]	G	1	10585	-6.28824	Gene Ontology
ENSG00000211455	STK38L	serine/threonine kinase 38 like [Source:HGNC Symbol;Acc:17848]	P	0	10633	-6.28824	Gold Standard
ENSG00000214367	HAUS3	HAUS augmin-like complex, subunit 3 [Source:HGNC Symbol;Acc:28719]	G	1	10638	-6.28824	Gene Ontology
ENSG00000086288	NME8	NME/NM23 family member 8 [Source:HGNC Symbol;Acc:16473]	P	1	10757	-6.30443	Gene Ontology, Gold Standard
ENSG00000100815	TRIP11	thyroid hormone receptor interactor 11 [Source:HGNC Symbol;Acc:12305]	P	1	10776	-6.30443	Gene Ontology, Gold Standard
ENSG00000102900	NUP93	nucleoporin 93kDa [Source:HGNC Symbol;Acc:28958]	P	0	10790	-6.30443	Gold Standard
ENSG00000162738	VANGL2	vang-like 2 (van gogh, Drosophila) [Source:HGNC Symbol;Acc:15511]	G	1	11008	-6.30443	Gene Ontology
ENSG00000162946	DISC1	disrupted in schizophrenia 1 [Source:HGNC Symbol;Acc:2888]	P	1	11011	-6.30443	Gene Ontology, Gold Standard
ENSG00000165138	ANKS6	ankyrin repeat and sterile alpha motif domain containing 6 [Source:HGNC Symbol;Acc:26724]	G	1	11025	-6.30443	Gene Ontology
ENSG00000179532	DNHD1	dynein heavy chain domain 1 [Source:HGNC Symbol;Acc:26532]	G	1	11081	-6.30443	Gene Ontology
ENSG00000181751	C5orf30	chromosome 5 open reading frame 30 [Source:HGNC Symbol;Acc:25052]	G	1	11089	-6.30443	Gene Ontology
ENSG00000186862	PDZD7	PDZ domain containing 7 [Source:HGNC Symbol;Acc:26257]	P	1	11105	-6.30443	Gene Ontology, Gold Standard
ENSG00000213213	KIAA1984	KIAA1984 [Source:HGNC Symbol;Acc:28236]	G	1	11159	-6.30443	Gene Ontology
ENSG00000133962	CATSPERB	catsper channel auxiliary subunit beta [Source:HGNC Symbol;Acc:20500]	G	1	11267	-6.36757	Gene Ontology
ENSG00000162456	KNCN	kinocilin [Source:HGNC Symbol;Acc:26488]	G	1	11334	-6.36757	Gene Ontology
ENSG00000138892	TTLL8	tubulin tyrosine ligase-like family, member 8 [Source:HGNC Symbol;Acc:34000]	G	1	11471	-6.38311	Gene Ontology
ENSG00000163060	TEKT4	tektin 4 [Source:HGNC Symbol;Acc:31012]	P	1	11538	-6.38311	Gene Ontology, Gold Standard
ENSG00000178404	CTD-2373H9.6	differential display clone 8 isoform 2 [Source:RefSeq peptide;Acc:NP_001230469]	G	1	11752	-6.38311	Gene Ontology
ENSG00000182077	PTCHD3	patched domain containing 3 [Source:HGNC Symbol;Acc:24776]	G	1	11828	-6.38311	Gene Ontology
ENSG00000188396	TCTEX1D4	Tctex1 domain containing 4 [Source:HGNC Symbol;Acc:32315]	G	1	12057	-6.38311	Gene Ontology
ENSG00000188452	CERKL	ceramide kinase-like [Source:HGNC Symbol;Acc:21699]	G	1	12059	-6.38311	Gene Ontology
ENSG00000188523	C9orf171	chromosome 9 open reading frame 171 [Source:HGNC Symbol;Acc:33776]	G	1	12062	-6.38311	Gene Ontology
ENSG00000188782	CATSPER4	cation channel, sperm associated 4 [Source:HGNC Symbol;Acc:23220]	G	1	12074	-6.38311	Gene Ontology
ENSG00000214513	NOTO	notochord homeobox [Source:HGNC Symbol;Acc:31839]	P	1	12494	-6.38311	Gene Ontology, Gold Standard
ENSG00000226761	TAS2R46	taste receptor, type 2, member 46 [Source:HGNC Symbol;Acc:18877]	G	1	12672	-6.38311	Gene Ontology
ENSG00000226784	PGAM4	phosphoglycerate mutase family member 4 [Source:HGNC Symbol;Acc:21731]	G	1	12673	-6.38311	Gene Ontology
ENSG00000142208	AKT1	v-akt murine thymoma viral oncogene homolog 1 [Source:HGNC Symbol;Acc:391]	G	1	13045	-6.65282	Gene Ontology
ENSG00000173093	CCDC63	coiled-coil domain containing 63 [Source:HGNC Symbol;Acc:26669]	G	1	13064	-6.65282	Gene Ontology
ENSG00000268221	OPN1MW	opsin 1 (cone pigments), medium-wave-sensitive [Source:HGNC Symbol;Acc:4206]	G	1	13336	-6.90431	Gene Ontology
ENSG00000044012	GUCA2B	guanylate cyclase activator 2B (uroguanylin) [Source:HGNC Symbol;Acc:4683]	G	1	13778	-7.29174	Gene Ontology
ENSG00000064300	NGFR	nerve growth factor receptor [Source:HGNC Symbol;Acc:7809]	P	0	13808	-7.29174	Gold Standard
ENSG00000069974	RAB27A	RAB27A, member RAS oncogene family [Source:HGNC Symbol;Acc:9766]	G	1	13837	-7.29174	Gene Ontology
ENSG00000075073	TACR2	tachykinin receptor 2 [Source:HGNC Symbol;Acc:11527]	G	1	13861	-7.29174	Gene Ontology
ENSG00000083799	CYLD	cylindromatosis (turban tumor syndrome) [Source:HGNC Symbol;Acc:2584]	G	1	13904	-7.29174	Gene Ontology
ENSG00000092964	DPYSL2	dihydropyrimidinase-like 2 [Source:HGNC Symbol;Acc:3014]	P	0	13963	-7.29174	Gold Standard
ENSG00000104804	TULP2	tubby like protein 2 [Source:HGNC Symbol;Acc:12424]	G	1	14108	-7.29174	Gene Ontology
ENSG00000105974	CAV1	caveolin 1, caveolae protein, 22kDa [Source:HGNC Symbol;Acc:1527]	G	1	14160	-7.29174	Gene Ontology
ENSG00000107404	DVL1	dishevelled, dsh homolog 1 (Drosophila) [Source:HGNC Symbol;Acc:3084]	P	0	14191	-7.29174	Gold Standard
ENSG00000107593	PKD2L1	polycystic kidney disease 2-like 1 [Source:HGNC Symbol;Acc:9011]	G	1	14195	-7.29174	Gene Ontology
ENSG00000107882	SUFU	suppressor of fused homolog (Drosophila) [Source:HGNC Symbol;Acc:16466]	P	1	14201	-7.29174	Gene Ontology, Gold Standard
ENSG00000113248	PCDHB15	protocadherin beta 15 [Source:HGNC Symbol;Acc:8686]	G	1	14308	-7.29174	Gene Ontology
ENSG00000113249	HAVCR1	hepatitis A virus cellular receptor 1 [Source:HGNC Symbol;Acc:17866]	G	1	14309	-7.29174	Gene Ontology
ENSG00000115353	TACR1	tachykinin receptor 1 [Source:HGNC Symbol;Acc:11526]	G	1	14336	-7.29174	Gene Ontology
ENSG00000119547	ONECUT2	one cut homeobox 2 [Source:HGNC Symbol;Acc:8139]	G	1	14405	-7.29174	Gene Ontology
ENSG00000123901	GPR83	G protein-coupled receptor 83 [Source:HGNC Symbol;Acc:4523]	G	1	14499	-7.29174	Gene Ontology
ENSG00000124818	OPN5	opsin 5 [Source:HGNC Symbol;Acc:19992]	G	1	14525	-7.29174	Gene Ontology
ENSG00000128159	TUBGCP6	tubulin, gamma complex associated protein 6 [Source:HGNC Symbol;Acc:18127]	P	0	14594	-7.29174	Gold Standard
ENSG00000135100	HNF1A	HNF1 homeobox A [Source:HGNC Symbol;Acc:11621]	G	1	14750	-7.29174	Gene Ontology
ENSG00000136425	CIB2	calcium and integrin binding family member 2 [Source:HGNC Symbol;Acc:24579]	G	1	14790	-7.29174	Gene Ontology
ENSG00000137075	RNF38	ring finger protein 38 [Source:HGNC Symbol;Acc:18052]	G	1	14807	-7.29174	Gene Ontology
ENSG00000138472	GUCA1C	guanylate cyclase activator 1C [Source:HGNC Symbol;Acc:4680]	G	1	14844	-7.29174	Gene Ontology
ENSG00000140474	ULK3	unc-51-like kinase 3 (C. elegans) [Source:HGNC Symbol;Acc:19703]	G	1	14891	-7.29174	Gene Ontology
ENSG00000140941	MAP1LC3B	microtubule-associated protein 1 light chain 3 beta [Source:HGNC Symbol;Acc:13352]	G	1	14900	-7.29174	Gene Ontology
ENSG00000142459	EVI5L	ecotropic viral integration site 5-like [Source:HGNC Symbol;Acc:30464]	G	1	14932	-7.29174	Gene Ontology
ENSG00000143199	ADCY10	adenylate cyclase 10 (soluble) [Source:HGNC Symbol;Acc:21285]	G	1	14945	-7.29174	Gene Ontology
ENSG00000147874	HAUS6	HAUS augmin-like complex, subunit 6 [Source:HGNC Symbol;Acc:25948]	G	1	15053	-7.29174	Gene Ontology
ENSG00000152705	CATSPER3	cation channel, sperm associated 3 [Source:HGNC Symbol;Acc:20819]	G	1	15142	-7.29174	Gene Ontology
ENSG00000153208	MERTK	c-mer proto-oncogene tyrosine kinase [Source:HGNC Symbol;Acc:7027]	G	1	15150	-7.29174	Gene Ontology
ENSG00000154678	PDE1C	phosphodiesterase 1C, calmodulin-dependent 70kDa [Source:HGNC Symbol;Acc:8776]	G	1	15172	-7.29174	Gene Ontology
ENSG00000158683	PKD1L1	polycystic kidney disease 1 like 1 [Source:HGNC Symbol;Acc:18053]	P	1	15243	-7.29174	Gene Ontology, Gold Standard
ENSG00000161011	SQSTM1	sequestosome 1 [Source:HGNC Symbol;Acc:11280]	G	1	15302	-7.29174	Gene Ontology
ENSG00000162496	DHRS3	dehydrogenase/reductase (SDR family) member 3 [Source:HGNC Symbol;Acc:17693]	G	1	15329	-7.29174	Gene Ontology
ENSG00000164037	SLC9B1	solute carrier family 9, subfamily B (NHA1, cation proton antiporter 1), member 1 [Source:HGNC Symbol;Acc:24244]	G	1	15410	-7.29174	Gene Ontology
ENSG00000164161	HHIP	hedgehog interacting protein [Source:HGNC Symbol;Acc:14866]	G	1	15421	-7.29174	Gene Ontology
ENSG00000165376	CLDN2	claudin 2 [Source:HGNC Symbol;Acc:2041]	P	0	15481	-7.29174	Gold Standard
ENSG00000169344	UMOD	uromodulin [Source:HGNC Symbol;Acc:12559]	G	1	15640	-7.29174	Gene Ontology
ENSG00000169856	ONECUT1	one cut homeobox 1 [Source:HGNC Symbol;Acc:8138]	G	1	15663	-7.29174	Gene Ontology
ENSG00000170011	MYRIP	myosin VIIA and Rab interacting protein [Source:HGNC Symbol;Acc:19156]	G	1	15670	-7.29174	Gene Ontology
ENSG00000179270	C2orf71	chromosome 2 open reading frame 71 [Source:HGNC Symbol;Acc:34383]	P	1	15942	-7.29174	Gene Ontology, Gold Standard
ENSG00000180245	RRH	retinal pigment epithelium-derived rhodopsin homolog [Source:HGNC Symbol;Acc:10450]	G	1	15964	-7.29174	Gene Ontology
ENSG00000180758	GPR157	G protein-coupled receptor 157 [Source:HGNC Symbol;Acc:23687]	G	1	15976	-7.29174	Gene Ontology
ENSG00000183473	SSTR3	somatostatin receptor 3 [Source:HGNC Symbol;Acc:11332]	P	0	16052	-7.29174	Gold Standard
ENSG00000184845	DRD1	dopamine receptor D1 [Source:HGNC Symbol;Acc:3020]	P	1	16098	-7.29174	Gene Ontology, Gold Standard
ENSG00000185149	NPY2R	neuropeptide Y receptor Y2 [Source:HGNC Symbol;Acc:7957]	G	1	16114	-7.29174	Gene Ontology
ENSG00000186792	HYAL3	hyaluronoglucosaminidase 3 [Source:HGNC Symbol;Acc:5322]	G	1	16178	-7.29174	Gene Ontology
ENSG00000197579	TOPORS	topoisomerase I binding, arginine/serine-rich, E3 ubiquitin protein ligase [Source:HGNC Symbol;Acc:21653]	P	1	16320	-7.29174	Gene Ontology, Gold Standard
ENSG00000198754	OXCT2	3-oxoacid CoA transferase 2 [Source:HGNC Symbol;Acc:18606]	G	1	16372	-7.29174	Gene Ontology
ENSG00000212122	TSSK1B	testis-specific serine kinase 1B [Source:HGNC Symbol;Acc:14968]	G	1	16484	-7.29174	Gene Ontology
ENSG00000018408	WWTR1	WW domain containing transcription regulator 1 [Source:HGNC Symbol;Acc:24042]	G	1	16774	-7.30793	Gene Ontology
ENSG00000090565	RAB11FIP3	RAB11 family interacting protein 3 (class II) [Source:HGNC Symbol;Acc:17224]	P	0	16907	-7.30793	Gold Standard
ENSG00000099338	CATSPERG	catsper channel auxiliary subunit gamma [Source:HGNC Symbol;Acc:25243]	G	1	16926	-7.30793	Gene Ontology
ENSG00000101639	CEP192	centrosomal protein 192kDa [Source:HGNC Symbol;Acc:25515]	G	1	16974	-7.30793	Gene Ontology
ENSG00000112877	CEP72	centrosomal protein 72kDa [Source:HGNC Symbol;Acc:25547]	P	1	17110	-7.30793	Gene Ontology, Gold Standard
ENSG00000126775	ATG14	autophagy related 14 [Source:HGNC Symbol;Acc:19962]	G	1	17254	-7.30793	Gene Ontology
ENSG00000130338	TULP4	tubby like protein 4 [Source:HGNC Symbol;Acc:15530]	G	1	17289	-7.30793	Gene Ontology
ENSG00000135407	AVIL	advillin [Source:HGNC Symbol;Acc:14188]	G	1	17362	-7.30793	Gene Ontology
ENSG00000137814	HAUS2	HAUS augmin-like complex, subunit 2 [Source:HGNC Symbol;Acc:25530]	G	1	17412	-7.30793	Gene Ontology
ENSG00000143147	GPR161	G protein-coupled receptor 161 [Source:HGNC Symbol;Acc:23694]	P	1	17483	-7.30793	Gene Ontology, Gold Standard
ENSG00000145979	TBC1D7	TBC1 domain family, member 7 [Source:HGNC Symbol;Acc:21066]	P	1	17521	-7.30793	Gene Ontology, Gold Standard
ENSG00000151475	SLC25A31	solute carrier family 25 (mitochondrial carrier; adenine nucleotide translocator), member 31 [Source:HGNC Symbol;Acc:25319]	G	1	17582	-7.30793	Gene Ontology
ENSG00000152894	PTPRK	protein tyrosine phosphatase, receptor type, K [Source:HGNC Symbol;Acc:9674]	G	1	17599	-7.30793	Gene Ontology
ENSG00000154429	CCSAP	centriole, cilia and spindle-associated protein [Source:HGNC Symbol;Acc:29578]	G	1	17612	-7.30793	Gene Ontology
ENSG00000155087	ODF1	outer dense fiber of sperm tails 1 [Source:HGNC Symbol;Acc:8113]	G	1	17620	-7.30793	Gene Ontology
ENSG00000166796	LDHC	lactate dehydrogenase C [Source:HGNC Symbol;Acc:6544]	G	1	17804	-7.30793	Gene Ontology
ENSG00000169676	DRD5	dopamine receptor D5 [Source:HGNC Symbol;Acc:3026]	P	1	17872	-7.30793	Gene Ontology, Gold Standard
ENSG00000173020	ADRBK1	adrenergic, beta, receptor kinase 1 [Source:HGNC Symbol;Acc:289]	G	1	17945	-7.30793	Gene Ontology
ENSG00000175294	CATSPER1	cation channel, sperm associated 1 [Source:HGNC Symbol;Acc:17116]	G	1	17984	-7.30793	Gene Ontology
ENSG00000175764	TTLL11	tubulin tyrosine ligase-like family, member 11 [Source:HGNC Symbol;Acc:18113]	G	1	17994	-7.30793	Gene Ontology
ENSG00000213397	HAUS7	HAUS augmin-like complex, subunit 7 [Source:HGNC Symbol;Acc:32979]	G	1	18345	-7.30793	Gene Ontology
ENSG00000244187	TMEM141	transmembrane protein 141 [Source:HGNC Symbol;Acc:28211]	G	1	18468	-7.30793	Gene Ontology
ENSG00000080815	PSEN1	presenilin 1 [Source:HGNC Symbol;Acc:9508]	G	1	18573	-7.77295	Gene Ontology
ENSG00000085978	ATG16L1	autophagy related 16-like 1 (S. cerevisiae) [Source:HGNC Symbol;Acc:21498]	G	1	18580	-7.77295	Gene Ontology
ENSG00000100644	HIF1A	hypoxia inducible factor 1, alpha subunit (basic helix-loop-helix transcription factor) [Source:HGNC Symbol;Acc:4910]	G	1	18597	-7.77295	Gene Ontology
ENSG00000137877	SPTBN5	spectrin, beta, non-erythrocytic 5 [Source:HGNC Symbol;Acc:15680]	G	1	18712	-7.77295	Gene Ontology
ENSG00000170289	CNGB3	cyclic nucleotide gated channel beta 3 [Source:HGNC Symbol;Acc:2153]	G	1	18843	-7.77295	Gene Ontology
ENSG00000182040	USH1G	Usher syndrome 1G (autosomal recessive) [Source:HGNC Symbol;Acc:16356]	P	1	18898	-7.77295	Gene Ontology, Gold Standard
ENSG00000185900	SGK196	Probable inactive protein kinase-like protein SgK196 [Source:UniProtKB/Swiss-Prot;Acc:Q9H5K3]	P	0	18919	-7.77295	Gold Standard
ENSG00000004948	CALCR	calcitonin receptor [Source:HGNC Symbol;Acc:1440]	G	1	19315	-8.77645	Gene Ontology
ENSG00000034971	MYOC	myocilin, trabecular meshwork inducible glucocorticoid response [Source:HGNC Symbol;Acc:7610]	G	1	19379	-8.77645	Gene Ontology
ENSG00000039987	BEST2	bestrophin 2 [Source:HGNC Symbol;Acc:17107]	G	1	19387	-8.77645	Gene Ontology
ENSG00000054277	OPN3	opsin 3 [Source:HGNC Symbol;Acc:14007]	G	1	19404	-8.77645	Gene Ontology
ENSG00000086300	SNX10	sorting nexin 10 [Source:HGNC Symbol;Acc:14974]	P	1	19515	-8.77645	Gene Ontology, Gold Standard
ENSG00000091138	SLC26A3	solute carrier family 26, member 3 [Source:HGNC Symbol;Acc:3018]	G	1	19551	-8.77645	Gene Ontology
ENSG00000095303	PTGS1	prostaglandin-endoperoxide synthase 1 (prostaglandin G/H synthase and cyclooxygenase) [Source:HGNC Symbol;Acc:9604]	G	1	19558	-8.77645	Gene Ontology
ENSG00000100078	PLA2G3	phospholipase A2, group III [Source:HGNC Symbol;Acc:17934]	N	1	19579	-8.77645	Gene Ontology
ENSG00000112486	CCR6	chemokine (C-C motif) receptor 6 [Source:HGNC Symbol;Acc:1607]	G	1	19871	-8.77645	Gene Ontology
ENSG00000114124	GRK7	G protein-coupled receptor kinase 7 [Source:HGNC Symbol;Acc:17031]	G	1	19895	-8.77645	Gene Ontology
ENSG00000115459	ELMOD3	ELMO/CED-12 domain containing 3 [Source:HGNC Symbol;Acc:26158]	G	1	19916	-8.77645	Gene Ontology
ENSG00000120370	GORAB	golgin, RAB6-interacting [Source:HGNC Symbol;Acc:25676]	G	1	20012	-8.77645	Gene Ontology
ENSG00000122375	OPN4	opsin 4 [Source:HGNC Symbol;Acc:14449]	G	1	20055	-8.77645	Gene Ontology
ENSG00000123999	INHA	inhibin, alpha [Source:HGNC Symbol;Acc:6065]	N	1	20080	-8.77645	Gene Ontology
ENSG00000125831	CST11	cystatin 11 [Source:HGNC Symbol;Acc:15959]	G	1	20125	-8.77645	Gene Ontology
ENSG00000127364	TAS2R4	taste receptor, type 2, member 4 [Source:HGNC Symbol;Acc:14911]	G	1	20154	-8.77645	Gene Ontology
ENSG00000128285	MCHR1	melanin-concentrating hormone receptor 1 [Source:HGNC Symbol;Acc:4479]	P	1	20174	-8.77645	Gene Ontology, Gold Standard
ENSG00000128310	GALR3	galanin receptor 3 [Source:HGNC Symbol;Acc:4134]	G	1	20176	-8.77645	Gene Ontology
ENSG00000130545	CRB3	crumbs homolog 3 (Drosophila) [Source:HGNC Symbol;Acc:20237]	P	0	20212	-8.77645	Gold Standard
ENSG00000138031	ADCY3	adenylate cyclase 3 [Source:HGNC Symbol;Acc:234]	P	1	20412	-8.77645	Gene Ontology, Gold Standard
ENSG00000140623	2012-09-01	septin 12 [Source:HGNC Symbol;Acc:26348]	G	1	20480	-8.77645	Gene Ontology
ENSG00000145309	CABS1	calcium-binding protein, spermatid-specific 1 [Source:HGNC Symbol;Acc:30710]	G	1	20587	-8.77645	Gene Ontology
ENSG00000148400	NOTCH1	notch 1 [Source:HGNC Symbol;Acc:7881]	N	1	20661	-8.77645	Gene Ontology
ENSG00000153060	TEKT5	tektin 5 [Source:HGNC Symbol;Acc:26554]	P	1	20745	-8.77645	Gene Ontology, Gold Standard
ENSG00000155875	FAM154A	family with sequence similarity 154, member A [Source:HGNC Symbol;Acc:28566]	G	1	20797	-8.77645	Gene Ontology
ENSG00000158748	HTR6	5-hydroxytryptamine (serotonin) receptor 6, G protein-coupled [Source:HGNC Symbol;Acc:5301]	P	1	20853	-8.77645	Gene Ontology, Gold Standard
ENSG00000164038	SLC9B2	solute carrier family 9, subfamily B (NHA2, cation proton antiporter 2), member 2 [Source:HGNC Symbol;Acc:25143]	G	1	21036	-8.77645	Gene Ontology
ENSG00000164825	DEFB1	defensin, beta 1 [Source:HGNC Symbol;Acc:2766]	N	1	21069	-8.77645	Gene Ontology
ENSG00000167705	RILP	Rab interacting lysosomal protein [Source:HGNC Symbol;Acc:30266]	G	1	21198	-8.77645	Gene Ontology
ENSG00000169836	TACR3	tachykinin receptor 3 [Source:HGNC Symbol;Acc:11528]	G	1	21292	-8.77645	Gene Ontology
ENSG00000172005	MAL	mal, T-cell differentiation protein [Source:HGNC Symbol;Acc:6817]	P	0	21398	-8.77645	Gold Standard
ENSG00000173175	ADCY5	adenylate cyclase 5 [Source:HGNC Symbol;Acc:236]	G	1	21438	-8.77645	Gene Ontology
ENSG00000173210	ABLIM3	actin binding LIM protein family, member 3 [Source:HGNC Symbol;Acc:29132]	G	1	21441	-8.77645	Gene Ontology
ENSG00000175416	CLTB	clathrin, light chain B [Source:HGNC Symbol;Acc:2091]	G	1	21521	-8.77645	Gene Ontology
ENSG00000175894	TSPEAR	thrombospondin-type laminin G domain and EAR repeats [Source:HGNC Symbol;Acc:1268]	G	1	21537	-8.77645	Gene Ontology
ENSG00000179636	TPPP2	tubulin polymerization-promoting protein family member 2 [Source:HGNC Symbol;Acc:19293]	P	0	21658	-8.77645	Gold Standard
ENSG00000182645	CCDC172	coiled-coil domain containing 172 [Source:HGNC Symbol;Acc:30524]	G	1	21761	-8.77645	Gene Ontology
ENSG00000185527	PDE6G	phosphodiesterase 6G, cGMP-specific, rod, gamma [Source:HGNC Symbol;Acc:8789]	G	1	21879	-8.77645	Gene Ontology
ENSG00000189139	FSCB	fibrous sheath CABYR binding protein [Source:HGNC Symbol;Acc:20494]	G	1	22031	-8.77645	Gene Ontology
ENSG00000204193	TXNDC8	thioredoxin domain containing 8 (spermatozoa) [Source:HGNC Symbol;Acc:31454]	G	1	22179	-8.77645	Gene Ontology
ENSG00000205835	GMNC	geminin coiled-coil domain containing [Source:HGNC Symbol;Acc:40049]	G	1	22244	-8.77645	Gene Ontology
ENSG00000214140	PRCD	progressive rod-cone degeneration [Source:HGNC Symbol;Acc:32528]	G	1	22317	-8.77645	Gene Ontology
ENSG00000242866	STRC	stereocilin [Source:HGNC Symbol;Acc:16035]	G	1	22653	-8.77645	Gene Ontology
