# Supplementary material for: CiliaCarta: An integrated and validated compendium of ciliary genes
Source: PLoS One. 2019 May 16;14(5):e0216705. doi: 10.1371/journal.pone.0216705 (PMC6522010; doi:10.1371/journal.pone.0216705)
Supplement: S4 Table — (XLSX) [file pone.0216705.s015.xlsx]

## Sheet: SILAC data set
Prey Ensembl Gene ID	Prey Entrez Gene ID	Prey Entrez Gene Symbol	Bait Ensembl Gene ID	Bait Entrez Gene ID	Bait Entrez Gene Symbol	Experiment ID	Experimenter Group	Uniprot Prey ID	silac_preyid_mappedto_uniprot_protein_acc	DNA Transfer Method	Cell Type	SILAC Condition A	SILAC Condition B	SILAC Ratio	SILAC Significance	Notes
ENSG00000088986	8655	DYNLL1	ENSG00000135338	167691	LCA5	21	Ueffing	P63167	P63167	transient transfection	HEK293T	WT	vector control	12.871	1.94e-12
ENSG00000135338	167691	LCA5	ENSG00000135338	167691	LCA5	21	Ueffing	Q86VQ0	Q86VQ0	transient transfection	HEK293T	WT	vector control	11.915	8.95e-12
ENSG00000121083	140735	DYNLL2	ENSG00000135338	167691	LCA5	21	Ueffing	Q96FJ2	Q96FJ2	transient transfection	HEK293T	WT	vector control	9.6433	4.65e-10
ENSG00000138002	26160	IFT172	ENSG00000135338	167691	LCA5	21	Ueffing	Q9UG01	Q9UG01	transient transfection	HEK293T	WT	vector control	8.6386	3.15e-09
ENSG00000103351	23059	CLUAP1	ENSG00000135338	167691	LCA5	21	Ueffing	Q96AJ1	Q96AJ1	transient transfection	HEK293T	WT	vector control	8.3766	5.3e-09
ENSG00000109083;ENSG00000262866	90410	IFT20	ENSG00000135338	167691	LCA5	21	Ueffing	Q8IY31	Q8IY31	transient transfection	HEK293T	WT	vector control	8.1942	7.64e-09
ENSG00000101052	51098	IFT52	ENSG00000135338	167691	LCA5	21	Ueffing	Q9Y366	Q9Y366	transient transfection	HEK293T	WT	vector control	7.2815	5.11e-08
ENSG00000010017	10048	RANBP9	ENSG00000135338	167691	LCA5	21	Ueffing	Q96S59	Q96S59	transient transfection	HEK293T	WT	vector control	6.9226	1.12e-07
ENSG00000118096	56912	IFT46	ENSG00000135338	167691	LCA5	21	Ueffing	A8K0F6	Q9NQC8	transient transfection	HEK293T	WT	vector control	6.6845	1.89e-07
ENSG00000247077	192111	PGAM5	ENSG00000135338	167691	LCA5	21	Ueffing	Q96HS1	Q96HS1	transient transfection	HEK293T	WT	vector control	6.6839	1.89e-07
ENSG00000114446	55081	IFT57	ENSG00000135338	167691	LCA5	21	Ueffing	Q9NWB7	Q9NWB7	transient transfection	HEK293T	WT	vector control	6.5568	2.52e-07
ENSG00000096872	80173	IFT74	ENSG00000135338	167691	LCA5	21	Ueffing	Q96LB3	Q96LB3	transient transfection	HEK293T	WT	vector control	6.3832	3.74e-07
ENSG00000119801	51646	YPEL5	ENSG00000135338	167691	LCA5	21	Ueffing	P62699	P62699	transient transfection	HEK293T	WT	vector control	6.3673	3.88e-07
ENSG00000102763	23078	KIAA0564	ENSG00000135338	167691	LCA5	21	Ueffing	A3KMH1	A3KMH1	transient transfection	HEK293T	WT	vector control	6.257	5e-07
ENSG00000206406;ENSG00000232960;ENSG00000224398;ENSG00000224774;ENSG00000228875;ENSG00000204435;ENSG00000230700	1460	CSNK2B	ENSG00000135338	167691	LCA5	21	Ueffing	Q5SRQ6	P67870	transient transfection	HEK293T	WT	vector control	6.1316	6.68e-07
ENSG00000101266	1457	CSNK2A1	ENSG00000135338	167691	LCA5	21	Ueffing	B2R6D7	P68400	transient transfection	HEK293T	WT	vector control	5.9691	9.78e-07
ENSG00000122026	6144	RPL21	ENSG00000135338	167691	LCA5	21	Ueffing	P46778	P46778	transient transfection	HEK293T	WT	vector control	5.9684	9.8e-07
ENSG00000174444	6124	RPL4	ENSG00000135338	167691	LCA5	21	Ueffing	P36578	P36578	transient transfection	HEK293T	WT	vector control	5.8849	1.19e-06
ENSG00000144713	6161	RPL32	ENSG00000135338	167691	LCA5	21	Ueffing	P62910	P62910	transient transfection	HEK293T	WT	vector control	5.8197	1.39e-06
ENSG00000070770	1459	CSNK2A2	ENSG00000135338	167691	LCA5	21	Ueffing	P19784	P19784	transient transfection	HEK293T	WT	vector control	5.7998	1.46e-06
ENSG00000204104	26146	TRAF3IP1	ENSG00000135338	167691	LCA5	21	Ueffing	A8MTK4	Q8TDR0	transient transfection	HEK293T	WT	vector control	5.6581	2.05e-06
ENSG00000101193	54994	GID8	ENSG00000135338	167691	LCA5	21	Ueffing	Q9NWU2	Q9NWU2	transient transfection	HEK293T	WT	vector control	5.6494	2.1e-06
ENSG00000063177	6141	RPL18	ENSG00000135338	167691	LCA5	21	Ueffing	Q07020	Q07020	transient transfection	HEK293T	WT	vector control	5.5728	2.53e-06
ENSG00000122970	28981	IFT81	ENSG00000135338	167691	LCA5	21	Ueffing	Q8WYA0	Q8WYA0	transient transfection	HEK293T	WT	vector control	5.3928	3.92e-06
ENSG00000167526	6137	RPL13	ENSG00000135338	167691	LCA5	21	Ueffing	P26373	P26373	transient transfection	HEK293T	WT	vector control	5.3553	4.3e-06
ENSG00000182899	6165	RPL35A	ENSG00000135338	167691	LCA5	21	Ueffing	P18077	P18077	transient transfection	HEK293T	WT	vector control	5.2409	5.72e-06
ENSG00000174748	6138	RPL15	ENSG00000135338	167691	LCA5	21	Ueffing	B4DEN1	P61313	transient transfection	HEK293T	WT	vector control	5.1144	7.85e-06
ENSG00000198755	4736	RPL10A	ENSG00000135338	167691	LCA5	21	Ueffing	P62906	P62906	transient transfection	HEK293T	WT	vector control	5.1128	7.88e-06
ENSG00000032742	8100	IFT88	ENSG00000135338	167691	LCA5	21	Ueffing	Q13099	Q13099	transient transfection	HEK293T	WT	vector control	5.1034	8.07e-06
ENSG00000089009	6128	RPL6	ENSG00000135338	167691	LCA5	21	Ueffing	B2R4K7	Q02878	transient transfection	HEK293T	WT	vector control	5.0803	8.55e-06
ENSG00000142541	23521	RPL13A	ENSG00000135338	167691	LCA5	21	Ueffing	P40429	P40429	transient transfection	HEK293T	WT	vector control	5.0559	9.1e-06
ENSG00000128581	64792	RABL5	ENSG00000135338	167691	LCA5	21	Ueffing	Q9H7X7	Q9H7X7	transient transfection	HEK293T	WT	vector control	4.9986	1.05e-05
ENSG00000161016	6132	RPL8	ENSG00000135338	167691	LCA5	21	Ueffing	P62917	P62917	transient transfection	HEK293T	WT	vector control	4.9934	1.07e-05
ENSG00000170027	7532	YWHAG	ENSG00000135338	167691	LCA5	21	Ueffing	P61981	P61981	transient transfection	HEK293T	WT	vector control	4.8931	1.38e-05
ENSG00000108107	6158	RPL28	ENSG00000135338	167691	LCA5	21	Ueffing	B4DEP9	P46779	transient transfection	HEK293T	WT	vector control	4.7569	1.96e-05
ENSG00000197958	6136	RPL12	ENSG00000135338	167691	LCA5	21	Ueffing	P30050	P30050	transient transfection	HEK293T	WT	vector control	4.7498	1.99e-05
ENSG00000130255	25873	RPL36	ENSG00000135338	167691	LCA5	21	Ueffing	Q9Y3U8	Q9Y3U8	transient transfection	HEK293T	WT	vector control	4.6454	2.61e-05
ENSG00000124486	8239	USP9X	ENSG00000135338	167691	LCA5	21	Ueffing	Q93008	Q93008	transient transfection	HEK293T	WT	vector control	4.5659	3.22e-05
ENSG00000128245	7533	YWHAH	ENSG00000135338	167691	LCA5	21	Ueffing	Q04917	Q04917	transient transfection	HEK293T	WT	vector control	4.5374	3.47e-05
ENSG00000131469	6155	RPL27	ENSG00000135338	167691	LCA5	21	Ueffing	P61353	P61353	transient transfection	HEK293T	WT	vector control	4.5344	3.5e-05
ENSG00000156482	6156	RPL30	ENSG00000135338	167691	LCA5	21	Ueffing	A8MYX5	P62888	transient transfection	HEK293T	WT	vector control	4.5015	3.81e-05
ENSG00000162923	80232	WDR26	ENSG00000135338	167691	LCA5	21	Ueffing	Q9H7D7	Q9H7D7	transient transfection	HEK293T	WT	vector control	4.4774	4.06e-05
ENSG00000105948	79989	TTC26	ENSG00000135338	167691	LCA5	21	Ueffing	A0AVF1	A0AVF1	transient transfection	HEK293T	WT	vector control	4.4609	4.24e-05
ENSG00000188846	9045	RPL14	ENSG00000135338	167691	LCA5	21	Ueffing	P50914	P50914	transient transfection	HEK293T	WT	vector control	4.2025	8.48e-05
ENSG00000100316	6122	RPL3	ENSG00000135338	167691	LCA5	21	Ueffing	P39023	P39023	transient transfection	HEK293T	WT	vector control	4.188	8.82e-05
ENSG00000134308	10971	YWHAQ	ENSG00000135338	167691	LCA5	21	Ueffing	P27348	P27348	transient transfection	HEK293T	WT	vector control	4.1709	9.23e-05
ENSG00000162244	6159	RPL29	ENSG00000135338	167691	LCA5	21	Ueffing	A8K0H3	P47914	transient transfection	HEK293T	WT	vector control	4.1172	0.000107
ENSG00000089157	6175	RPLP0	ENSG00000135338	167691	LCA5	21	Ueffing	P05388	P05388	transient transfection	HEK293T	WT	vector control	3.862	0.000215
ENSG00000100360	11020	IFT27	ENSG00000135338	167691	LCA5	21	Ueffing	Q9BW83	Q9BW83	transient transfection	HEK293T	WT	vector control	3.7799	0.000271
ENSG00000068885	57560	IFT80	ENSG00000135338	167691	LCA5	21	Ueffing	Q9P2H3	Q9P2H3	transient transfection	HEK293T	WT	vector control	3.6753	0.000363
ENSG00000187535	9742	IFT140	ENSG00000135338	167691	LCA5	21	Ueffing	Q96RY7	Q96RY7	transient transfection	HEK293T	WT	vector control	3.6082	0.000439
ENSG00000081870	51668	HSPB11	ENSG00000135338	167691	LCA5	21	Ueffing	Q9Y547	Q9Y547	transient transfection	HEK293T	WT	vector control	3.5709	0.000487
ENSG00000090263	51650	MRPS33	ENSG00000135338	167691	LCA5	21	Ueffing	Q9Y291	Q9Y291	transient transfection	HEK293T	WT	vector control	3.4217	0.000746
ENSG00000148303;ENSG00000260501	6130	RPL7A	ENSG00000135338	167691	LCA5	21	Ueffing	P62424	P62424	transient transfection	HEK293T	WT	vector control	3.3868	0.000824
ENSG00000108953	7531	YWHAE	ENSG00000135338	167691	LCA5	21	Ueffing	P62258	P62258	transient transfection	HEK293T	WT	vector control	3.3633	0.000882
ENSG00000137818	6176	RPLP1	ENSG00000135338	167691	LCA5	21	Ueffing	P05386	P05386	transient transfection	HEK293T	WT	vector control	3.3559	0.000901
ENSG00000106459	4899	NRF1	ENSG00000088986	8655	DYNLL1	68	Ueffing	Q96AN2	Q16656	transient transfection	HEK293T	WT	vector control	174.11	9.97e-10
ENSG00000130311	79016	DDA1	ENSG00000088986	8655	DYNLL1	68	Ueffing	Q9BW61	Q9BW61	transient transfection	HEK293T	WT	vector control	28.694	4.98e-05
ENSG00000121083	140735	DYNLL2	ENSG00000088986	8655	DYNLL1	68	Ueffing	Q96FJ2	Q96FJ2	transient transfection	HEK293T	WT	vector control	20.02	0.000259
ENSG00000171723	10243	GPHN	ENSG00000088986	8655	DYNLL1	68	Ueffing	Q9NQX3	Q9NQX3	transient transfection	HEK293T	WT	vector control	19.671	0.00028
ENSG00000107951	55149	MTPAP	ENSG00000088986	8655	DYNLL1	68	Ueffing	Q9NVV4	Q9NVV4	transient transfection	HEK293T	WT	vector control	19.282	0.000305
ENSG00000123240	10133	OPTN	ENSG00000088986	8655	DYNLL1	68	Ueffing	Q96CV9	Q96CV9	transient transfection	HEK293T	WT	vector control	18.443	0.000369
ENSG00000101966	331	XIAP	ENSG00000088986	8655	DYNLL1	68	Ueffing	P98170	P98170	transient transfection	HEK293T	WT	vector control	18.431	0.00037
ENSG00000119638	91754	NEK9	ENSG00000088986	8655	DYNLL1	68	Ueffing	Q8TD19	Q8TD19	transient transfection	HEK293T	WT	vector control	18.367	0.000376
ENSG00000159256	23515	MORC3	ENSG00000088986	8655	DYNLL1	68	Ueffing	Q14149	Q14149	transient transfection	HEK293T	WT	vector control	18.03	0.000406
ENSG00000184047	56616	DIABLO	ENSG00000088986	8655	DYNLL1	68	Ueffing	Q9NR28	Q9NR28	transient transfection	HEK293T	WT	vector control	16.226	0.000629
ENSG00000182199	6472	SHMT2	ENSG00000088986	8655	DYNLL1	68	Ueffing	P34897	P34897	transient transfection	HEK293T	WT	vector control	15.882	0.000686
ENSG00000146872	11011	TLK2	ENSG00000088986	8655	DYNLL1	68	Ueffing	Q86UE8	Q86UE8	transient transfection	HEK293T	WT	vector control	15.876	0.000687
ENSG00000134444	57614	KIAA1468	ENSG00000088986	8655	DYNLL1	68	Ueffing	Q9P260	Q9P260	transient transfection	HEK293T	WT	vector control	15.874	0.000688
ENSG00000100523	80821	DDHD1	ENSG00000088986	8655	DYNLL1	68	Ueffing	Q8NEL9	Q8NEL9	transient transfection	HEK293T	WT	vector control	15.734	0.000713
ENSG00000143384	4170	MCL1	ENSG00000088986	8655	DYNLL1	68	Ueffing	Q07820	Q07820	transient transfection	HEK293T	WT	vector control	14.68	0.000941
ENSG00000106415	113263	GLCCI1	ENSG00000088986	8655	DYNLL1	68	Ueffing	Q86VQ1	Q86VQ1	transient transfection	HEK293T	WT	vector control	14.66	0.000946
ENSG00000111647	23074	UHRF1BP1L	ENSG00000088986	8655	DYNLL1	68	Ueffing	A0JNW5	A0JNW5	transient transfection	HEK293T	WT	vector control	14.464	0.000997
ENSG00000118496	84085	FBXO30	ENSG00000088986	8655	DYNLL1	68	Ueffing	Q8TB52	Q8TB52	transient transfection	HEK293T	WT	vector control	14.278	0.00105
ENSG00000121104	81558	FAM117A	ENSG00000088986	8655	DYNLL1	68	Ueffing	Q9C073	Q9C073	transient transfection	HEK293T	WT	vector control	13.295	0.00138
ENSG00000148337	25792	CIZ1	ENSG00000088986	8655	DYNLL1	68	Ueffing	A8K9J8	Q9ULV3	transient transfection	HEK293T	WT	vector control	13.011	0.0015
ENSG00000125971	83658	DYNLRB1	ENSG00000088986	8655	DYNLL1	68	Ueffing	B1AKR6	Q9NP97	transient transfection	HEK293T	WT	vector control	13	0.00151
ENSG00000164252	55109	AGGF1	ENSG00000088986	8655	DYNLL1	68	Ueffing	Q8N302	Q8N302	transient transfection	HEK293T	WT	vector control	12.475	0.00176
ENSG00000082438	22837	COBLL1	ENSG00000088986	8655	DYNLL1	68	Ueffing	Q53SF7	Q53SF7	transient transfection	HEK293T	WT	vector control	12.31	0.00185
ENSG00000153094	10018	BCL2L11	ENSG00000088986	8655	DYNLL1	68	Ueffing	O43521	O43521	transient transfection	HEK293T	WT	vector control	12.286	0.00186
ENSG00000157540	1859	DYRK1A	ENSG00000088986	8655	DYNLL1	68	Ueffing	Q13627	Q13627	transient transfection	HEK293T	WT	vector control	12.003	0.00203
ENSG00000089159	5829	PXN	ENSG00000088986	8655	DYNLL1	68	Ueffing	P49023	P49023	transient transfection	HEK293T	WT	vector control	11.874	0.00212
ENSG00000146463	9202	ZMYM4	ENSG00000088986	8655	DYNLL1	68	Ueffing	Q5VZL5	Q5VZL5	transient transfection	HEK293T	WT	vector control	11.732	0.00221
ENSG00000085224	546	ATRX	ENSG00000088986	8655	DYNLL1	68	Ueffing	P46100	P46100	transient transfection	HEK293T	WT	vector control	11.64	0.00228
ENSG00000110497	55626	AMBRA1	ENSG00000088986	8655	DYNLL1	68	Ueffing	Q9C0C7	Q9C0C7	transient transfection	HEK293T	WT	vector control	11.531	0.00236
ENSG00000072864	54820	NDE1	ENSG00000088986	8655	DYNLL1	68	Ueffing	Q9NXR1	Q9NXR1	transient transfection	HEK293T	WT	vector control	11.137	0.00267
ENSG00000058272	4659	PPP1R12A	ENSG00000088986	8655	DYNLL1	68	Ueffing	O14974	O14974	transient transfection	HEK293T	WT	vector control	11.078	0.00272
ENSG00000101940	64743	WDR13	ENSG00000088986	8655	DYNLL1	68	Ueffing	Q9H1Z4	Q9H1Z4	transient transfection	HEK293T	WT	vector control	11.038	0.00276
ENSG00000100246	10126	DNAL4	ENSG00000088986	8655	DYNLL1	68	Ueffing	O96015	O96015	transient transfection	HEK293T	WT	vector control	10.984	0.00281
ENSG00000106052	8887	TAX1BP1	ENSG00000088986	8655	DYNLL1	68	Ueffing	Q86VP1	Q86VP1	transient transfection	HEK293T	WT	vector control	10.975	0.00282
ENSG00000126016	154796	AMOT	ENSG00000088986	8655	DYNLL1	68	Ueffing	Q4VCS5	Q4VCS5	transient transfection	HEK293T	WT	vector control	10.962	0.00283
ENSG00000088986	8655	DYNLL1	ENSG00000088986	8655	DYNLL1	68	Ueffing	P63167	P63167	transient transfection	HEK293T	WT	vector control	10.959	0.00283
ENSG00000047634	6322	SCML1	ENSG00000088986	8655	DYNLL1	68	Ueffing	B0FZN6	Q9UN30	transient transfection	HEK293T	WT	vector control	10.956	0.00283
ENSG00000121741	7750	ZMYM2	ENSG00000088986	8655	DYNLL1	68	Ueffing	Q9UBW7	Q9UBW7	transient transfection	HEK293T	WT	vector control	10.282	0.00355
ENSG00000119333	89891	WDR34	ENSG00000088986	8655	DYNLL1	68	Ueffing	Q96EX3	Q96EX3	transient transfection	HEK293T	WT	vector control	10.206	0.00364
ENSG00000149499	256364	EML3	ENSG00000088986	8655	DYNLL1	68	Ueffing	Q32P44	Q32P44	transient transfection	HEK293T	WT	vector control	10.107	0.00377
ENSG00000231617;ENSG00000204209;ENSG00000206206;ENSG00000206279;ENSG00000227046	1616	DAXX	ENSG00000088986	8655	DYNLL1	68	Ueffing	Q9UER7	Q9UER7	transient transfection	HEK293T	WT	vector control	9.7241	0.00431
ENSG00000151718	80014	WWC2	ENSG00000088986	8655	DYNLL1	68	Ueffing	Q6AWC2	Q6AWC2	transient transfection	HEK293T	WT	vector control	9.696	0.00435
ENSG00000166025	154810	AMOTL1	ENSG00000088986	8655	DYNLL1	68	Ueffing	Q8IY63	Q8IY63	transient transfection	HEK293T	WT	vector control	9.6823	0.00437
ENSG00000102543	81602	CDADC1	ENSG00000088986	8655	DYNLL1	68	Ueffing	Q9BWV3	Q9BWV3	transient transfection	HEK293T	WT	vector control	9.6202	0.00447
ENSG00000138439	150864	FAM117B	ENSG00000088986	8655	DYNLL1	68	Ueffing	Q6P1L5	Q6P1L5	transient transfection	HEK293T	WT	vector control	9.542	0.00459
ENSG00000077380	1781	DYNC1I2	ENSG00000088986	8655	DYNLL1	68	Ueffing	Q13409	Q13409	transient transfection	HEK293T	WT	vector control	9.2729	0.00506
ENSG00000004139	23098	SARM1	ENSG00000088986	8655	DYNLL1	68	Ueffing	Q6SZW1	Q6SZW1	transient transfection	HEK293T	WT	vector control	9.0336	0.00553
ENSG00000109686	152503	SH3D19	ENSG00000088986	8655	DYNLL1	68	Ueffing	Q5HYK7	Q5HYK7	transient transfection	HEK293T	WT	vector control	8.5443	0.00664
ENSG00000136485	10238	DCAF7	ENSG00000088986	8655	DYNLL1	68	Ueffing	P61962	P61962	transient transfection	HEK293T	WT	vector control	8.4098	0.007
ENSG00000167257	257160	RNF214	ENSG00000088986	8655	DYNLL1	68	Ueffing	Q8ND24	Q8ND24	transient transfection	HEK293T	WT	vector control	8.3072	0.00728
ENSG00000072571	3161	HMMR	ENSG00000088986	8655	DYNLL1	68	Ueffing	Q32N02	O75330	transient transfection	HEK293T	WT	vector control	8.2828	0.00735
ENSG00000143093	85369	FAM40A	ENSG00000088986	8655	DYNLL1	68	Ueffing	Q5VSL9	Q5VSL9	transient transfection	HEK293T	WT	vector control	8.2581	0.00742
ENSG00000115808	6801	STRN	ENSG00000088986	8655	DYNLL1	68	Ueffing	O43815	O43815	transient transfection	HEK293T	WT	vector control	7.8977	0.00856
ENSG00000010295	25900	IFFO1	ENSG00000088986	8655	DYNLL1	68	Ueffing	Q0D2I5	Q0D2I5	transient transfection	HEK293T	WT	vector control	7.7655	0.00903
ENSG00000169258	114787	GPRIN1	ENSG00000088986	8655	DYNLL1	68	Ueffing	Q7Z2K8	Q7Z2K8	transient transfection	HEK293T	WT	vector control	7.6775	0.00936
ENSG00000105401	11140	CDC37	ENSG00000114904	6787	NEK4	76	Ueffing	Q16543	Q16543	transient transfection	HEK293T	WT	vector control	11.107	1.35e-06
ENSG00000205527	664618	HSP90AB4P	ENSG00000114904	6787	NEK4	76	Ueffing	Q58FF6	Q58FF6	transient transfection	HEK293T	WT	vector control	10.04	3.63e-06
ENSG00000080824	3320	HSP90AA1	ENSG00000114904	6787	NEK4	76	Ueffing	P07900	P07900	transient transfection	HEK293T	WT	vector control	9.4069	6.73e-06
ENSG00000096060	2289	FKBP5	ENSG00000114904	6787	NEK4	76	Ueffing	Q13451	Q13451	transient transfection	HEK293T	WT	vector control	8.8239	1.21e-05
ENSG00000096384	3326	HSP90AB1	ENSG00000114904	6787	NEK4	76	Ueffing	P08238	P08238	transient transfection	HEK293T	WT	vector control	8.0096	2.86e-05
ENSG00000165416	10910	SUGT1	ENSG00000114904	6787	NEK4	76	Ueffing	Q9Y2Z0	Q9Y2Z0	transient transfection	HEK293T	WT	vector control	7.6238	4.38e-05
ENSG00000114904	6787	NEK4	ENSG00000114904	6787	NEK4	76	Ueffing	P51957	P51957	transient transfection	HEK293T	WT	vector control	7.3315	6.08e-05
ENSG00000116161	27101	CACYBP	ENSG00000114904	6787	NEK4	76	Ueffing	Q9HB71	Q9HB71	transient transfection	HEK293T	WT	vector control	6.9312	9.65e-05
ENSG00000110958	10728	PTGES3	ENSG00000114904	6787	NEK4	76	Ueffing	B3KUY2	Q15185	transient transfection	HEK293T	WT	vector control	6.6873	0.000129
ENSG00000163528	131474	CHCHD4	ENSG00000114904	6787	NEK4	76	Ueffing	Q8N4Q1	Q8N4Q1	transient transfection	HEK293T	WT	vector control	6.4118	0.000179
ENSG00000156709	9131	AIFM1	ENSG00000114904	6787	NEK4	76	Ueffing	O95831	O95831	transient transfection	HEK293T	WT	vector control	5.9888	0.000303
ENSG00000110711	9049	AIP	ENSG00000114904	6787	NEK4	76	Ueffing	O00170	O00170	transient transfection	HEK293T	WT	vector control	5.7051	0.000434
ENSG00000069345	10294	DNAJA2	ENSG00000114904	6787	NEK4	76	Ueffing	O60884	O60884	transient transfection	HEK293T	WT	vector control	5.3049	0.000733
ENSG00000086061	3301	DNAJA1	ENSG00000114904	6787	NEK4	76	Ueffing	P31689	P31689	transient transfection	HEK293T	WT	vector control	5.1284	0.000929
ENSG00000143575	10456	HAX1	ENSG00000114904	6787	NEK4	76	Ueffing	O00165	O00165	transient transfection	HEK293T	WT	vector control	5.1119	0.00095
ENSG00000004478	2288	FKBP4	ENSG00000114904	6787	NEK4	76	Ueffing	Q02790	Q02790	transient transfection	HEK293T	WT	vector control	4.8084	0.00144
ENSG00000130489	9997	SCO2	ENSG00000114904	6787	NEK4	76	Ueffing	O43819	O43819	transient transfection	HEK293T	WT	vector control	4.5034	0.00221
ENSG00000044574	3309	HSPA5	ENSG00000114904	6787	NEK4	76	Ueffing	P11021	P11021	transient transfection	HEK293T	WT	vector control	4.4128	0.00252
ENSG00000229684;ENSG00000183311;ENSG00000232421;ENSG00000196230;ENSG00000232575;ENSG00000224156;ENSG00000235067;ENSG00000227739	203068	TUBB	ENSG00000114904	6787	NEK4	76	Ueffing	P07437	P07437	transient transfection	HEK293T	WT	vector control	4.1192	0.00386
ENSG00000137285	347733	TUBB2B	ENSG00000114904	6787	NEK4	76	Ueffing	Q9BVA1	Q9BVA1	transient transfection	HEK293T	WT	vector control	4.0765	0.00411
ENSG00000109971	3312	HSPA8	ENSG00000114904	6787	NEK4	76	Ueffing	P11142	P11142	transient transfection	HEK293T	WT	vector control	3.9157	0.00523
ENSG00000103266	10273	STUB1	ENSG00000114904	6787	NEK4	76	Ueffing	Q9UNE7	Q9UNE7	transient transfection	HEK293T	WT	vector control	3.7711	0.00651
ENSG00000011485	5536	PPP5C	ENSG00000114904	6787	NEK4	76	Ueffing	P53041	P53041	transient transfection	HEK293T	WT	vector control	3.7633	0.00659
ENSG00000211895	3493	IGHA1	ENSG00000101004	22981	NINL	102	Ueffing	Q96K68	P01876	transient transfection	HEK293T	WT	vector control	24.619	0
ENSG00000101004	22981	NINL	ENSG00000101004	22981	NINL	102	Ueffing	Q9Y2I6	Q9Y2I6	transient transfection	HEK293T	WT	vector control	24.4824	0
ENSG00000160349	3933	LCN1	ENSG00000101004	22981	NINL	102	Ueffing	P31025	P31025	transient transfection	HEK293T	WT	vector control	23.3558	0
ENSG00000111215;ENSG00000263040;ENSG00000263247	11272	PRR4	ENSG00000101004	22981	NINL	102	Ueffing	Q16378	Q16378	transient transfection	HEK293T	WT	vector control	19.9219	0
ENSG00000104671	10671	DCTN6	ENSG00000101004	22981	NINL	102	Ueffing	O00399	O00399	transient transfection	HEK293T	WT	vector control	16.7384	0
ENSG00000204843	1639	DCTN1	ENSG00000101004	22981	NINL	102	Ueffing	O95654;Q6LCB2	Q14203	transient transfection	HEK293T	WT	vector control	12.7035	6.65e-39
ENSG00000175203	10540	DCTN2	ENSG00000101004	22981	NINL	102	Ueffing	Q13561	Q13561	transient transfection	HEK293T	WT	vector control	11.5823	1.49e-35
ENSG00000135413	90070	LACRT	ENSG00000101004	22981	NINL	102	Ueffing	Q9GZZ8	Q9GZZ8	transient transfection	HEK293T	WT	vector control	11.2774	1.4e-33
ENSG00000187240	79659	DYNC2H1	ENSG00000101004	22981	NINL	102	Ueffing	Q8NCM8	Q8NCM8	transient transfection	HEK293T	WT	vector control	10.495	8.71e-29
ENSG00000138107	10121	ACTR1A	ENSG00000101004	22981	NINL	102	Ueffing	P61163	P61163	transient transfection	HEK293T	WT	vector control	10.4946	8.75e-29
ENSG00000136111	9882	TBC1D4	ENSG00000101004	22981	NINL	102	Ueffing	O60343	O60343	transient transfection	HEK293T	WT	vector control	10.0859	1.96e-26
ENSG00000007168	5048	PAFAH1B1	ENSG00000101004	22981	NINL	102	Ueffing	P43034	P43034	transient transfection	HEK293T	WT	vector control	9.86236	3.4e-25
ENSG00000103363	6923	TCEB2	ENSG00000101004	22981	NINL	102	Ueffing	Q15370	Q15370	transient transfection	HEK293T	WT	vector control	8.8739	4.33e-20
ENSG00000115073	10120	ACTR1B	ENSG00000101004	22981	NINL	102	Ueffing	P42025	P42025	transient transfection	HEK293T	WT	vector control	8.66565	4.3e-19
ENSG00000131966	55860	ACTR10	ENSG00000101004	22981	NINL	102	Ueffing	Q9NZ32	Q9NZ32	transient transfection	HEK293T	WT	vector control	8.41905	6e-18
ENSG00000197102	1778	DYNC1H1	ENSG00000101004	22981	NINL	102	Ueffing	Q14204	Q14204	transient transfection	HEK293T	WT	vector control	7.92897	8.7e-16
ENSG00000132912	51164	DCTN4	ENSG00000101004	22981	NINL	102	Ueffing	Q9UJW0	Q9UJW0	transient transfection	HEK293T	WT	vector control	7.6062	1.91e-14
ENSG00000240303	84129	ACAD11	ENSG00000101004	22981	NINL	102	Ueffing	Q709F0	Q709F0	transient transfection	HEK293T	WT	vector control	7.52859	3.92e-14
ENSG00000108528	8402	SLC25A11	ENSG00000101004	22981	NINL	102	Ueffing	Q02978	Q02978	transient transfection	HEK293T	WT	vector control	7.16743	9.96e-13
ENSG00000136938	10541	ANP32B	ENSG00000101004	22981	NINL	102	Ueffing	Q92688	Q92688	transient transfection	HEK293T	WT	vector control	7.10026	1.78e-12
ENSG00000144635	51143	DYNC1LI1	ENSG00000101004	22981	NINL	102	Ueffing	Q9Y6G9	Q9Y6G9	transient transfection	HEK293T	WT	vector control	7.06319	2.45e-12
ENSG00000077380	1781	DYNC1I2	ENSG00000101004	22981	NINL	102	Ueffing	Q13409	Q13409	transient transfection	HEK293T	WT	vector control	7.0088	3.89e-12
ENSG00000090382	4069	LYZ	ENSG00000101004	22981	NINL	102	Ueffing	P61626	P61626	transient transfection	HEK293T	WT	vector control	6.7981	2.24e-11
ENSG00000125971	83658	DYNLRB1	ENSG00000101004	22981	NINL	102	Ueffing	B1AKR6	Q9NP97	transient transfection	HEK293T	WT	vector control	6.4119	4.72e-10
ENSG00000130779	6249	CLIP1	ENSG00000101004	22981	NINL	102	Ueffing	P30622	P30622	transient transfection	HEK293T	WT	vector control	6.40643	4.92e-10
ENSG00000051128	9454	HOMER3	ENSG00000101004	22981	NINL	102	Ueffing	Q9NSC5	Q9NSC5	transient transfection	HEK293T	WT	vector control	5.94476	1.41e-08
ENSG00000198898	830	CAPZA2	ENSG00000101004	22981	NINL	102	Ueffing	P47755	P47755	transient transfection	HEK293T	WT	vector control	5.8515	2.68e-08
ENSG00000012223	4057	LTF	ENSG00000101004	22981	NINL	102	Ueffing	P02788	P02788	transient transfection	HEK293T	WT	vector control	5.81328	3.47e-08
ENSG00000204628	10399	GNB2L1	ENSG00000101004	22981	NINL	102	Ueffing	Q53HU2	P63244	transient transfection	HEK293T	WT	vector control	5.29224	9.64e-07
ENSG00000112739	8899	PRPF4B	ENSG00000101004	22981	NINL	102	Ueffing	Q13523	Q13523	transient transfection	HEK293T	WT	vector control	5.27428	1.07e-06
ENSG00000112208	9532	BAG2	ENSG00000101004	22981	NINL	102	Ueffing	O95816	O95816	transient transfection	HEK293T	WT	vector control	5.26593	1.13e-06
ENSG00000151503	23310	NCAPD3	ENSG00000101004	22981	NINL	102	Ueffing	P42695	P42695	transient transfection	HEK293T	WT	vector control	5.2612	1.16e-06
ENSG00000135720	1783	DYNC1LI2	ENSG00000101004	22981	NINL	102	Ueffing	O43237	O43237	transient transfection	HEK293T	WT	vector control	5.07595	3.42e-06
ENSG00000137100	11258	DCTN3	ENSG00000101004	22981	NINL	102	Ueffing	O75935	O75935	transient transfection	HEK293T	WT	vector control	4.96674	6.32e-06
ENSG00000162896	5284	PIGR	ENSG00000101004	22981	NINL	102	Ueffing	P01833	P01833	transient transfection	HEK293T	WT	vector control	4.53081	6.22e-05
ENSG00000086758	10075	HUWE1	ENSG00000101004	22981	NINL	102	Ueffing	Q7Z6Z7	Q7Z6Z7	transient transfection	HEK293T	WT	vector control	4.33456	0.000159
ENSG00000160014;ENSG00000198668;ENSG00000143933	805;801;808	CALM2;CALM1;CALM3	ENSG00000101004	22981	NINL	102	Ueffing	A8K1M2	P62158	transient transfection	HEK293T	WT	vector control	4.18585	0.000314
ENSG00000167085	5245	PHB	ENSG00000101004	22981	NINL	102	Ueffing	P35232	P35232	transient transfection	HEK293T	WT	vector control	4.12087	0.000419
ENSG00000109519	80273	GRPEL1	ENSG00000101004	22981	NINL	102	Ueffing	Q9HAV7	Q9HAV7	transient transfection	HEK293T	WT	vector control	4.05581	0.000554
ENSG00000101882	79576	NKAP	ENSG00000101004	22981	NINL	102	Ueffing	Q8N5F7	Q8N5F7	transient transfection	HEK293T	WT	vector control	3.99106	0.000729
ENSG00000116489	829	CAPZA1	ENSG00000101004	22981	NINL	102	Ueffing	P52907	P52907	transient transfection	HEK293T	WT	vector control	3.98693	0.000742
ENSG00000159763	5304	PIP	ENSG00000101004	22981	NINL	102	Ueffing	P12273	P12273	transient transfection	HEK293T	WT	vector control	3.75192	0.00191
ENSG00000077549	832	CAPZB	ENSG00000101004	22981	NINL	102	Ueffing	B1AK88	P47756	transient transfection	HEK293T	WT	vector control	3.44631	0.00583
ENSG00000173660	7388	UQCRH	ENSG00000101004	22981	NINL	102	Ueffing	P07919	P07919	transient transfection	HEK293T	WT	vector control	3.444	0.00588
ENSG00000074071	65993	MRPS34	ENSG00000101004	22981	NINL	102	Ueffing	P82930	P82930	transient transfection	HEK293T	WT	vector control	3.40657	0.00668
ENSG00000170606	3308	HSPA4	ENSG00000101004	22981	NINL	102	Ueffing	P34932	P34932	transient transfection	HEK293T	WT	vector control	3.36055	0.0078
ENSG00000164916	221937	FOXK1	ENSG00000101004	22981	NINL	102	Ueffing	P85037	P85037	transient transfection	HEK293T	WT	vector control	3.33207	0.00857
ENSG00000263040;ENSG00000263247;ENSG00000111215	11272	PRR4	ENSG00000101004	22981	NINL	103	Ueffing	Q16378	Q16378	transient transfection	HEK293T	WT	vector control	49.314	7.58e-09
ENSG00000160349	3933	LCN1	ENSG00000101004	22981	NINL	103	Ueffing	P31025	P31025	transient transfection	HEK293T	WT	vector control	32.179	2.98e-07
ENSG00000115687	23178	PASK	ENSG00000101004	22981	NINL	103	Ueffing	Q96RG2	Q96RG2	transient transfection	HEK293T	WT	vector control	31.553	3.5e-07
ENSG00000101004	22981	NINL	ENSG00000101004	22981	NINL	103	Ueffing	Q9Y2I6	Q9Y2I6	transient transfection	HEK293T	WT	vector control	27.935	9.15e-07
ENSG00000211895	3493	IGHA1	ENSG00000101004	22981	NINL	103	Ueffing	Q6N092	P01876	transient transfection	HEK293T	WT	vector control	24.626	2.39e-06
ENSG00000204843	1639	DCTN1	ENSG00000101004	22981	NINL	103	Ueffing	O95654;A8MY36	Q14203	transient transfection	HEK293T	WT	vector control	22.711	0.000188
ENSG00000136111	9882	TBC1D4	ENSG00000101004	22981	NINL	103	Ueffing	O60343	O60343	transient transfection	HEK293T	WT	vector control	22.681	4.38e-06
ENSG00000049323	4052	LTBP1	ENSG00000101004	22981	NINL	103	Ueffing	Q14766	Q14766	transient transfection	HEK293T	WT	vector control	21.643	6.15e-06
ENSG00000162896	5284	PIGR	ENSG00000101004	22981	NINL	103	Ueffing	P01833	P01833	transient transfection	HEK293T	WT	vector control	18.159	2.08e-05
ENSG00000104671	10671	DCTN6	ENSG00000101004	22981	NINL	103	Ueffing	O00399	O00399	transient transfection	HEK293T	WT	vector control	16.773	3.54e-05
ENSG00000137100	11258	DCTN3	ENSG00000101004	22981	NINL	103	Ueffing	O75935	O75935	transient transfection	HEK293T	WT	vector control	13.286	0.000153
ENSG00000175203	10540	DCTN2	ENSG00000101004	22981	NINL	103	Ueffing	Q13561	Q13561	transient transfection	HEK293T	WT	vector control	13.056	0.00017
ENSG00000138107	10121	ACTR1A	ENSG00000101004	22981	NINL	103	Ueffing	P61163	P61163	transient transfection	HEK293T	WT	vector control	12.921	0.000181
ENSG00000135413	90070	LACRT	ENSG00000101004	22981	NINL	103	Ueffing	Q9GZZ8	Q9GZZ8	transient transfection	HEK293T	WT	vector control	11.29	0.000397
ENSG00000132912	51164	DCTN4	ENSG00000101004	22981	NINL	103	Ueffing	Q9UJW0	Q9UJW0	transient transfection	HEK293T	WT	vector control	9.3588	0.0011
ENSG00000103363	6923	TCEB2	ENSG00000101004	22981	NINL	103	Ueffing	Q15370	Q15370	transient transfection	HEK293T	WT	vector control	8.8604	0.00146
ENSG00000136938	10541	ANP32B	ENSG00000101004	22981	NINL	103	Ueffing	Q92688	Q92688	transient transfection	HEK293T	WT	vector control	7.0845	0.00431
ENSG00000108528	8402	SLC25A11	ENSG00000101004	22981	NINL	103	Ueffing	Q02978	Q02978	transient transfection	HEK293T	WT	vector control	7.0615	0.00438
ENSG00000144635	51143	DYNC1LI1	ENSG00000101004	22981	NINL	103	Ueffing	Q9Y6G9	Q9Y6G9	transient transfection	HEK293T	WT	vector control	6.9087	0.00484
ENSG00000077380	1781	DYNC1I2	ENSG00000101004	22981	NINL	103	Ueffing	Q13409	Q13409	transient transfection	HEK293T	WT	vector control	6.8805	0.00493
ENSG00000007168	5048	PAFAH1B1	ENSG00000101004	22981	NINL	103	Ueffing	P43034	P43034	transient transfection	HEK293T	WT	vector control	6.5401	0.00619
ENSG00000086758	10075	HUWE1	ENSG00000101004	22981	NINL	103	Ueffing	Q7Z6Z7	Q7Z6Z7	transient transfection	HEK293T	WT	vector control	6.4525	0.00656
ENSG00000115073	10120	ACTR1B	ENSG00000101004	22981	NINL	103	Ueffing	P42025	P42025	transient transfection	HEK293T	WT	vector control	6.4161	0.00673
ENSG00000197102	1778	DYNC1H1	ENSG00000101004	22981	NINL	103	Ueffing	Q14204	Q14204	transient transfection	HEK293T	WT	vector control	6.0582	0.00862
ENSG00000125971	83658	DYNLRB1	ENSG00000101004	22981	NINL	103	Ueffing	B1AKR6	Q9NP97	transient transfection	HEK293T	WT	vector control	6.0312	0.00878
ENSG00000131966	55860	ACTR10	ENSG00000101004	22981	NINL	103	Ueffing	Q9NZ32	Q9NZ32	transient transfection	HEK293T	WT	vector control	5.9161	0.00952
ENSG00000116584	9181	ARHGEF2	ENSG00000157578	150082	LCA5L	121	Roepman	Q92974	Q92974	transient transfection	HEK293T	WT	vector control	7.1288	7.91e-06
ENSG00000165672	10935	PRDX3	ENSG00000157578	150082	LCA5L	121	Roepman	P30048	P30048	transient transfection	HEK293T	WT	vector control	6.0118	0.000138
ENSG00000157578	150082	LCA5L	ENSG00000157578	150082	LCA5L	121	Roepman	O95447	O95447	transient transfection	HEK293T	WT	vector control	5.7014	0.000218
ENSG00000112972	3157	HMGCS1	ENSG00000157578	150082	LCA5L	121	Roepman	Q01581	Q01581	transient transfection	HEK293T	WT	vector control	4.5626	0.000514
ENSG00000111229	10094	ARPC3	ENSG00000157578	150082	LCA5L	121	Roepman	O15145	O15145	transient transfection	HEK293T	WT	vector control	4.1373	0.00224
ENSG00000167815	7001	PRDX2	ENSG00000157578	150082	LCA5L	121	Roepman	P32119	P32119	transient transfection	HEK293T	WT	vector control	4.0611	0.00298
ENSG00000168092	5049	PAFAH1B2	ENSG00000157578	150082	LCA5L	121	Roepman	P68402	P68402	transient transfection	HEK293T	WT	vector control	4.002	0.00274
ENSG00000130707	445	ASS1	ENSG00000157578	150082	LCA5L	121	Roepman	P00966	P00966	transient transfection	HEK293T	WT	vector control	3.7094	0.00501
ENSG00000142168	6647	SOD1	ENSG00000157578	150082	LCA5L	121	Roepman	P00441	P00441	transient transfection	HEK293T	WT	vector control	3.6879	0.00522
ENSG00000120437	39	ACAT2	ENSG00000157578	150082	LCA5L	121	Roepman	Q9BWD1	Q9BWD1	transient transfection	HEK293T	WT	vector control	3.628	0.00595
ENSG00000187514	5757	PTMA	ENSG00000157578	150082	LCA5L	121	Roepman	P06454	P06454	transient transfection	HEK293T	WT	vector control	3.6036	0.00399
ENSG00000110958	10728	PTGES3	ENSG00000157578	150082	LCA5L	121	Roepman	B3KUY2	Q15185	transient transfection	HEK293T	WT	vector control	3.5552	0.00714
ENSG00000104267	760	CA2	ENSG00000157578	150082	LCA5L	121	Roepman	P00918	P00918	transient transfection	HEK293T	WT	vector control	3.4582	0.00812
ENSG00000256812;ENSG00000126247	826	CAPNS1	ENSG00000157578	150082	LCA5L	121	Roepman	P04632	P04632	transient transfection	HEK293T	WT	vector control	3.2753	0.0125
ENSG00000240972	4282	MIF	ENSG00000157578	150082	LCA5L	121	Roepman	P14174	P14174	transient transfection	HEK293T	WT	vector control	3.1694	0.0142
ENSG00000079332	56681	SAR1A	ENSG00000157578	150082	LCA5L	121	Roepman	Q9NR31	Q9NR31	transient transfection	HEK293T	WT	vector control	3.1487	0.0148
ENSG00000103018	80777	CYB5B	ENSG00000157578	150082	LCA5L	121	Roepman	O43169	O43169	transient transfection	HEK293T	WT	vector control	3.1306	0.0154
ENSG00000108518	5216	PFN1	ENSG00000157578	150082	LCA5L	121	Roepman	P07737	P07737	transient transfection	HEK293T	WT	vector control	3.0951	0.0163
ENSG00000117450	5052	PRDX1	ENSG00000157578	150082	LCA5L	121	Roepman	Q06830	Q06830	transient transfection	HEK293T	WT	vector control	3.0747	0.0169
ENSG00000111716	3945	LDHB	ENSG00000157578	150082	LCA5L	121	Roepman	P07195	P07195	transient transfection	HEK293T	WT	vector control	3.0466	0.0178
ENSG00000138796	3033	HADH	ENSG00000157578	150082	LCA5L	121	Roepman	Q16836	Q16836	transient transfection	HEK293T	WT	vector control	3.0267	0.0211
ENSG00000116288	11315	PARK7	ENSG00000157578	150082	LCA5L	121	Roepman	Q99497	Q99497	transient transfection	HEK293T	WT	vector control	2.9623	0.0242
ENSG00000115541	3336	HSPE1	ENSG00000157578	150082	LCA5L	121	Roepman	P61604	P61604	transient transfection	HEK293T	WT	vector control	2.9473	0.0214
ENSG00000126756	8409	UXT	ENSG00000157578	150082	LCA5L	121	Roepman	Q9UBK9	Q9UBK9	transient transfection	HEK293T	WT	vector control	2.9396	0.0254
ENSG00000211460	7247	TSN	ENSG00000157578	150082	LCA5L	121	Roepman	Q15631	Q15631	transient transfection	HEK293T	WT	vector control	2.9369	0.0175
ENSG00000166595	51647	FAM96B	ENSG00000157578	150082	LCA5L	121	Roepman	Q9Y3D0	Q9Y3D0	transient transfection	HEK293T	WT	vector control	2.9296	0.0259
ENSG00000147383	50814	NSDHL	ENSG00000157578	150082	LCA5L	121	Roepman	Q15738	Q15738	transient transfection	HEK293T	WT	vector control	2.8814	0.0287
ENSG00000239264	81567	TXNDC5	ENSG00000157578	150082	LCA5L	121	Roepman	Q8NBS9	Q8NBS9	transient transfection	HEK293T	WT	vector control	2.8553	0.0211
ENSG00000143549	7170	TPM3	ENSG00000157578	150082	LCA5L	121	Roepman	P06753	P06753	transient transfection	HEK293T	WT	vector control	2.8313	0.0222
ENSG00000179218	811	CALR	ENSG00000157578	150082	LCA5L	121	Roepman	P27797	P27797	transient transfection	HEK293T	WT	vector control	2.8283	0.0266
ENSG00000134333	3939	LDHA	ENSG00000157578	150082	LCA5L	121	Roepman	B7Z5E3	P00338	transient transfection	HEK293T	WT	vector control	2.8195	0.027
ENSG00000118363	9789	SPCS2	ENSG00000157578	150082	LCA5L	121	Roepman	Q15005	Q15005	transient transfection	HEK293T	WT	vector control	2.8194	0.0327
ENSG00000243678;ENSG00000011052	4831;654364	NME2;NME1-NME2	ENSG00000157578	150082	LCA5L	121	Roepman	Q32Q12	P22392	transient transfection	HEK293T	WT	vector control	2.8032	0.0279
ENSG00000198805	4860	PNP	ENSG00000157578	150082	LCA5L	121	Roepman	P00491	P00491	transient transfection	HEK293T	WT	vector control	2.8029	0.0294
ENSG00000101210	1917	EEF1A2	ENSG00000157578	150082	LCA5L	121	Roepman	Q05639	Q05639	transient transfection	HEK293T	WT	vector control	2.7857	0.0246
ENSG00000183527	8624	PSMG1	ENSG00000157578	150082	LCA5L	121	Roepman	O95456	O95456	transient transfection	HEK293T	WT	vector control	2.7694	0.0314
ENSG00000130985	7317	UBA1	ENSG00000157578	150082	LCA5L	121	Roepman	P22314	P22314	transient transfection	HEK293T	WT	vector control	2.7495	0.0308
ENSG00000037757	84245	MRI1	ENSG00000157578	150082	LCA5L	121	Roepman	Q9BV20	Q9BV20	transient transfection	HEK293T	WT	vector control	2.7457	0.0382
ENSG00000116161	27101	CACYBP	ENSG00000157578	150082	LCA5L	121	Roepman	Q9HB71	Q9HB71	transient transfection	HEK293T	WT	vector control	2.738	0.0314
ENSG00000075618	6624	FSCN1	ENSG00000157578	150082	LCA5L	121	Roepman	Q96IH1	Q16658	transient transfection	HEK293T	WT	vector control	2.7373	0.0389
ENSG00000129515	58533	SNX6	ENSG00000157578	150082	LCA5L	121	Roepman	Q9UNH7	Q9UNH7	transient transfection	HEK293T	WT	vector control	2.7024	0.0419
ENSG00000178921	5198	PFAS	ENSG00000157578	150082	LCA5L	121	Roepman	O15067	O15067	transient transfection	HEK293T	WT	vector control	2.7013	0.0297
ENSG00000089248	10961	ERP29	ENSG00000157578	150082	LCA5L	121	Roepman	P30040	P30040	transient transfection	HEK293T	WT	vector control	2.6991	0.0421
ENSG00000140612	23478	SEC11A	ENSG00000157578	150082	LCA5L	121	Roepman	P67812	P67812	transient transfection	HEK293T	WT	vector control	2.6795	0.0439
ENSG00000179958	79077	DCTPP1	ENSG00000157578	150082	LCA5L	121	Roepman	Q9H773	Q9H773	transient transfection	HEK293T	WT	vector control	2.6795	0.0439
ENSG00000125166	2806	GOT2	ENSG00000157578	150082	LCA5L	121	Roepman	P00505	P00505	transient transfection	HEK293T	WT	vector control	2.6782	0.0313
ENSG00000101367	22919	MAPRE1	ENSG00000157578	150082	LCA5L	121	Roepman	Q15691	Q15691	transient transfection	HEK293T	WT	vector control	2.6729	0.0317
ENSG00000172725	57175	CORO1B	ENSG00000157578	150082	LCA5L	121	Roepman	Q9BR76	Q9BR76	transient transfection	HEK293T	WT	vector control	2.6683	0.045
ENSG00000143401	81611	ANP32E	ENSG00000157578	150082	LCA5L	121	Roepman	Q9BTT0	Q9BTT0	transient transfection	HEK293T	WT	vector control	2.6648	0.0387
ENSG00000120705	2107	ETF1	ENSG00000157578	150082	LCA5L	121	Roepman	P62495	P62495	transient transfection	HEK293T	WT	vector control	2.6647	0.0387
ENSG00000157778	84262	PSMG3	ENSG00000157578	150082	LCA5L	121	Roepman	Q9BT73	Q9BT73	transient transfection	HEK293T	WT	vector control	2.6617	0.0456
ENSG00000088356	81572	PDRG1	ENSG00000157578	150082	LCA5L	121	Roepman	Q9NUG6	Q9NUG6	transient transfection	HEK293T	WT	vector control	2.6579	0.0392
ENSG00000170606	3308	HSPA4	ENSG00000157578	150082	LCA5L	121	Roepman	P34932	P34932	transient transfection	HEK293T	WT	vector control	2.6515	0.0369
ENSG00000006744	60528	ELAC2	ENSG00000157578	150082	LCA5L	121	Roepman	Q9BQ52	Q9BQ52	transient transfection	HEK293T	WT	vector control	2.6346	0.0483
ENSG00000175582	5870	RAB6A	ENSG00000157578	150082	LCA5L	121	Roepman	P20340	P20340	transient transfection	HEK293T	WT	vector control	2.6321	0.0347
ENSG00000067560	387	RHOA	ENSG00000157578	150082	LCA5L	121	Roepman	P61586	P61586	transient transfection	HEK293T	WT	vector control	2.6284	0.0416
ENSG00000189403	3146	HMGB1	ENSG00000157578	150082	LCA5L	121	Roepman	Q5T7C6	P09429	transient transfection	HEK293T	WT	vector control	2.6149	0.0427
ENSG00000127884	1892	ECHS1	ENSG00000157578	150082	LCA5L	121	Roepman	P30084	P30084	transient transfection	HEK293T	WT	vector control	2.6147	0.0428
ENSG00000091483	2271	FH	ENSG00000157578	150082	LCA5L	121	Roepman	P07954	P07954	transient transfection	HEK293T	WT	vector control	2.5996	0.0374
ENSG00000180817	5464	PPA1	ENSG00000157578	150082	LCA5L	121	Roepman	Q15181	Q15181	transient transfection	HEK293T	WT	vector control	2.5991	0.0374
ENSG00000120053	2805	GOT1	ENSG00000157578	150082	LCA5L	121	Roepman	P17174	P17174	transient transfection	HEK293T	WT	vector control	2.5986	0.0441
ENSG00000241553	10093	ARPC4	ENSG00000157578	150082	LCA5L	121	Roepman	C9JWM7	P59998	transient transfection	HEK293T	WT	vector control	2.5854	0.0386
ENSG00000110172	26973	CHORDC1	ENSG00000157578	150082	LCA5L	121	Roepman	Q9UHD1	Q9UHD1	transient transfection	HEK293T	WT	vector control	2.5839	0.0455
ENSG00000117500	50999	TMED5	ENSG00000157578	150082	LCA5L	121	Roepman	Q9Y3A6	Q9Y3A6	transient transfection	HEK293T	WT	vector control	2.5809	0.0457
ENSG00000084733	10890	RAB10	ENSG00000157578	150082	LCA5L	121	Roepman	P61026	P61026	transient transfection	HEK293T	WT	vector control	2.5804	0.039
ENSG00000035403	7414	VCL	ENSG00000157578	150082	LCA5L	121	Roepman	P18206	P18206	transient transfection	HEK293T	WT	vector control	2.5752	0.0395
ENSG00000105220	2821	GPI	ENSG00000157578	150082	LCA5L	121	Roepman	B4DE36	P06744	transient transfection	HEK293T	WT	vector control	2.5597	0.0438
ENSG00000165609	11164	NUDT5	ENSG00000157578	150082	LCA5L	121	Roepman	A6NFX8	Q9UKK9	transient transfection	HEK293T	WT	vector control	2.5551	0.0413
ENSG00000111669	7167	TPI1	ENSG00000157578	150082	LCA5L	121	Roepman	D3DUS9	P60174	transient transfection	HEK293T	WT	vector control	2.5539	0.0443
ENSG00000090861	16	AARS	ENSG00000157578	150082	LCA5L	121	Roepman	P49588	P49588	transient transfection	HEK293T	WT	vector control	2.5514	0.0416
ENSG00000174903	81876	RAB1B	ENSG00000157578	150082	LCA5L	121	Roepman	Q9H0U4	Q9H0U4	transient transfection	HEK293T	WT	vector control	2.549	0.0447
ENSG00000149925	226	ALDOA	ENSG00000157578	150082	LCA5L	121	Roepman	P04075	P04075	transient transfection	HEK293T	WT	vector control	2.5033	0.0487
ENSG00000104388	5862	RAB2A	ENSG00000157578	150082	LCA5L	121	Roepman	P61019	P61019	transient transfection	HEK293T	WT	vector control	2.5025	0.0464
ENSG00000197713	6120	RPE	ENSG00000128585	4289	MKLN1	122	Roepman	Q96AT9	Q96AT9	transient transfection	HEK293T	WT	vector control	18.918	1.47e-18
ENSG00000133265	23640	HSPBP1	ENSG00000128585	4289	MKLN1	122	Roepman	Q9NZL4	Q9NZL4	transient transfection	HEK293T	WT	vector control	11.961	1.12e-13
ENSG00000128585	4289	MKLN1	ENSG00000128585	4289	MKLN1	122	Roepman	Q9UL63;C9JXB0	Q9UL63	transient transfection	HEK293T	WT	vector control	11.855	0.00521
ENSG00000165724	116225	ZMYND19	ENSG00000128585	4289	MKLN1	122	Roepman	Q96E35	Q96E35	transient transfection	HEK293T	WT	vector control	10.41	2.33e-12
ENSG00000141034	79018	GID4	ENSG00000128585	4289	MKLN1	122	Roepman	Q8IVV7	Q8IVV7	transient transfection	HEK293T	WT	vector control	8.8862	1.14e-12
ENSG00000101193	54994	GID8	ENSG00000128585	4289	MKLN1	122	Roepman	Q9NWU2	Q9NWU2	transient transfection	HEK293T	WT	vector control	8.6411	1.05e-10
ENSG00000151835	26278	SACS	ENSG00000128585	4289	MKLN1	122	Roepman	Q9NZJ4	Q9NZJ4	transient transfection	HEK293T	WT	vector control	8.4398	1.65e-10
ENSG00000141048;ENSG00000264424	4622	MYH4	ENSG00000128585	4289	MKLN1	122	Roepman	Q9Y623	Q9Y623	transient transfection	HEK293T	WT	vector control	8.4159	1.75e-10
ENSG00000196365	9361	LONP1	ENSG00000128585	4289	MKLN1	122	Roepman	P36776	P36776	transient transfection	HEK293T	WT	vector control	7.9103	5.7e-10
ENSG00000153561	64795	RMND5A	ENSG00000128585	4289	MKLN1	122	Roepman	Q9H871	Q9H871	transient transfection	HEK293T	WT	vector control	7.773	7.91e-10
ENSG00000127837	14	AAMP	ENSG00000128585	4289	MKLN1	122	Roepman	C9JEH3	Q13685	transient transfection	HEK293T	WT	vector control	6.7116	1.11e-08
ENSG00000090316	10296	MAEA	ENSG00000128585	4289	MKLN1	122	Roepman	Q7L5Y9	Q7L5Y9	transient transfection	HEK293T	WT	vector control	6.6738	1.23e-08
ENSG00000141084	57610	RANBP10	ENSG00000128585	4289	MKLN1	122	Roepman	Q6VN20	Q6VN20	transient transfection	HEK293T	WT	vector control	6.1241	5.25e-08
ENSG00000114098	25852	ARMC8	ENSG00000128585	4289	MKLN1	122	Roepman	Q8IUR7	Q8IUR7	transient transfection	HEK293T	WT	vector control	6.0821	5.88e-08
ENSG00000057252	6646	SOAT1	ENSG00000128585	4289	MKLN1	122	Roepman	P35610	P35610	transient transfection	HEK293T	WT	vector control	5.8027	1.26e-07
ENSG00000168288	27249	MMADHC	ENSG00000128585	4289	MKLN1	122	Roepman	Q9H3L0	Q9H3L0	transient transfection	HEK293T	WT	vector control	5.5321	2.7e-07
ENSG00000010017	10048	RANBP9	ENSG00000128585	4289	MKLN1	122	Roepman	Q96S59	Q96S59	transient transfection	HEK293T	WT	vector control	5.0143	1.2e-06
ENSG00000124151	8202	NCOA3	ENSG00000128585	4289	MKLN1	122	Roepman	Q9Y6Q9	Q9Y6Q9	transient transfection	HEK293T	WT	vector control	4.6762	7.77e-07
ENSG00000070495	23210	JMJD6	ENSG00000128585	4289	MKLN1	122	Roepman	Q6NYC1	Q6NYC1	transient transfection	HEK293T	WT	vector control	4.5472	4.9e-06
ENSG00000060491	11054	OGFR	ENSG00000128585	4289	MKLN1	122	Roepman	Q9NZT2	Q9NZT2	transient transfection	HEK293T	WT	vector control	4.298	1.06e-05
ENSG00000164687	2171	FABP5	ENSG00000128585	4289	MKLN1	122	Roepman	Q01469	Q01469	transient transfection	HEK293T	WT	vector control	3.8257	1.96e-05
ENSG00000112972	3157	HMGCS1	ENSG00000128585	4289	MKLN1	122	Roepman	Q01581	Q01581	transient transfection	HEK293T	WT	vector control	3.3575	0.000226
ENSG00000130707	445	ASS1	ENSG00000128585	4289	MKLN1	122	Roepman	P00966	P00966	transient transfection	HEK293T	WT	vector control	3.2749	0.000174
ENSG00000146830	64599	GIGYF1	ENSG00000128585	4289	MKLN1	122	Roepman	O75420	O75420	transient transfection	HEK293T	WT	vector control	3.2724	0.000175
ENSG00000132475;ENSG00000163041	3020;3021	H3F3A;H3F3B	ENSG00000128585	4289	MKLN1	122	Roepman	P84243	P84243	transient transfection	HEK293T	WT	vector control	3.1074	0.000528
ENSG00000167815	7001	PRDX2	ENSG00000128585	4289	MKLN1	122	Roepman	P32119	P32119	transient transfection	HEK293T	WT	vector control	3.0966	0.000548
ENSG00000165672	10935	PRDX3	ENSG00000128585	4289	MKLN1	122	Roepman	P30048	P30048	transient transfection	HEK293T	WT	vector control	2.9832	0.00081
ENSG00000110075	55291	PPP6R3	ENSG00000128585	4289	MKLN1	122	Roepman	Q5H9R7	Q5H9R7	transient transfection	HEK293T	WT	vector control	2.8336	0.00136
ENSG00000116761	1491	CTH	ENSG00000128585	4289	MKLN1	122	Roepman	P32929	P32929	transient transfection	HEK293T	WT	vector control	2.6156	0.00253
ENSG00000119638	91754	NEK9	ENSG00000128585	4289	MKLN1	122	Roepman	Q8TD19	Q8TD19	transient transfection	HEK293T	WT	vector control	2.5583	0.00358
ENSG00000117450	5052	PRDX1	ENSG00000128585	4289	MKLN1	122	Roepman	Q06830	Q06830	transient transfection	HEK293T	WT	vector control	2.5449	0.00375
ENSG00000120437	39	ACAT2	ENSG00000128585	4289	MKLN1	122	Roepman	Q9BWD1	Q9BWD1	transient transfection	HEK293T	WT	vector control	2.3748	0.00676
ENSG00000092201	11198	SUPT16H	ENSG00000128585	4289	MKLN1	122	Roepman	Q9Y5B9	Q9Y5B9	transient transfection	HEK293T	WT	vector control	2.3355	0.00786
ENSG00000186591	7328	UBE2H	ENSG00000128585	4289	MKLN1	122	Roepman	P62256	P62256	transient transfection	HEK293T	WT	vector control	2.3067	0.0089
ENSG00000156970	701	BUB1B	ENSG00000128585	4289	MKLN1	122	Roepman	O60566	O60566	transient transfection	HEK293T	WT	vector control	2.2442	0.0115
ENSG00000153827	9320	TRIP12	ENSG00000128585	4289	MKLN1	122	Roepman	D4HL82	Q14669	transient transfection	HEK293T	WT	vector control	2.2299	0.0121
ENSG00000109111	6830	SUPT6H	ENSG00000128585	4289	MKLN1	122	Roepman	Q7KZ85	Q7KZ85	transient transfection	HEK293T	WT	vector control	2.2017	0.0136
ENSG00000170473	84305	WIBG	ENSG00000128585	4289	MKLN1	122	Roepman	Q9BRP8	Q9BRP8	transient transfection	HEK293T	WT	vector control	2.1752	0.0151
ENSG00000162923	80232	WDR26	ENSG00000128585	4289	MKLN1	122	Roepman	Q9H7D7	Q9H7D7	transient transfection	HEK293T	WT	vector control	2.1367	0.0176
ENSG00000106211	3315	HSPB1	ENSG00000128585	4289	MKLN1	122	Roepman	P04792	P04792	transient transfection	HEK293T	WT	vector control	2.1347	0.0177
ENSG00000138069	5861	RAB1A	ENSG00000128585	4289	MKLN1	122	Roepman	P62820	P62820	transient transfection	HEK293T	WT	vector control	2.1173	0.019
ENSG00000115317	27429	HTRA2	ENSG00000128585	4289	MKLN1	122	Roepman	O43464	O43464	transient transfection	HEK293T	WT	vector control	2.1121	0.0194
ENSG00000116062	2956	MSH6	ENSG00000128585	4289	MKLN1	122	Roepman	P52701	P52701	transient transfection	HEK293T	WT	vector control	2.1097	0.0196
ENSG00000164508	221613	HIST1H2AA	ENSG00000128585	4289	MKLN1	122	Roepman	Q96QV6	Q96QV6	transient transfection	HEK293T	WT	vector control	2.0975	0.0182
ENSG00000105379	2109	ETFB	ENSG00000128585	4289	MKLN1	122	Roepman	P38117	P38117	transient transfection	HEK293T	WT	vector control	2.0922	0.021
ENSG00000131725	54521	WDR44	ENSG00000128585	4289	MKLN1	122	Roepman	Q5JSH3	Q5JSH3	transient transfection	HEK293T	WT	vector control	2.0868	0.0215
ENSG00000196586	4646	MYO6	ENSG00000128585	4289	MKLN1	122	Roepman	Q9UM54	Q9UM54	transient transfection	HEK293T	WT	vector control	2.0808	0.022
ENSG00000158864	4720	NDUFS2	ENSG00000128585	4289	MKLN1	122	Roepman	O75306	O75306	transient transfection	HEK293T	WT	vector control	2.0585	0.0209
ENSG00000070669	440	ASNS	ENSG00000128585	4289	MKLN1	122	Roepman	P08243	P08243	transient transfection	HEK293T	WT	vector control	2.0581	0.021
ENSG00000113552	10007	GNPDA1	ENSG00000128585	4289	MKLN1	122	Roepman	D6RFF8	P46926	transient transfection	HEK293T	WT	vector control	2.0372	0.0261
ENSG00000011426	54443	ANLN	ENSG00000128585	4289	MKLN1	122	Roepman	B4DSL6	Q9NQW6	transient transfection	HEK293T	WT	vector control	2.0345	0.0264
ENSG00000105486	3978	LIG1	ENSG00000128585	4289	MKLN1	122	Roepman	P18858	P18858	transient transfection	HEK293T	WT	vector control	2.0305	0.0268
ENSG00000132361	23277	KIAA0664	ENSG00000128585	4289	MKLN1	122	Roepman	C9J6D7	O75153	transient transfection	HEK293T	WT	vector control	2.0107	0.0289
ENSG00000119965	80007	C10orf88	ENSG00000128585	4289	MKLN1	122	Roepman	Q9H8K7	Q9H8K7	transient transfection	HEK293T	WT	vector control	2.0082	0.0292
ENSG00000112208	9532	BAG2	ENSG00000128585	4289	MKLN1	122	Roepman	O95816	O95816	transient transfection	HEK293T	WT	vector control	2.0003	0.0301
ENSG00000147403	6134	RPL10	ENSG00000128585	4289	MKLN1	122	Roepman	D3DWW6	P27635	transient transfection	HEK293T	WT	vector control	1.9784	0.0277
ENSG00000147383	50814	NSDHL	ENSG00000128585	4289	MKLN1	122	Roepman	Q15738	Q15738	transient transfection	HEK293T	WT	vector control	1.9772	0.033
ENSG00000178921	5198	PFAS	ENSG00000128585	4289	MKLN1	122	Roepman	A8K8N7	O15067	transient transfection	HEK293T	WT	vector control	1.9677	0.0288
ENSG00000163655	8833	GMPS	ENSG00000128585	4289	MKLN1	122	Roepman	P49915	P49915	transient transfection	HEK293T	WT	vector control	1.9563	0.0358
ENSG00000211460	7247	TSN	ENSG00000128585	4289	MKLN1	122	Roepman	Q15631	Q15631	transient transfection	HEK293T	WT	vector control	1.9427	0.0314
ENSG00000119414	5537	PPP6C	ENSG00000128585	4289	MKLN1	122	Roepman	B7Z2W9	O00743	transient transfection	HEK293T	WT	vector control	1.9377	0.0384
ENSG00000175334	8815	BANF1	ENSG00000128585	4289	MKLN1	122	Roepman	O75531	O75531	transient transfection	HEK293T	WT	vector control	1.9185	0.0414
ENSG00000128951	1854	DUT	ENSG00000128585	4289	MKLN1	122	Roepman	P33316	P33316	transient transfection	HEK293T	WT	vector control	1.9113	0.0425
ENSG00000213619	4722	NDUFS3	ENSG00000128585	4289	MKLN1	122	Roepman	O75489	O75489	transient transfection	HEK293T	WT	vector control	1.9055	0.0357
ENSG00000196235	6829	SUPT5H	ENSG00000128585	4289	MKLN1	122	Roepman	O00267	O00267	transient transfection	HEK293T	WT	vector control	1.8949	0.0453
ENSG00000075618	6624	FSCN1	ENSG00000128585	4289	MKLN1	122	Roepman	Q96IH1	Q16658	transient transfection	HEK293T	WT	vector control	1.8852	0.047
ENSG00000198518;ENSG00000197837;ENSG00000198327;ENSG00000158406;ENSG00000183941;ENSG00000198558;ENSG00000197914;ENSG00000197061;ENSG00000124529;ENSG00000196176;ENSG00000198339;ENSG00000182217;ENSG00000188987;ENSG00000197238	8363;554313;8367;8368;8364;8359;8360;8370;8361;8365;8294;8366;8362;121504	HIST1H4J;HIST2H4B;HIST1H4E;HIST1H4L;HIST1H4C;HIST1H4A;HIST1H4D;HIST2H4A;HIST1H4F;HIST1H4H;HIST1H4I;HIST1H4B;HIST1H4K;HIST4H4	ENSG00000128585	4289	MKLN1	122	Roepman	P62805	P62805	transient transfection	HEK293T	WT	vector control	1.8795	0.0391
ENSG00000133313	55748	CNDP2	ENSG00000128585	4289	MKLN1	122	Roepman	Q96KP4	Q96KP4	transient transfection	HEK293T	WT	vector control	1.8704	0.0497
ENSG00000117054	34	ACADM	ENSG00000128585	4289	MKLN1	122	Roepman	Q5HYG7	P11310	transient transfection	HEK293T	WT	vector control	1.8699	0.0404
ENSG00000111229	10094	ARPC3	ENSG00000128585	4289	MKLN1	122	Roepman	O15145	O15145	transient transfection	HEK293T	WT	vector control	1.8695	0.0499
ENSG00000035403	7414	VCL	ENSG00000128585	4289	MKLN1	122	Roepman	P18206	P18206	transient transfection	HEK293T	WT	vector control	1.8257	0.0471
ENSG00000132780	4678	NASP	ENSG00000128585	4289	MKLN1	122	Roepman	P49321	P49321	transient transfection	HEK293T	WT	vector control	1.8167	0.0486
ENSG00000136824	10592	SMC2	ENSG00000114904	6787	NEK4	123	Roepman	O95347	O95347	transient transfection	HEK293T	mutant	vector control	20.2868	0.000819	NEK4_K35R
ENSG00000006530	55750	AGK	ENSG00000114904	6787	NEK4	123	Roepman	Q53H12	Q53H12	transient transfection	HEK293T	mutant	vector control	20.1763	0.000842	NEK4_K35R
ENSG00000142230	10055	SAE1	ENSG00000114904	6787	NEK4	123	Roepman	Q9UBE0	Q9UBE0	transient transfection	HEK293T	mutant	vector control	14.9822	0.00337	NEK4_K35R
ENSG00000111481	22818	COPZ1	ENSG00000114904	6787	NEK4	123	Roepman	P61923	P61923	transient transfection	HEK293T	mutant	vector control	14.1216	0.00434	NEK4_K35R
ENSG00000143321	3068	HDGF	ENSG00000114904	6787	NEK4	123	Roepman	Q5SZ07	P51858	transient transfection	HEK293T	mutant	vector control	13.868	0.00469	NEK4_K35R
ENSG00000092531	8773	SNAP23	ENSG00000114904	6787	NEK4	123	Roepman	O00161	O00161	transient transfection	HEK293T	mutant	vector control	13.3357	0.00552	NEK4_K35R
ENSG00000166913	7529	YWHAB	ENSG00000114904	6787	NEK4	123	Roepman	P31946	P31946	transient transfection	HEK293T	mutant	vector control	12.2654	0.00776	NEK4_K35R
ENSG00000119335	6418	SET	ENSG00000114904	6787	NEK4	123	Roepman	Q01105	Q01105	transient transfection	HEK293T	mutant	vector control	11.2221	0.011	NEK4_K35R
ENSG00000213585	7416	VDAC1	ENSG00000114904	6787	NEK4	123	Roepman	P21796	P21796	transient transfection	HEK293T	mutant	vector control	11.1736	0.0112	NEK4_K35R
ENSG00000116161	27101	CACYBP	ENSG00000114904	6787	NEK4	123	Roepman	Q9HB71	Q9HB71	transient transfection	HEK293T	mutant	vector control	10.7375	0.013	NEK4_K35R
ENSG00000163714	23350	U2SURP	ENSG00000114904	6787	NEK4	123	Roepman	O15042	O15042	transient transfection	HEK293T	mutant	vector control	10.5784	0.0137	NEK4_K35R
ENSG00000011052;ENSG00000243678	654364;4831	NME1-NME2;NME2	ENSG00000114904	6787	NEK4	123	Roepman	Q32Q12	P22392	transient transfection	HEK293T	mutant	vector control	10.5513	0.0138	NEK4_K35R
ENSG00000169100	293	SLC25A6	ENSG00000114904	6787	NEK4	123	Roepman	P12236	P12236	transient transfection	HEK293T	mutant	vector control	10.3213	0.015	NEK4_K35R
ENSG00000170515	5036	PA2G4	ENSG00000114904	6787	NEK4	123	Roepman	Q9UQ80	Q9UQ80	transient transfection	HEK293T	mutant	vector control	9.95506	0.0171	NEK4_K35R
ENSG00000132341	5901	RAN	ENSG00000114904	6787	NEK4	123	Roepman	B5MDF5	P62826	transient transfection	HEK293T	mutant	vector control	9.7402	0.0185	NEK4_K35R
ENSG00000178921	5198	PFAS	ENSG00000114904	6787	NEK4	123	Roepman	A8K8N7	O15067	transient transfection	HEK293T	mutant	vector control	9.02372	0.0241	NEK4_K35R
ENSG00000117450	5052	PRDX1	ENSG00000114904	6787	NEK4	123	Roepman	Q06830	Q06830	transient transfection	HEK293T	mutant	vector control	8.99448	0.0244	NEK4_K35R
ENSG00000111716	3945	LDHB	ENSG00000114904	6787	NEK4	123	Roepman	P07195	P07195	transient transfection	HEK293T	mutant	vector control	8.65382	0.0278	NEK4_K35R
ENSG00000167815	7001	PRDX2	ENSG00000114904	6787	NEK4	123	Roepman	P32119	P32119	transient transfection	HEK293T	mutant	vector control	8.55825	0.0288	NEK4_K35R
ENSG00000100216	56993	TOMM22	ENSG00000114904	6787	NEK4	123	Roepman	Q9NS69	Q9NS69	transient transfection	HEK293T	mutant	vector control	8.51994	0.0292	NEK4_K35R
ENSG00000108561	708	C1QBP	ENSG00000114904	6787	NEK4	123	Roepman	Q07021	Q07021	transient transfection	HEK293T	mutant	vector control	8.39947	0.0306	NEK4_K35R
ENSG00000213741	6235	RPS29	ENSG00000114904	6787	NEK4	123	Roepman	P62273	P62273	transient transfection	HEK293T	mutant	vector control	8.35431	0.0312	NEK4_K35R
ENSG00000063177	6141	RPL18	ENSG00000114904	6787	NEK4	123	Roepman	Q07020	Q07020	transient transfection	HEK293T	mutant	vector control	8.25428	0.0324	NEK4_K35R
ENSG00000090861	16	AARS	ENSG00000114904	6787	NEK4	123	Roepman	P49588	P49588	transient transfection	HEK293T	mutant	vector control	8.09416	0.0345	NEK4_K35R
ENSG00000115541	3336	HSPE1	ENSG00000114904	6787	NEK4	123	Roepman	P61604	P61604	transient transfection	HEK293T	mutant	vector control	7.96493	0.0364	NEK4_K35R
ENSG00000215472;ENSG00000265681	6139	RPL17	ENSG00000114904	6787	NEK4	123	Roepman	P18621	P18621	transient transfection	HEK293T	mutant	vector control	7.92181	0.037	NEK4_K35R
ENSG00000108578	642	BLMH	ENSG00000114904	6787	NEK4	123	Roepman	Q13867	Q13867	transient transfection	HEK293T	mutant	vector control	7.71183	0.0403	NEK4_K35R
ENSG00000119705	81892	SLIRP	ENSG00000114904	6787	NEK4	123	Roepman	Q9GZT3	Q9GZT3	transient transfection	HEK293T	mutant	vector control	7.47353	0.0444	NEK4_K35R
ENSG00000143947	6233	RPS27A	ENSG00000114904	6787	NEK4	123	Roepman	P62979	P62979	transient transfection	HEK293T	mutant	vector control	7.3927	0.0458	NEK4_K35R
ENSG00000186468	6228	RPS23	ENSG00000114904	6787	NEK4	123	Roepman	P62266	P62266	transient transfection	HEK293T	mutant	vector control	7.38205	0.046	NEK4_K35R
ENSG00000103257	8140	SLC7A5	ENSG00000114904	6787	NEK4	123	Roepman	Q01650	Q01650	transient transfection	HEK293T	mutant	vector control	7.35379	0.0466	NEK4_K35R
ENSG00000112208	9532	BAG2	ENSG00000114904	6787	NEK4	123	Roepman	O95816	O95816	transient transfection	HEK293T	mutant	vector control	7.2858	0.0479	NEK4_K35R
ENSG00000108829	55379	LRRC59	ENSG00000114904	6787	NEK4	123	Roepman	Q96AG4	Q96AG4	transient transfection	HEK293T	mutant	vector control	7.27334	0.0482	NEK4_K35R
ENSG00000114904	6787	NEK4	ENSG00000114904	6787	NEK4	123	Roepman	P51957	P51957	transient transfection	HEK293T	mutant	vector control	7.26972	0.0482	NEK4_K35R
ENSG00000118181;ENSG00000262088	6230	RPS25	ENSG00000114904	6787	NEK4	123	Roepman	P62851	P62851	transient transfection	HEK293T	mutant	vector control	7.21369	0.0494	NEK4_K35R
ENSG00000223639;ENSG00000226248;ENSG00000226417;ENSG00000206394;ENSG00000226651;ENSG00000213719;ENSG00000230685	1192	CLIC1	ENSG00000114904	6787	NEK4	124	Roepman	O00299	O00299	transient transfection	HEK293T	WT	vector control	20.0007	0.00184
ENSG00000117906	5955	RCN2	ENSG00000114904	6787	NEK4	124	Roepman	Q14257	Q14257	transient transfection	HEK293T	WT	vector control	17.2104	0.00324
ENSG00000105401	11140	CDC37	ENSG00000114904	6787	NEK4	124	Roepman	Q16543	Q16543	transient transfection	HEK293T	WT	vector control	14.456	0.00602
ENSG00000163714	23350	U2SURP	ENSG00000114904	6787	NEK4	124	Roepman	O15042	O15042	transient transfection	HEK293T	WT	vector control	14.1762	0.00643
ENSG00000114904	6787	NEK4	ENSG00000114904	6787	NEK4	124	Roepman	P51957	P51957	transient transfection	HEK293T	WT	vector control	12.0167	0.0111
ENSG00000096384	3326	HSP90AB1	ENSG00000114904	6787	NEK4	124	Roepman	P08238	P08238	transient transfection	HEK293T	WT	vector control	11.8317	0.0116
ENSG00000110958	10728	PTGES3	ENSG00000114904	6787	NEK4	124	Roepman	B3KUY2	Q15185	transient transfection	HEK293T	WT	vector control	11.7762	0.0118
ENSG00000063177	6141	RPL18	ENSG00000114904	6787	NEK4	124	Roepman	Q07020	Q07020	transient transfection	HEK293T	WT	vector control	11.585	0.0124
ENSG00000096060	2289	FKBP5	ENSG00000114904	6787	NEK4	124	Roepman	Q13451	Q13451	transient transfection	HEK293T	WT	vector control	11.4479	0.0129
ENSG00000170515	5036	PA2G4	ENSG00000114904	6787	NEK4	124	Roepman	Q9UQ80	Q9UQ80	transient transfection	HEK293T	WT	vector control	11.3267	0.0134
ENSG00000169100	293	SLC25A6	ENSG00000114904	6787	NEK4	124	Roepman	P12236	P12236	transient transfection	HEK293T	WT	vector control	11.2936	0.0135
ENSG00000058453	9696	CROCC	ENSG00000114904	6787	NEK4	124	Roepman	Q5TZA2	Q5TZA2	transient transfection	HEK293T	WT	vector control	11.1411	0.0141
ENSG00000142230	10055	SAE1	ENSG00000114904	6787	NEK4	124	Roepman	Q9UBE0	Q9UBE0	transient transfection	HEK293T	WT	vector control	10.8235	0.0154
ENSG00000080824	3320	HSP90AA1	ENSG00000114904	6787	NEK4	124	Roepman	P07900	P07900	transient transfection	HEK293T	WT	vector control	10.7967	0.0155
ENSG00000143149	223	ALDH9A1	ENSG00000114904	6787	NEK4	124	Roepman	P49189	P49189	transient transfection	HEK293T	WT	vector control	10.5653	0.0165
ENSG00000165672	10935	PRDX3	ENSG00000114904	6787	NEK4	124	Roepman	P30048	P30048	transient transfection	HEK293T	WT	vector control	10.5567	0.0166
ENSG00000069345	10294	DNAJA2	ENSG00000114904	6787	NEK4	124	Roepman	O60884	O60884	transient transfection	HEK293T	WT	vector control	10.4703	0.017
ENSG00000118181;ENSG00000262088	6230	RPS25	ENSG00000114904	6787	NEK4	124	Roepman	P62851	P62851	transient transfection	HEK293T	WT	vector control	9.85143	0.0203
ENSG00000137124	219	ALDH1B1	ENSG00000114904	6787	NEK4	124	Roepman	P30837	P30837	transient transfection	HEK293T	WT	vector control	9.81373	0.0206
ENSG00000186468	6228	RPS23	ENSG00000114904	6787	NEK4	124	Roepman	P62266	P62266	transient transfection	HEK293T	WT	vector control	9.7812	0.0208
ENSG00000116161	27101	CACYBP	ENSG00000114904	6787	NEK4	124	Roepman	Q9HB71	Q9HB71	transient transfection	HEK293T	WT	vector control	9.75149	0.021
ENSG00000138297	100287932	TIMM23	ENSG00000114904	6787	NEK4	124	Roepman	O14925	O14925	transient transfection	HEK293T	WT	vector control	9.3135	0.0239
ENSG00000086061	3301	DNAJA1	ENSG00000114904	6787	NEK4	124	Roepman	P31689	P31689	transient transfection	HEK293T	WT	vector control	9.20074	0.0248
ENSG00000147416	526	ATP6V1B2	ENSG00000114904	6787	NEK4	124	Roepman	P21281	P21281	transient transfection	HEK293T	WT	vector control	8.90428	0.0272
ENSG00000112208	9532	BAG2	ENSG00000114904	6787	NEK4	124	Roepman	O95816	O95816	transient transfection	HEK293T	WT	vector control	8.89798	0.0272
ENSG00000011485	5536	PPP5C	ENSG00000114904	6787	NEK4	124	Roepman	P53041	P53041	transient transfection	HEK293T	WT	vector control	8.28232	0.0331
ENSG00000189043	4697	NDUFA4	ENSG00000114904	6787	NEK4	124	Roepman	O00483	O00483	transient transfection	HEK293T	WT	vector control	8.2706	0.0333
ENSG00000119335	6418	SET	ENSG00000114904	6787	NEK4	124	Roepman	Q01105	Q01105	transient transfection	HEK293T	WT	vector control	8.26792	0.0333
ENSG00000092531	8773	SNAP23	ENSG00000114904	6787	NEK4	124	Roepman	O00161	O00161	transient transfection	HEK293T	WT	vector control	7.98719	0.0365
ENSG00000172809	6169	RPL38	ENSG00000114904	6787	NEK4	124	Roepman	P63173	P63173	transient transfection	HEK293T	WT	vector control	7.90893	0.0375
ENSG00000136930	5695	PSMB7	ENSG00000114904	6787	NEK4	124	Roepman	Q99436	Q99436	transient transfection	HEK293T	WT	vector control	7.53449	0.0425
ENSG00000005022	292	SLC25A5	ENSG00000114904	6787	NEK4	124	Roepman	P05141	P05141	transient transfection	HEK293T	WT	vector control	7.46122	0.0436
ENSG00000006530	55750	AGK	ENSG00000114904	6787	NEK4	124	Roepman	Q53H12	Q53H12	transient transfection	HEK293T	WT	vector control	7.40616	0.0444
ENSG00000102144	5230	PGK1	ENSG00000114904	6787	NEK4	124	Roepman	P00558	P00558	transient transfection	HEK293T	WT	vector control	7.38461	0.0448
ENSG00000262866;ENSG00000109083	90410	IFT20	ENSG00000109083	90410	IFT20	227	Ueffing	Q8IY31	Q8IY31	stable transfection	HEK293	WT	vector control	14.309	0
ENSG00000156876	163786	SASS6	ENSG00000109083	90410	IFT20	227	Ueffing	Q6UVJ0	Q6UVJ0	stable transfection	HEK293	WT	vector control	14.081	0
ENSG00000204104	26146	TRAF3IP1	ENSG00000109083	90410	IFT20	227	Ueffing	A8MTK4	Q8TDR0	stable transfection	HEK293	WT	vector control	13.705	0
ENSG00000100815	9321	TRIP11	ENSG00000109083	90410	IFT20	227	Ueffing	Q15643	Q15643	stable transfection	HEK293	WT	vector control	11.334	0
ENSG00000156273	571	BACH1	ENSG00000109083	90410	IFT20	227	Ueffing	O14867	O14867	stable transfection	HEK293	WT	vector control	11.069	0
ENSG00000118096	56912	IFT46	ENSG00000109083	90410	IFT20	227	Ueffing	Q9NQC8	Q9NQC8	stable transfection	HEK293	WT	vector control	10.044	3.22018e-42
ENSG00000128581	64792	RABL5	ENSG00000109083	90410	IFT20	227	Ueffing	Q9H7X7	Q9H7X7	stable transfection	HEK293	WT	vector control	9.4576	3.84001e-40
ENSG00000122970	28981	IFT81	ENSG00000262866	90410	IFT20	227	Ueffing	Q8WYA0	Q8WYA0	stable transfection	HEK293	WT	vector control	9.3114	1.3e-39
ENSG00000032742	8100	IFT88	ENSG00000262866	90410	IFT20	227	Ueffing	Q13099	Q13099	stable transfection	HEK293	WT	vector control	8.5214	1.13e-36
ENSG00000146457	9589	WTAP	ENSG00000109083	90410	IFT20	227	Ueffing	Q15007	Q15007	stable transfection	HEK293	WT	vector control	8.168	2.61e-35
ENSG00000166275	119032	C10orf32	ENSG00000109083	90410	IFT20	227	Ueffing	A6NGQ6	Q96B45	stable transfection	HEK293	WT	vector control	8.1332	9.85e-24
ENSG00000096872	80173	IFT74	ENSG00000109083	90410	IFT20	227	Ueffing	Q96LB3	Q96LB3	stable transfection	HEK293	WT	vector control	8.091	9.89317e-43
ENSG00000114446	55081	IFT57	ENSG00000109083	90410	IFT20	227	Ueffing	B4DQL5	Q9NWB7	stable transfection	HEK293	WT	vector control	6.6041	3.67e-35
ENSG00000134709	51361	HOOK1	ENSG00000109083	90410	IFT20	227	Ueffing	Q9UJC3	Q9UJC3	stable transfection	HEK293	WT	vector control	6.5088	1.2e-34
ENSG00000103351	23059	CLUAP1	ENSG00000262866	90410	IFT20	227	Ueffing	Q96AJ1	Q96AJ1	stable transfection	HEK293	WT	vector control	6.3018	1.59e-33
ENSG00000143553	23557	SNAPIN	ENSG00000109083	90410	IFT20	227	Ueffing	O95295	O95295	stable transfection	HEK293	WT	vector control	5.9685	4.69e-26
ENSG00000165714	118426	LOH12CR1	ENSG00000109083	90410	IFT20	227	Ueffing	Q969J3	Q969J3	stable transfection	HEK293	WT	vector control	5.9273	7.22e-26
ENSG00000135441	2647	BLOC1S1	ENSG00000109083	90410	IFT20	227	Ueffing	P78537	P78537	stable transfection	HEK293	WT	vector control	5.8712	1.3e-25
ENSG00000100360	11020	IFT27	ENSG00000109083	90410	IFT20	227	Ueffing	Q9BW83	Q9BW83	stable transfection	HEK293	WT	vector control	5.8443	1.73e-25
ENSG00000249115	23354	HAUS5	ENSG00000262866	90410	IFT20	227	Ueffing	O94927	O94927	stable transfection	HEK293	WT	vector control	5.6642	1.18e-24
ENSG00000105948	79989	TTC26	ENSG00000109083	90410	IFT20	227	Ueffing	A0AVF1	A0AVF1	stable transfection	HEK293	WT	vector control	5.427	1.53e-23
ENSG00000196072	282991	BLOC1S2	ENSG00000262866	90410	IFT20	227	Ueffing	Q6QNY1	Q6QNY1	stable transfection	HEK293	WT	vector control	5.2404	1.19e-22
ENSG00000197557	92104	TTC30A	ENSG00000109083	90410	IFT20	227	Ueffing	Q86WT1	Q86WT1	stable transfection	HEK293	WT	vector control	5.2007	1.85e-22
ENSG00000101052	51098	IFT52	ENSG00000262866	90410	IFT20	227	Ueffing	Q9Y366	Q9Y366	stable transfection	HEK293	WT	vector control	5.01	1.56e-21
ENSG00000076382	10615	SPAG5	ENSG00000109083	90410	IFT20	227	Ueffing	Q96R06	Q96R06	stable transfection	HEK293	WT	vector control	4.8126	5.23e-14
ENSG00000105700	79036	KXD1	ENSG00000109083	90410	IFT20	227	Ueffing	Q7Z4E2	Q9BQD3	stable transfection	HEK293	WT	vector control	4.351	1.56e-08
ENSG00000081870	51668	HSPB11	ENSG00000109083	90410	IFT20	227	Ueffing	Q9Y547	Q9Y547	stable transfection	HEK293	WT	vector control	4.2537	4.03e-12
ENSG00000068885	57560	IFT80	ENSG00000109083	90410	IFT20	227	Ueffing	Q9P2H3	Q9P2H3	stable transfection	HEK293	WT	vector control	3.8781	9.57e-16
ENSG00000119397	11064	CNTRL	ENSG00000109083	90410	IFT20	227	Ueffing	Q7Z7A1	Q7Z7A1	stable transfection	HEK293	WT	vector control	3.7649	2.1e-10
ENSG00000223618;ENSG00000225590;ENSG00000206286;ENSG00000228425;ENSG00000224455;ENSG00000223501;ENSG00000236014	6293	VPS52	ENSG00000109083	90410	IFT20	227	Ueffing	Q8N1B4	Q8N1B4	stable transfection	HEK293	WT	vector control	3.5402	1.35e-09
ENSG00000131558	60412	EXOC4	ENSG00000109083	90410	IFT20	227	Ueffing	Q96A65	Q96A65	stable transfection	HEK293	WT	vector control	3.2571	2.32e-12
ENSG00000153066	51061	TXNDC11	ENSG00000109083	90410	IFT20	227	Ueffing	Q6PKC3	Q6PKC3	stable transfection	HEK293	WT	vector control	3.1131	1.18e-05
ENSG00000103051	25839	COG4	ENSG00000109083	90410	IFT20	227	Ueffing	Q9H9E3	Q9H9E3	stable transfection	HEK293	WT	vector control	3.0912	6.04e-08
ENSG00000168434	91949	COG7	ENSG00000109083	90410	IFT20	227	Ueffing	P83436	P83436	stable transfection	HEK293	WT	vector control	3.014	2.05e-05
ENSG00000047579	84062	DTNBP1	ENSG00000262866	90410	IFT20	227	Ueffing	Q96EV8	Q96EV8	stable transfection	HEK293	WT	vector control	2.8546	4.62e-07
ENSG00000074319	7251	TSG101	ENSG00000109083	90410	IFT20	227	Ueffing	Q99816	Q99816	stable transfection	HEK293	WT	vector control	2.8326	5.57e-10
ENSG00000126777	3895	KTN1	ENSG00000109083	90410	IFT20	227	Ueffing	Q86UP2	Q86UP2	stable transfection	HEK293	WT	vector control	2.8314	5.66e-10
ENSG00000164597	10466	COG5	ENSG00000109083	90410	IFT20	227	Ueffing	Q9UP83	Q9UP83	stable transfection	HEK293	WT	vector control	2.7799	7.63e-05
ENSG00000130770	93974	ATPIF1	ENSG00000262866	90410	IFT20	227	Ueffing	Q9UII2	Q9UII2	stable transfection	HEK293	WT	vector control	2.5627	1.89e-08
ENSG00000011454	23637	RABGAP1	ENSG00000262866	90410	IFT20	227	Ueffing	Q9Y3P9	Q9Y3P9	stable transfection	HEK293	WT	vector control	2.4954	4.55e-08
ENSG00000116406	80267	EDEM3	ENSG00000109083	90410	IFT20	227	Ueffing	Q9BZQ6	Q9BZQ6	stable transfection	HEK293	WT	vector control	2.408	0.000626618
ENSG00000004864	10165	SLC25A13	ENSG00000109083	90410	IFT20	227	Ueffing	Q546F9	Q9UJS0	stable transfection	HEK293	WT	vector control	2.2555	1.03e-06
ENSG00000163808	56992	KIF15	ENSG00000109083	90410	IFT20	227	Ueffing	Q9NS87	Q9NS87	stable transfection	HEK293	WT	vector control	2.209	0.00192633
ENSG00000197601	84188	FAR1	ENSG00000109083	90410	IFT20	227	Ueffing	Q8WVX9	Q8WVX9	stable transfection	HEK293	WT	vector control	2.1561	3.72e-06
ENSG00000103502	10423	CDIPT	ENSG00000109083	90410	IFT20	227	Ueffing	B3KY94	O14735	stable transfection	HEK293	WT	vector control	2.11	0.00335298
ENSG00000138297	100287932	TIMM23	ENSG00000109083	90410	IFT20	227	Ueffing	O14925	O14925	stable transfection	HEK293	WT	vector control	2.0476	0.00474342
ENSG00000240303	84129	ACAD11	ENSG00000262866	90410	IFT20	227	Ueffing	Q709F0	Q709F0	stable transfection	HEK293	WT	vector control	1.957	0.00781497
ENSG00000091136	3912	LAMB1	ENSG00000109083	90410	IFT20	227	Ueffing	P07942	P07942	stable transfection	HEK293	WT	vector control	1.9312	0.00899871
ENSG00000160948;ENSG00000260313	51160	VPS28	ENSG00000109083	90410	IFT20	227	Ueffing	Q9UK41	Q9UK41	stable transfection	HEK293	WT	vector control	1.901	0.00164464
ENSG00000150779	26521	TIMM8B	ENSG00000109083	90410	IFT20	227	Ueffing	Q9Y5J9	Q9Y5J9	stable transfection	HEK293	WT	vector control	1.8949	0.00172911
ENSG00000005022	292	SLC25A5	ENSG00000109083	90410	IFT20	227	Ueffing	P05141	P05141	stable transfection	HEK293	WT	vector control	1.8794	2.49e-05
ENSG00000232112	51372	TMA7	ENSG00000109083	90410	IFT20	227	Ueffing	Q9Y2S6	Q9Y2S6	stable transfection	HEK293	WT	vector control	1.8619	0.00226462
ENSG00000170027	7532	YWHAG	ENSG00000262866	90410	IFT20	227	Ueffing	P61981	P61981	stable transfection	HEK293	WT	vector control	1.8409	4.41e-05
ENSG00000197448	373156	GSTK1	ENSG00000109083	90410	IFT20	227	Ueffing	Q9Y2Q3	Q9Y2Q3	stable transfection	HEK293	WT	vector control	1.7529	0.00543637
ENSG00000058262	29927	SEC61A1	ENSG00000109083	90410	IFT20	227	Ueffing	B4DR61	P61619	stable transfection	HEK293	WT	vector control	1.7487	0.000588565
ENSG00000163655	8833	GMPS	ENSG00000262866	90410	IFT20	227	Ueffing	P49915	P49915	stable transfection	HEK293	WT	vector control	1.7115	0.00752694
ENSG00000155380	6566	SLC16A1	ENSG00000109083	90410	IFT20	227	Ueffing	P53985	P53985	stable transfection	HEK293	WT	vector control	1.7096	0.000932732
ENSG00000116133	1718	DHCR24	ENSG00000109083	90410	IFT20	227	Ueffing	Q15392	Q15392	stable transfection	HEK293	WT	vector control	1.6791	0.00967864
ENSG00000075415	5250	SLC25A3	ENSG00000262866	90410	IFT20	227	Ueffing	Q00325	Q00325	stable transfection	HEK293	WT	vector control	1.679	0.00045689
ENSG00000104833	10382	TUBB4A	ENSG00000109083	90410	IFT20	227	Ueffing	P04350	P04350	stable transfection	HEK293	WT	vector control	1.6549	0.00175655
ENSG00000263344;ENSG00000106682	7458	EIF4H	ENSG00000262866	90410	IFT20	227	Ueffing	Q15056	Q15056	stable transfection	HEK293	WT	vector control	1.6012	0.00133239
ENSG00000117906	5955	RCN2	ENSG00000262866	90410	IFT20	227	Ueffing	Q14257	Q14257	stable transfection	HEK293	WT	vector control	1.5885	0.00371323
ENSG00000169100	293	SLC25A6	ENSG00000262866	90410	IFT20	227	Ueffing	P12236	P12236	stable transfection	HEK293	WT	vector control	1.5732	0.00439715
ENSG00000077809	2969	GTF2I	ENSG00000109083	90410	IFT20	227	Ueffing	P78347	P78347	stable transfection	HEK293	WT	vector control	1.5586	0.00516027
ENSG00000196262	5478	PPIA	ENSG00000109083	90410	IFT20	227	Ueffing	P62937	P62937	stable transfection	HEK293	WT	vector control	1.5461	0.00277013
ENSG00000128595	813	CALU	ENSG00000262866	90410	IFT20	227	Ueffing	B3KPG9	O43852	stable transfection	HEK293	WT	vector control	1.5395	0.00301909
ENSG00000086061	3301	DNAJA1	ENSG00000109083	90410	IFT20	227	Ueffing	P31689	P31689	stable transfection	HEK293	WT	vector control	1.5022	0.00487607
ENSG00000183311;ENSG00000227739;ENSG00000232421;ENSG00000196230;ENSG00000232575;ENSG00000229684;ENSG00000224156;ENSG00000235067	203068	TUBB	ENSG00000262866	90410	IFT20	227	Ueffing	B4DQN9	P07437	stable transfection	HEK293	WT	vector control	1.4865	0.00594415
ENSG00000102024	5358	PLS3	ENSG00000109083	90410	IFT20	227	Ueffing	P13797	P13797	stable transfection	HEK293	WT	vector control	1.479	0.00652876
ENSG00000109971	3312	HSPA8	ENSG00000109083	90410	IFT20	227	Ueffing	P11142	P11142	stable transfection	HEK293	WT	vector control	1.4753	0.00683665
ENSG00000262866;ENSG00000109083	90410	IFT20	ENSG00000262866	90410	IFT20	228	Ueffing	Q8IY31	Q8IY31	stable transfection	HEK293	WT	vector control	36.398	0
ENSG00000138002	26160	IFT172	ENSG00000109083	90410	IFT20	228	Ueffing	Q9UG01	Q9UG01	stable transfection	HEK293	WT	vector control	27.999	0
ENSG00000204104	26146	TRAF3IP1	ENSG00000109083	90410	IFT20	228	Ueffing	A8MTK4	Q8TDR0	stable transfection	HEK293	WT	vector control	27.127	0
ENSG00000100815	9321	TRIP11	ENSG00000109083	90410	IFT20	228	Ueffing	Q15643	Q15643	stable transfection	HEK293	WT	vector control	25.67	0
ENSG00000103351	23059	CLUAP1	ENSG00000109083	90410	IFT20	228	Ueffing	Q96AJ1	Q96AJ1	stable transfection	HEK293	WT	vector control	24.101	0
ENSG00000118096	56912	IFT46	ENSG00000109083	90410	IFT20	228	Ueffing	Q9NQC8	Q9NQC8	stable transfection	HEK293	WT	vector control	19.842	0
ENSG00000156876	163786	SASS6	ENSG00000109083	90410	IFT20	228	Ueffing	Q6UVJ0	Q6UVJ0	stable transfection	HEK293	WT	vector control	18.05	0
ENSG00000068885	57560	IFT80	ENSG00000109083	90410	IFT20	228	Ueffing	Q9P2H3	Q9P2H3	stable transfection	HEK293	WT	vector control	16.088	0
ENSG00000114446	55081	IFT57	ENSG00000109083	90410	IFT20	228	Ueffing	B4DQL5	Q9NWB7	stable transfection	HEK293	WT	vector control	13.719	0
ENSG00000096872	80173	IFT74	ENSG00000109083	90410	IFT20	228	Ueffing	Q96LB3	Q96LB3	stable transfection	HEK293	WT	vector control	13.573	0
ENSG00000032742	8100	IFT88	ENSG00000109083	90410	IFT20	228	Ueffing	Q13099	Q13099	stable transfection	HEK293	WT	vector control	13.046	0
ENSG00000122970	28981	IFT81	ENSG00000109083	90410	IFT20	228	Ueffing	Q8WYA0	Q8WYA0	stable transfection	HEK293	WT	vector control	12.794	0
ENSG00000100360	11020	IFT27	ENSG00000109083	90410	IFT20	228	Ueffing	Q9BW83	Q9BW83	stable transfection	HEK293	WT	vector control	11.44	0
ENSG00000105948	79989	TTC26	ENSG00000262866	90410	IFT20	228	Ueffing	A0AVF1	A0AVF1	stable transfection	HEK293	WT	vector control	11.268	0
ENSG00000128581	64792	RABL5	ENSG00000109083	90410	IFT20	228	Ueffing	Q9H7X7	Q9H7X7	stable transfection	HEK293	WT	vector control	10.223	3.50325e-44
ENSG00000197557	92104	TTC30A	ENSG00000109083	90410	IFT20	228	Ueffing	Q86WT1	Q86WT1	stable transfection	HEK293	WT	vector control	9.2819	8.86994e-41
ENSG00000101052	51098	IFT52	ENSG00000109083	90410	IFT20	228	Ueffing	Q9Y366	Q9Y366	stable transfection	HEK293	WT	vector control	8.918	8.35e-26
ENSG00000136146	29079	MED4	ENSG00000109083	90410	IFT20	228	Ueffing	Q9NPJ6	Q9NPJ6	stable transfection	HEK293	WT	vector control	7.0787	4.87e-21
ENSG00000249115	23354	HAUS5	ENSG00000109083	90410	IFT20	228	Ueffing	O94927	O94927	stable transfection	HEK293	WT	vector control	6.6085	6.55e-30
ENSG00000134709	51361	HOOK1	ENSG00000109083	90410	IFT20	228	Ueffing	Q9UJC3	Q9UJC3	stable transfection	HEK293	WT	vector control	6.4625	9.08e-35
ENSG00000196072	282991	BLOC1S2	ENSG00000109083	90410	IFT20	228	Ueffing	Q6QNY1	Q6QNY1	stable transfection	HEK293	WT	vector control	6.0182	3.17e-27
ENSG00000076382	10615	SPAG5	ENSG00000262866	90410	IFT20	228	Ueffing	Q96R06	Q96R06	stable transfection	HEK293	WT	vector control	5.4711	2.46e-16
ENSG00000135441	2647	BLOC1S1	ENSG00000262866	90410	IFT20	228	Ueffing	P78537	P78537	stable transfection	HEK293	WT	vector control	5.2537	1.18e-15
ENSG00000143553	23557	SNAPIN	ENSG00000262866	90410	IFT20	228	Ueffing	O95295	O95295	stable transfection	HEK293	WT	vector control	5.1708	3.73e-23
ENSG00000166275	119032	C10orf32	ENSG00000109083	90410	IFT20	228	Ueffing	A6NGQ6	Q96B45	stable transfection	HEK293	WT	vector control	4.5816	1.81e-13
ENSG00000165714	118426	LOH12CR1	ENSG00000109083	90410	IFT20	228	Ueffing	Q969J3	Q969J3	stable transfection	HEK293	WT	vector control	4.423	2.49e-19
ENSG00000206286;ENSG00000223618;ENSG00000228425;ENSG00000224455;ENSG00000223501;ENSG00000236014;ENSG00000225590	6293	VPS52	ENSG00000109083	90410	IFT20	228	Ueffing	Q8N1B4	Q8N1B4	stable transfection	HEK293	WT	vector control	3.7429	1.42e-10
ENSG00000131558	60412	EXOC4	ENSG00000109083	90410	IFT20	228	Ueffing	Q96A65	Q96A65	stable transfection	HEK293	WT	vector control	2.6939	1.05e-06
ENSG00000189043	4697	NDUFA4	ENSG00000109083	90410	IFT20	228	Ueffing	O00483	O00483	stable transfection	HEK293	WT	vector control	2.4714	7.36e-06
ENSG00000162076	114984	FLYWCH2	ENSG00000109083	90410	IFT20	228	Ueffing	Q96CP2	Q96CP2	stable transfection	HEK293	WT	vector control	2.1836	9.06e-05
ENSG00000087086	2512	FTL	ENSG00000262866	90410	IFT20	228	Ueffing	P02792	P02792	stable transfection	HEK293	WT	vector control	2.14	0.000132151
ENSG00000130770	93974	ATPIF1	ENSG00000109083	90410	IFT20	228	Ueffing	Q9UII2	Q9UII2	stable transfection	HEK293	WT	vector control	2.1341	0.000139068
ENSG00000011454	23637	RABGAP1	ENSG00000109083	90410	IFT20	228	Ueffing	Q9Y3P9	Q9Y3P9	stable transfection	HEK293	WT	vector control	2.1018	0.000183808
ENSG00000163607	29083	GTPBP8	ENSG00000262866	90410	IFT20	228	Ueffing	Q8N3Z3	Q8N3Z3	stable transfection	HEK293	WT	vector control	2.0865	0.000209713
ENSG00000163808	56992	KIF15	ENSG00000109083	90410	IFT20	228	Ueffing	Q9NS87	Q9NS87	stable transfection	HEK293	WT	vector control	2.0623	0.000258249
ENSG00000198712	4513	COX2	ENSG00000109083	90410	IFT20	228	Ueffing	P00403	P00403	stable transfection	HEK293	WT	vector control	2.049	7.19e-06
ENSG00000004864	10165	SLC25A13	ENSG00000262866	90410	IFT20	228	Ueffing	Q546F9	Q9UJS0	stable transfection	HEK293	WT	vector control	1.9981	2.48e-06
ENSG00000167996	2495	FTH1	ENSG00000109083	90410	IFT20	228	Ueffing	P02794	P02794	stable transfection	HEK293	WT	vector control	1.8478	0.00159093
ENSG00000083123	594	BCKDHB	ENSG00000109083	90410	IFT20	228	Ueffing	P21953	P21953	stable transfection	HEK293	WT	vector control	1.8273	3.42e-05
ENSG00000170027	7532	YWHAG	ENSG00000109083	90410	IFT20	228	Ueffing	P61981	P61981	stable transfection	HEK293	WT	vector control	1.821	3.76e-05
ENSG00000136521	4711	NDUFB5	ENSG00000109083	90410	IFT20	228	Ueffing	O43674	O43674	stable transfection	HEK293	WT	vector control	1.754	0.00344856
ENSG00000138231	51163	DBR1	ENSG00000109083	90410	IFT20	228	Ueffing	Q9UK59	Q9UK59	stable transfection	HEK293	WT	vector control	1.7456	0.00369284
ENSG00000248098	593	BCKDHA	ENSG00000109083	90410	IFT20	228	Ueffing	P12694	P12694	stable transfection	HEK293	WT	vector control	1.7442	0.000117835
ENSG00000205981	131118	DNAJC19	ENSG00000109083	90410	IFT20	228	Ueffing	Q96DA6	Q96DA6	stable transfection	HEK293	WT	vector control	1.7138	0.00477828
ENSG00000099797	9524	TECR	ENSG00000262866	90410	IFT20	228	Ueffing	Q9NZ01	Q9NZ01	stable transfection	HEK293	WT	vector control	1.7093	0.000556292
ENSG00000075142	6717	SRI	ENSG00000109083	90410	IFT20	228	Ueffing	P30626	P30626	stable transfection	HEK293	WT	vector control	1.6647	0.000957196
ENSG00000147684	4715	NDUFB9	ENSG00000109083	90410	IFT20	228	Ueffing	B7Z7N1	Q9Y6M9	stable transfection	HEK293	WT	vector control	1.6468	0.00118711
ENSG00000164919	1345	COX6C	ENSG00000109083	90410	IFT20	228	Ueffing	P09669	P09669	stable transfection	HEK293	WT	vector control	1.6204	0.00162607
ENSG00000092531	8773	SNAP23	ENSG00000262866	90410	IFT20	228	Ueffing	O00161	O00161	stable transfection	HEK293	WT	vector control	1.6153	0.000748687
ENSG00000155380	6566	SLC16A1	ENSG00000109083	90410	IFT20	228	Ueffing	P53985	P53985	stable transfection	HEK293	WT	vector control	1.6136	0.00176232
ENSG00000058262	29927	SEC61A1	ENSG00000109083	90410	IFT20	228	Ueffing	B4DR61	P61619	stable transfection	HEK293	WT	vector control	1.5385	0.00421326
ENSG00000005022	292	SLC25A5	ENSG00000109083	90410	IFT20	228	Ueffing	P05141	P05141	stable transfection	HEK293	WT	vector control	1.5149	0.00293038
ENSG00000184897	8971	H1FX	ENSG00000109083	90410	IFT20	228	Ueffing	Q92522	Q92522	stable transfection	HEK293	WT	vector control	1.5118	0.00569665
ENSG00000106348	3614	IMPDH1	ENSG00000109083	90410	IFT20	228	Ueffing	A4D0Z6	P20839	stable transfection	HEK293	WT	vector control	1.4751	0.00855607
ENSG00000135940	1329	COX5B	ENSG00000109083	90410	IFT20	228	Ueffing	P10606	P10606	stable transfection	HEK293	WT	vector control	1.4613	0.00994526
ENSG00000104833	10382	TUBB4A	ENSG00000109083	90410	IFT20	228	Ueffing	P04350	P04350	stable transfection	HEK293	WT	vector control	1.4608	0.00999936
ENSG00000128595	813	CALU	ENSG00000109083	90410	IFT20	228	Ueffing	B3KPG9	O43852	stable transfection	HEK293	WT	vector control	1.4531	0.00651305
ENSG00000119707	58517	RBM25	ENSG00000109083	90410	IFT20	228	Ueffing	P49756	P49756	stable transfection	HEK293	WT	vector control	1.4242	0.0093449
ENSG00000108528	8402	SLC25A11	ENSG00000109083	90410	IFT20	228	Ueffing	Q02978	Q02978	stable transfection	HEK293	WT	vector control	1.4198	0.00986553
ENSG00000114446	55081	IFT57	ENSG00000114446	55081	IFT57	229	Ueffing	B4DQL5	Q9NWB7	stable transfection	HEK293	WT	vector control	59.027	1.83e-36
ENSG00000138002	26160	IFT172	ENSG00000114446	55081	IFT57	229	Ueffing	Q9UG01	Q9UG01	stable transfection	HEK293	WT	vector control	48.201	4.25e-33
ENSG00000109083;ENSG00000262866	90410	IFT20	ENSG00000114446	55081	IFT57	229	Ueffing	Q8IY31	Q8IY31	stable transfection	HEK293	WT	vector control	39.459	5.28e-35
ENSG00000100360	11020	IFT27	ENSG00000114446	55081	IFT57	229	Ueffing	Q9BW83	Q9BW83	stable transfection	HEK293	WT	vector control	19.965	1.2e-23
ENSG00000197557	92104	TTC30A	ENSG00000114446	55081	IFT57	229	Ueffing	Q86WT1	Q86WT1	stable transfection	HEK293	WT	vector control	17.894	4.28e-19
ENSG00000128581	64792	RABL5	ENSG00000114446	55081	IFT57	229	Ueffing	Q9H7X7	Q9H7X7	stable transfection	HEK293	WT	vector control	16.017	8.79e-18
ENSG00000102879	11151	CORO1A	ENSG00000114446	55081	IFT57	229	Ueffing	P31146	P31146	stable transfection	HEK293	WT	vector control	15.698	1.5e-17
ENSG00000105948	79989	TTC26	ENSG00000114446	55081	IFT57	229	Ueffing	A0AVF1	A0AVF1	stable transfection	HEK293	WT	vector control	15.544	4.6e-20
ENSG00000081870	51668	HSPB11	ENSG00000114446	55081	IFT57	229	Ueffing	Q9Y547	Q9Y547	stable transfection	HEK293	WT	vector control	14.81	2.08e-19
ENSG00000096872	80173	IFT74	ENSG00000114446	55081	IFT57	229	Ueffing	Q96LB3	Q96LB3	stable transfection	HEK293	WT	vector control	14.755	7.66e-17
ENSG00000122970	28981	IFT81	ENSG00000114446	55081	IFT57	229	Ueffing	Q8WYA0	Q8WYA0	stable transfection	HEK293	WT	vector control	14.178	2.14e-16
ENSG00000118096	56912	IFT46	ENSG00000114446	55081	IFT57	229	Ueffing	Q9NQC8	Q9NQC8	stable transfection	HEK293	WT	vector control	12.723	2.01e-17
ENSG00000204104	26146	TRAF3IP1	ENSG00000114446	55081	IFT57	229	Ueffing	A8MTK4	Q8TDR0	stable transfection	HEK293	WT	vector control	11.794	2.03e-14
ENSG00000076382	10615	SPAG5	ENSG00000114446	55081	IFT57	229	Ueffing	Q96R06	Q96R06	stable transfection	HEK293	WT	vector control	11.647	2.74e-14
ENSG00000068885	57560	IFT80	ENSG00000114446	55081	IFT57	229	Ueffing	Q9P2H3	Q9P2H3	stable transfection	HEK293	WT	vector control	10.703	1.97e-13
ENSG00000103351	23059	CLUAP1	ENSG00000114446	55081	IFT57	229	Ueffing	Q96AJ1	Q96AJ1	stable transfection	HEK293	WT	vector control	10.476	3.21e-13
ENSG00000032742	8100	IFT88	ENSG00000114446	55081	IFT57	229	Ueffing	Q13099	Q13099	stable transfection	HEK293	WT	vector control	9.2848	4.66e-12
ENSG00000110107	27339	PRPF19	ENSG00000114446	55081	IFT57	229	Ueffing	Q9UMS4	Q9UMS4	stable transfection	HEK293	WT	vector control	8.8928	1.17e-11
ENSG00000181061	25994	HIGD1A	ENSG00000114446	55081	IFT57	229	Ueffing	B2R4G1	Q9Y241	stable transfection	HEK293	WT	vector control	6.1144	1.78e-09
ENSG00000004864	10165	SLC25A13	ENSG00000114446	55081	IFT57	229	Ueffing	Q546F9	Q9UJS0	stable transfection	HEK293	WT	vector control	6.0494	2.04e-08
ENSG00000115840	8604	SLC25A12	ENSG00000114446	55081	IFT57	229	Ueffing	O75746	O75746	stable transfection	HEK293	WT	vector control	5.88	3.97e-09
ENSG00000108528	8402	SLC25A11	ENSG00000114446	55081	IFT57	229	Ueffing	Q02978	Q02978	stable transfection	HEK293	WT	vector control	5.8789	3.36e-08
ENSG00000143198	4259	MGST3	ENSG00000114446	55081	IFT57	229	Ueffing	Q53GB9	O14880	stable transfection	HEK293	WT	vector control	5.741	6.43e-09
ENSG00000100075	6576	SLC25A1	ENSG00000114446	55081	IFT57	229	Ueffing	D9HTE9	P53007	stable transfection	HEK293	WT	vector control	5.647	6.69e-08
ENSG00000174886	126328	NDUFA11	ENSG00000114446	55081	IFT57	229	Ueffing	Q86Y39	Q86Y39	stable transfection	HEK293	WT	vector control	5.3995	2.15e-08
ENSG00000155380	6566	SLC16A1	ENSG00000114446	55081	IFT57	229	Ueffing	P53985	P53985	stable transfection	HEK293	WT	vector control	5.3367	1.72e-07
ENSG00000183048;ENSG00000262814	6182	MRPL12	ENSG00000114446	55081	IFT57	229	Ueffing	P52815	P52815	stable transfection	HEK293	WT	vector control	5.2343	2.35e-07
ENSG00000099797	9524	TECR	ENSG00000114446	55081	IFT57	229	Ueffing	Q9NZ01	Q9NZ01	stable transfection	HEK293	WT	vector control	5.1117	3.45e-07
ENSG00000005022	292	SLC25A5	ENSG00000114446	55081	IFT57	229	Ueffing	P05141	P05141	stable transfection	HEK293	WT	vector control	4.8998	6.72e-07
ENSG00000189043	4697	NDUFA4	ENSG00000114446	55081	IFT57	229	Ueffing	O00483	O00483	stable transfection	HEK293	WT	vector control	4.77	2.17e-07
ENSG00000138297	100287932	TIMM23	ENSG00000114446	55081	IFT57	229	Ueffing	O14925	O14925	stable transfection	HEK293	WT	vector control	4.2047	1.9e-06
ENSG00000075415	5250	SLC25A3	ENSG00000114446	55081	IFT57	229	Ueffing	Q00325	Q00325	stable transfection	HEK293	WT	vector control	4.0186	1.23e-05
ENSG00000127838	25953	PNKD	ENSG00000114446	55081	IFT57	229	Ueffing	Q8N490	Q8N490	stable transfection	HEK293	WT	vector control	4.0051	4.19e-06
ENSG00000116237	23463	ICMT	ENSG00000114446	55081	IFT57	229	Ueffing	O60725	O60725	stable transfection	HEK293	WT	vector control	3.6108	2.06e-05
ENSG00000122873	55847	CISD1	ENSG00000114446	55081	IFT57	229	Ueffing	Q9NZ45	Q9NZ45	stable transfection	HEK293	WT	vector control	3.5644	2.5e-05
ENSG00000105438	10945	KDELR1	ENSG00000114446	55081	IFT57	229	Ueffing	P24390	P24390	stable transfection	HEK293	WT	vector control	3.5502	2.65e-05
ENSG00000110880	23603	CORO1C	ENSG00000114446	55081	IFT57	229	Ueffing	A7MAP0	Q9ULV4	stable transfection	HEK293	WT	vector control	3.509	3.14e-05
ENSG00000168374	378	ARF4	ENSG00000114446	55081	IFT57	229	Ueffing	P18085	P18085	stable transfection	HEK293	WT	vector control	3.4645	3.77e-05
ENSG00000169100	293	SLC25A6	ENSG00000114446	55081	IFT57	229	Ueffing	P12236	P12236	stable transfection	HEK293	WT	vector control	3.4111	0.000103977
ENSG00000102119	2010	EMD	ENSG00000114446	55081	IFT57	229	Ueffing	P50402	P50402	stable transfection	HEK293	WT	vector control	3.2362	0.000195702
ENSG00000198712	4513	COX2	ENSG00000114446	55081	IFT57	229	Ueffing	P00403	P00403	stable transfection	HEK293	WT	vector control	3.1439	0.00027411
ENSG00000151729	291	SLC25A4	ENSG00000114446	55081	IFT57	229	Ueffing	P12235	P12235	stable transfection	HEK293	WT	vector control	3.0579	0.000206864
ENSG00000126267	1340	COX6B1	ENSG00000114446	55081	IFT57	229	Ueffing	P14854	P14854	stable transfection	HEK293	WT	vector control	3.047	0.000216636
ENSG00000135940	1329	COX5B	ENSG00000114446	55081	IFT57	229	Ueffing	P10606	P10606	stable transfection	HEK293	WT	vector control	2.7415	0.000796427
ENSG00000058262	29927	SEC61A1	ENSG00000114446	55081	IFT57	229	Ueffing	B4DR61	P61619	stable transfection	HEK293	WT	vector control	2.6373	0.00180281
ENSG00000105993	10049	DNAJB6	ENSG00000114446	55081	IFT57	229	Ueffing	O75190	O75190	stable transfection	HEK293	WT	vector control	2.5818	0.00158003
ENSG00000165637	7417	VDAC2	ENSG00000114446	55081	IFT57	229	Ueffing	P45880	P45880	stable transfection	HEK293	WT	vector control	2.5683	0.00233849
ENSG00000180879	6748	SSR4	ENSG00000114446	55081	IFT57	229	Ueffing	P51571	P51571	stable transfection	HEK293	WT	vector control	2.4475	0.00281292
ENSG00000143183	54499	TMCO1	ENSG00000114446	55081	IFT57	229	Ueffing	Q9UM00	Q9UM00	stable transfection	HEK293	WT	vector control	2.4158	0.00322295
ENSG00000074696	51495	PTPLAD1	ENSG00000114446	55081	IFT57	229	Ueffing	Q9P035	Q9P035	stable transfection	HEK293	WT	vector control	2.3415	0.00551773
ENSG00000006530	55750	AGK	ENSG00000114446	55081	IFT57	229	Ueffing	Q53H12	Q53H12	stable transfection	HEK293	WT	vector control	2.325	0.00475677
ENSG00000164919	1345	COX6C	ENSG00000114446	55081	IFT57	229	Ueffing	P09669	P09669	stable transfection	HEK293	WT	vector control	2.2795	0.00697991
ENSG00000172893	1717	DHCR7	ENSG00000114446	55081	IFT57	229	Ueffing	Q9UBM7	Q9UBM7	stable transfection	HEK293	WT	vector control	2.2413	0.00806741
ENSG00000109133	55161	TMEM33	ENSG00000114446	55081	IFT57	229	Ueffing	P57088	P57088	stable transfection	HEK293	WT	vector control	2.2348	0.00699434
ENSG00000162972	79568	C2orf47	ENSG00000114446	55081	IFT57	229	Ueffing	Q8WWC4	Q8WWC4	stable transfection	HEK293	WT	vector control	2.2248	0.00729904
ENSG00000178741	9377	COX5A	ENSG00000114446	55081	IFT57	229	Ueffing	P20674	P20674	stable transfection	HEK293	WT	vector control	2.1945	0.00963241
ENSG00000032742	8100	IFT88	ENSG00000114446	55081	IFT57	230	Ueffing	Q13099	Q13099	stable transfection	HEK293	WT	vector control	14.008	1.2e-18
ENSG00000138002	26160	IFT172	ENSG00000114446	55081	IFT57	230	Ueffing	Q9UG01	Q9UG01	stable transfection	HEK293	WT	vector control	13.795	1.89e-18
ENSG00000118096	56912	IFT46	ENSG00000114446	55081	IFT57	230	Ueffing	Q9NQC8	Q9NQC8	stable transfection	HEK293	WT	vector control	12.75	1.1e-26
ENSG00000109083;ENSG00000262866	90410	IFT20	ENSG00000114446	55081	IFT57	230	Ueffing	Q8IY31	Q8IY31	stable transfection	HEK293	WT	vector control	12.551	2.24e-26
ENSG00000197557	92104	TTC30A	ENSG00000114446	55081	IFT57	230	Ueffing	Q86WT1	Q86WT1	stable transfection	HEK293	WT	vector control	11.866	1.39e-16
ENSG00000204104	26146	TRAF3IP1	ENSG00000114446	55081	IFT57	230	Ueffing	A8MTK4	Q8TDR0	stable transfection	HEK293	WT	vector control	11.857	1.42e-16
ENSG00000103351	23059	CLUAP1	ENSG00000114446	55081	IFT57	230	Ueffing	Q96AJ1	Q96AJ1	stable transfection	HEK293	WT	vector control	11.83	1.51e-16
ENSG00000105948	79989	TTC26	ENSG00000114446	55081	IFT57	230	Ueffing	A0AVF1	A0AVF1	stable transfection	HEK293	WT	vector control	10.528	3.54e-15
ENSG00000128581	64792	RABL5	ENSG00000114446	55081	IFT57	230	Ueffing	Q9H7X7	Q9H7X7	stable transfection	HEK293	WT	vector control	10.414	4.71e-15
ENSG00000100360	11020	IFT27	ENSG00000114446	55081	IFT57	230	Ueffing	Q9BW83	Q9BW83	stable transfection	HEK293	WT	vector control	9.9785	4.44e-22
ENSG00000122970	28981	IFT81	ENSG00000114446	55081	IFT57	230	Ueffing	Q8WYA0	Q8WYA0	stable transfection	HEK293	WT	vector control	9.0649	1.62e-13
ENSG00000081870	51668	HSPB11	ENSG00000114446	55081	IFT57	230	Ueffing	Q9Y547	Q9Y547	stable transfection	HEK293	WT	vector control	8.853	5.35e-20
ENSG00000096872	80173	IFT74	ENSG00000114446	55081	IFT57	230	Ueffing	Q96LB3	Q96LB3	stable transfection	HEK293	WT	vector control	8.4466	9.07e-13
ENSG00000102879	11151	CORO1A	ENSG00000114446	55081	IFT57	230	Ueffing	P31146	P31146	stable transfection	HEK293	WT	vector control	8.3396	5.32e-19
ENSG00000114446	55081	IFT57	ENSG00000114446	55081	IFT57	230	Ueffing	B4DQL5	Q9NWB7	stable transfection	HEK293	WT	vector control	8.0968	2.48e-12
ENSG00000110107	27339	PRPF19	ENSG00000114446	55081	IFT57	230	Ueffing	Q9UMS4	Q9UMS4	stable transfection	HEK293	WT	vector control	7.7876	6.14e-12
ENSG00000068885	57560	IFT80	ENSG00000114446	55081	IFT57	230	Ueffing	Q9P2H3	Q9P2H3	stable transfection	HEK293	WT	vector control	7.7576	6.71e-12
ENSG00000153044	64946	CENPH	ENSG00000114446	55081	IFT57	230	Ueffing	Q9H3R5	Q9H3R5	stable transfection	HEK293	WT	vector control	6.1231	5.54e-09
ENSG00000168818	53407	STX18	ENSG00000114446	55081	IFT57	230	Ueffing	Q9P2W9	Q9P2W9	stable transfection	HEK293	WT	vector control	5.9026	9.03e-14
ENSG00000101052	51098	IFT52	ENSG00000114446	55081	IFT57	230	Ueffing	Q9Y366	Q9Y366	stable transfection	HEK293	WT	vector control	5.8545	1.17e-13
ENSG00000076382	10615	SPAG5	ENSG00000114446	55081	IFT57	230	Ueffing	Q96R06	Q96R06	stable transfection	HEK293	WT	vector control	5.2511	9.19e-08
ENSG00000152413	9456	HOMER1	ENSG00000114446	55081	IFT57	230	Ueffing	Q86YM7	Q86YM7	stable transfection	HEK293	WT	vector control	4.0978	5.16e-06
ENSG00000103502	10423	CDIPT	ENSG00000114446	55081	IFT57	230	Ueffing	B3KY94	O14735	stable transfection	HEK293	WT	vector control	4.0794	3.41e-09
ENSG00000176101	8636	SSNA1	ENSG00000114446	55081	IFT57	230	Ueffing	O43805	O43805	stable transfection	HEK293	WT	vector control	3.9405	1.75e-06
ENSG00000189043	4697	NDUFA4	ENSG00000114446	55081	IFT57	230	Ueffing	O00483	O00483	stable transfection	HEK293	WT	vector control	3.2984	4.93e-07
ENSG00000075618	6624	FSCN1	ENSG00000114446	55081	IFT57	230	Ueffing	Q96IH1	Q16658	stable transfection	HEK293	WT	vector control	2.9289	5.66e-06
ENSG00000102317	5935	RBM3	ENSG00000114446	55081	IFT57	230	Ueffing	P98179	P98179	stable transfection	HEK293	WT	vector control	2.709	0.000520195
ENSG00000127838	25953	PNKD	ENSG00000114446	55081	IFT57	230	Ueffing	Q8N490	Q8N490	stable transfection	HEK293	WT	vector control	2.6033	0.000859244
ENSG00000131067	2686	GGT7	ENSG00000114446	55081	IFT57	230	Ueffing	Q9UJ14	Q9UJ14	stable transfection	HEK293	WT	vector control	2.5985	0.000879062
ENSG00000196659	150737	TTC30B	ENSG00000114446	55081	IFT57	230	Ueffing	Q8N4P2	Q8N4P2	stable transfection	HEK293	WT	vector control	2.5951	0.000893374
ENSG00000075415	5250	SLC25A3	ENSG00000114446	55081	IFT57	230	Ueffing	Q00325	Q00325	stable transfection	HEK293	WT	vector control	2.5164	0.00132008
ENSG00000183735	29110	TBK1	ENSG00000114446	55081	IFT57	230	Ueffing	Q9UHD2	Q9UHD2	stable transfection	HEK293	WT	vector control	2.5091	0.00240723
ENSG00000054148	29085	PHPT1	ENSG00000114446	55081	IFT57	230	Ueffing	Q9NRX4	Q9NRX4	stable transfection	HEK293	WT	vector control	2.4825	0.00152495
ENSG00000181061	25994	HIGD1A	ENSG00000114446	55081	IFT57	230	Ueffing	B2R4G1	Q9Y241	stable transfection	HEK293	WT	vector control	2.4621	0.00167997
ENSG00000172725	57175	CORO1B	ENSG00000114446	55081	IFT57	230	Ueffing	Q9BR76	Q9BR76	stable transfection	HEK293	WT	vector control	2.4356	0.000154172
ENSG00000034510	9168	TMSB10	ENSG00000114446	55081	IFT57	230	Ueffing	P63313	P63313	stable transfection	HEK293	WT	vector control	2.4124	0.00212648
ENSG00000232112	51372	TMA7	ENSG00000114446	55081	IFT57	230	Ueffing	Q9Y2S6	Q9Y2S6	stable transfection	HEK293	WT	vector control	2.391	0.0023534
ENSG00000214253	51024	FIS1	ENSG00000114446	55081	IFT57	230	Ueffing	Q9Y3D6	Q9Y3D6	stable transfection	HEK293	WT	vector control	2.3113	0.00343093
ENSG00000106244	11333	PDAP1	ENSG00000114446	55081	IFT57	230	Ueffing	Q13442	Q13442	stable transfection	HEK293	WT	vector control	2.2275	0.000620238
ENSG00000182054	3418	IDH2	ENSG00000114446	55081	IFT57	230	Ueffing	P48735	P48735	stable transfection	HEK293	WT	vector control	2.2072	0.00812371
ENSG00000103423	9093	DNAJA3	ENSG00000114446	55081	IFT57	230	Ueffing	Q96EY1	Q96EY1	stable transfection	HEK293	WT	vector control	2.202	0.00829529
ENSG00000102290	27328	PCDH11X	ENSG00000114446	55081	IFT57	230	Ueffing	Q9BZA7	Q9BZA7	stable transfection	HEK293	WT	vector control	2.1794	0.00638114
ENSG00000143320	1382	CRABP2	ENSG00000114446	55081	IFT57	230	Ueffing	P29373	P29373	stable transfection	HEK293	WT	vector control	2.167	0.0067625
ENSG00000103024	4832	NME3	ENSG00000114446	55081	IFT57	230	Ueffing	Q13232	Q13232	stable transfection	HEK293	WT	vector control	2.1388	0.00771499
ENSG00000079739	5236	PGM1	ENSG00000114446	55081	IFT57	230	Ueffing	P36871	P36871	stable transfection	HEK293	WT	vector control	2.1293	0.00806463
ENSG00000155368	1622	DBI	ENSG00000114446	55081	IFT57	230	Ueffing	P07108	P07108	stable transfection	HEK293	WT	vector control	2.1111	0.00877825
ENSG00000146701;ENSG00000262847	4191	MDH2	ENSG00000114446	55081	IFT57	230	Ueffing	P40926	P40926	stable transfection	HEK293	WT	vector control	2.1019	0.00806132
ENSG00000100097	3956	LGALS1	ENSG00000114446	55081	IFT57	230	Ueffing	P09382	P09382	stable transfection	HEK293	WT	vector control	2.0906	0.00965617
ENSG00000196262	5478	PPIA	ENSG00000114446	55081	IFT57	230	Ueffing	P62937	P62937	stable transfection	HEK293	WT	vector control	2.0524	0.00999345
ENSG00000173674	1964	EIF1AX	ENSG00000114446	55081	IFT57	230	Ueffing	P47813	P47813	stable transfection	HEK293	WT	vector control	1.9815	0.00313709
ENSG00000085662	231	AKR1B1	ENSG00000114446	55081	IFT57	230	Ueffing	P15121	P15121	stable transfection	HEK293	WT	vector control	1.8965	0.00543029
ENSG00000058262	29927	SEC61A1	ENSG00000114446	55081	IFT57	230	Ueffing	B4DR61	P61619	stable transfection	HEK293	WT	vector control	1.8444	0.00756996
ENSG00000142168	6647	SOD1	ENSG00000114446	55081	IFT57	230	Ueffing	P00441	P00441	stable transfection	HEK293	WT	vector control	1.8213	0.00876111
ENSG00000171530	6902	TBCA	ENSG00000114446	55081	IFT57	230	Ueffing	O75347	O75347	stable transfection	HEK293	WT	vector control	1.8023	0.00987437
ENSG00000032742	8100	IFT88	ENSG00000114446	55081	IFT57	231	Ueffing	Q13099	Q13099	stable transfection	HEK293	WT	vector control	19.831	0
ENSG00000128581	64792	RABL5	ENSG00000114446	55081	IFT57	231	Ueffing	Q9H7X7	Q9H7X7	stable transfection	HEK293	WT	vector control	18.769	0
ENSG00000109083;ENSG00000262866	90410	IFT20	ENSG00000114446	55081	IFT57	231	Ueffing	Q8IY31	Q8IY31	stable transfection	HEK293	WT	vector control	18.614	0
ENSG00000081870	51668	HSPB11	ENSG00000114446	55081	IFT57	231	Ueffing	Q9Y547	Q9Y547	stable transfection	HEK293	WT	vector control	18.409	2.97005e-41
ENSG00000100360	11020	IFT27	ENSG00000114446	55081	IFT57	231	Ueffing	Q9BW83	Q9BW83	stable transfection	HEK293	WT	vector control	17.467	0
ENSG00000105948	79989	TTC26	ENSG00000114446	55081	IFT57	231	Ueffing	A0AVF1	A0AVF1	stable transfection	HEK293	WT	vector control	17.032	0
ENSG00000122970	28981	IFT81	ENSG00000114446	55081	IFT57	231	Ueffing	Q8WYA0	Q8WYA0	stable transfection	HEK293	WT	vector control	16.424	0
ENSG00000118096	56912	IFT46	ENSG00000114446	55081	IFT57	231	Ueffing	Q9NQC8	Q9NQC8	stable transfection	HEK293	WT	vector control	15.842	0
ENSG00000197557	92104	TTC30A	ENSG00000114446	55081	IFT57	231	Ueffing	Q86WT1	Q86WT1	stable transfection	HEK293	WT	vector control	15.671	0
ENSG00000103351	23059	CLUAP1	ENSG00000114446	55081	IFT57	231	Ueffing	Q96AJ1	Q96AJ1	stable transfection	HEK293	WT	vector control	14.583	0
ENSG00000096872	80173	IFT74	ENSG00000114446	55081	IFT57	231	Ueffing	Q96LB3	Q96LB3	stable transfection	HEK293	WT	vector control	14.472	0
ENSG00000068885	57560	IFT80	ENSG00000114446	55081	IFT57	231	Ueffing	Q9P2H3	Q9P2H3	stable transfection	HEK293	WT	vector control	13.944	0
ENSG00000102879	11151	CORO1A	ENSG00000114446	55081	IFT57	231	Ueffing	P31146	P31146	stable transfection	HEK293	WT	vector control	13.279	0
ENSG00000204104	26146	TRAF3IP1	ENSG00000114446	55081	IFT57	231	Ueffing	A8MTK4	Q8TDR0	stable transfection	HEK293	WT	vector control	12.116	5.47908e-43
ENSG00000138002	26160	IFT172	ENSG00000114446	55081	IFT57	231	Ueffing	Q9UG01	Q9UG01	stable transfection	HEK293	WT	vector control	11.715	7.05974e-42
ENSG00000196659	150737	TTC30B	ENSG00000114446	55081	IFT57	231	Ueffing	Q8N4P2	Q8N4P2	stable transfection	HEK293	WT	vector control	11.453	1.86e-29
ENSG00000101052	51098	IFT52	ENSG00000114446	55081	IFT57	231	Ueffing	Q9Y366	Q9Y366	stable transfection	HEK293	WT	vector control	11.163	2.6e-40
ENSG00000168818	53407	STX18	ENSG00000114446	55081	IFT57	231	Ueffing	Q9P2W9	Q9P2W9	stable transfection	HEK293	WT	vector control	7.9284	9.66e-22
ENSG00000153044	64946	CENPH	ENSG00000114446	55081	IFT57	231	Ueffing	Q9H3R5	Q9H3R5	stable transfection	HEK293	WT	vector control	7.7264	3.02e-21
ENSG00000114446	55081	IFT57	ENSG00000114446	55081	IFT57	231	Ueffing	B4DQL5	Q9NWB7	stable transfection	HEK293	WT	vector control	7.3516	4.62e-28
ENSG00000103502	10423	CDIPT	ENSG00000114446	55081	IFT57	231	Ueffing	B3KY94	O14735	stable transfection	HEK293	WT	vector control	6.699	1.27e-18
ENSG00000076382	10615	SPAG5	ENSG00000114446	55081	IFT57	231	Ueffing	Q96R06	Q96R06	stable transfection	HEK293	WT	vector control	6.3585	1.04e-17
ENSG00000230989	3281	HSBP1	ENSG00000114446	55081	IFT57	231	Ueffing	O75506	O75506	stable transfection	HEK293	WT	vector control	6.2112	6.91e-13
ENSG00000110107	27339	PRPF19	ENSG00000114446	55081	IFT57	231	Ueffing	Q9UMS4	Q9UMS4	stable transfection	HEK293	WT	vector control	5.8911	1.66e-22
ENSG00000152413	9456	HOMER1	ENSG00000114446	55081	IFT57	231	Ueffing	Q86YM7	Q86YM7	stable transfection	HEK293	WT	vector control	5.8364	2.91e-16
ENSG00000189043	4697	NDUFA4	ENSG00000114446	55081	IFT57	231	Ueffing	O00483	O00483	stable transfection	HEK293	WT	vector control	5.5409	4.39e-21
ENSG00000151012	23657	SLC7A11	ENSG00000114446	55081	IFT57	231	Ueffing	Q9UPY5	Q9UPY5	stable transfection	HEK293	WT	vector control	5.2542	6.32e-11
ENSG00000134255	10390	CEPT1	ENSG00000114446	55081	IFT57	231	Ueffing	Q9Y6K0	Q9Y6K0	stable transfection	HEK293	WT	vector control	5.1009	1.34e-10
ENSG00000079215	6507	SLC1A3	ENSG00000114446	55081	IFT57	231	Ueffing	P43003	P43003	stable transfection	HEK293	WT	vector control	4.7657	7.25e-10
ENSG00000183735	29110	TBK1	ENSG00000114446	55081	IFT57	231	Ueffing	Q9UHD2	Q9UHD2	stable transfection	HEK293	WT	vector control	3.946	1.65e-10
ENSG00000075415	5250	SLC25A3	ENSG00000114446	55081	IFT57	231	Ueffing	Q00325	Q00325	stable transfection	HEK293	WT	vector control	3.8823	8.24e-14
ENSG00000172725	57175	CORO1B	ENSG00000114446	55081	IFT57	231	Ueffing	Q9BR76	Q9BR76	stable transfection	HEK293	WT	vector control	3.7812	5.74e-10
ENSG00000183032	89874	SLC25A21	ENSG00000114446	55081	IFT57	231	Ueffing	Q9BQT8	Q9BQT8	stable transfection	HEK293	WT	vector control	3.6289	3.11e-07
ENSG00000058262	29927	SEC61A1	ENSG00000114446	55081	IFT57	231	Ueffing	B4DR61	P61619	stable transfection	HEK293	WT	vector control	3.5536	2.92e-12
ENSG00000177542	79751	SLC25A22	ENSG00000114446	55081	IFT57	231	Ueffing	Q9H936	Q9H936	stable transfection	HEK293	WT	vector control	3.531	3.94e-09
ENSG00000136874	55014	STX17	ENSG00000114446	55081	IFT57	231	Ueffing	P56962	P56962	stable transfection	HEK293	WT	vector control	3.4944	6.6e-07
ENSG00000005022	292	SLC25A5	ENSG00000114446	55081	IFT57	231	Ueffing	P05141	P05141	stable transfection	HEK293	WT	vector control	3.2953	5.09e-11
ENSG00000099797	9524	TECR	ENSG00000114446	55081	IFT57	231	Ueffing	Q9NZ01	Q9NZ01	stable transfection	HEK293	WT	vector control	3.2283	4.24e-08
ENSG00000102119	2010	EMD	ENSG00000114446	55081	IFT57	231	Ueffing	P50402	P50402	stable transfection	HEK293	WT	vector control	3.2272	1.09e-10
ENSG00000162972	79568	C2orf47	ENSG00000114446	55081	IFT57	231	Ueffing	Q8WWC4	Q8WWC4	stable transfection	HEK293	WT	vector control	3.1993	3.53e-06
ENSG00000183605	119559	SFXN4	ENSG00000114446	55081	IFT57	231	Ueffing	Q6P4A7	Q6P4A7	stable transfection	HEK293	WT	vector control	3.178	3.99e-06
ENSG00000122873	55847	CISD1	ENSG00000114446	55081	IFT57	231	Ueffing	Q9NZ45	Q9NZ45	stable transfection	HEK293	WT	vector control	3.1434	4.87e-06
ENSG00000143575	10456	HAX1	ENSG00000114446	55081	IFT57	231	Ueffing	O00165	O00165	stable transfection	HEK293	WT	vector control	3.0408	1.88e-07
ENSG00000174917	125988	C19orf70	ENSG00000114446	55081	IFT57	231	Ueffing	Q5XKP0	Q5XKP0	stable transfection	HEK293	WT	vector control	3.0221	9.83e-06
ENSG00000131067	2686	GGT7	ENSG00000114446	55081	IFT57	231	Ueffing	Q9UJ14	Q9UJ14	stable transfection	HEK293	WT	vector control	3.0079	2.45e-07
ENSG00000143353	127018	LYPLAL1	ENSG00000114446	55081	IFT57	231	Ueffing	Q5VWZ2	Q5VWZ2	stable transfection	HEK293	WT	vector control	2.8721	2.35e-05
ENSG00000167553	84790	TUBA1C	ENSG00000114446	55081	IFT57	231	Ueffing	Q9BQE3	Q9BQE3	stable transfection	HEK293	WT	vector control	2.8202	1.11e-06
ENSG00000131653	84231	TRAF7	ENSG00000114446	55081	IFT57	231	Ueffing	Q6Q0C0	Q6Q0C0	stable transfection	HEK293	WT	vector control	2.8175	3.24e-05
ENSG00000044574	3309	HSPA5	ENSG00000114446	55081	IFT57	231	Ueffing	P11021	P11021	stable transfection	HEK293	WT	vector control	2.8091	1.22e-08
ENSG00000180879	6748	SSR4	ENSG00000114446	55081	IFT57	231	Ueffing	P51571	P51571	stable transfection	HEK293	WT	vector control	2.6935	4.53e-08
ENSG00000078808	51150	SDF4	ENSG00000114446	55081	IFT57	231	Ueffing	Q9BRK5	Q9BRK5	stable transfection	HEK293	WT	vector control	2.6722	3.68e-06
ENSG00000112118	4172	MCM3	ENSG00000114446	55081	IFT57	231	Ueffing	B2R7C5	P25205	stable transfection	HEK293	WT	vector control	2.653	7.19e-08
ENSG00000090054	10558	SPTLC1	ENSG00000114446	55081	IFT57	231	Ueffing	O15269	O15269	stable transfection	HEK293	WT	vector control	2.6426	4.68e-06
ENSG00000103423	9093	DNAJA3	ENSG00000114446	55081	IFT57	231	Ueffing	Q96EY1	Q96EY1	stable transfection	HEK293	WT	vector control	2.6313	5.12e-06
ENSG00000105197	92609	TIMM50	ENSG00000114446	55081	IFT57	231	Ueffing	Q3ZCQ8	Q3ZCQ8	stable transfection	HEK293	WT	vector control	2.6187	1.06e-07
ENSG00000198862	26046	LTN1	ENSG00000114446	55081	IFT57	231	Ueffing	O94822	O94822	stable transfection	HEK293	WT	vector control	2.6041	6.39e-06
ENSG00000100297	4174	MCM5	ENSG00000114446	55081	IFT57	231	Ueffing	P33992	P33992	stable transfection	HEK293	WT	vector control	2.5372	1.1e-05
ENSG00000168003	6520	SLC3A2	ENSG00000114446	55081	IFT57	231	Ueffing	P08195	P08195	stable transfection	HEK293	WT	vector control	2.5043	3.91e-07
ENSG00000149084	51144	HSD17B12	ENSG00000114446	55081	IFT57	231	Ueffing	Q53GQ0	Q53GQ0	stable transfection	HEK293	WT	vector control	2.4508	2.22e-05
ENSG00000103024	4832	NME3	ENSG00000114446	55081	IFT57	231	Ueffing	Q13232	Q13232	stable transfection	HEK293	WT	vector control	2.4505	2.22e-05
ENSG00000124783	6745	SSR1	ENSG00000114446	55081	IFT57	231	Ueffing	C9IZQ1	P43307	stable transfection	HEK293	WT	vector control	2.444	2.34e-05
ENSG00000117906	5955	RCN2	ENSG00000114446	55081	IFT57	231	Ueffing	Q14257	Q14257	stable transfection	HEK293	WT	vector control	2.4426	7.87e-07
ENSG00000109016	25979	DHRS7B	ENSG00000114446	55081	IFT57	231	Ueffing	Q6IAN0	Q6IAN0	stable transfection	HEK293	WT	vector control	2.3975	0.0003849
ENSG00000108528	8402	SLC25A11	ENSG00000114446	55081	IFT57	231	Ueffing	Q02978	Q02978	stable transfection	HEK293	WT	vector control	2.3941	1.37e-06
ENSG00000105993	10049	DNAJB6	ENSG00000114446	55081	IFT57	231	Ueffing	O75190	O75190	stable transfection	HEK293	WT	vector control	2.3912	3.6e-05
ENSG00000114850	6747	SSR3	ENSG00000114446	55081	IFT57	231	Ueffing	B4E2P2	Q9UNL2	stable transfection	HEK293	WT	vector control	2.3796	0.00042784
ENSG00000166479	54495	TMX3	ENSG00000114446	55081	IFT57	231	Ueffing	Q96JJ7	Q96JJ7	stable transfection	HEK293	WT	vector control	2.3724	0.000446433
ENSG00000143702	9859	CEP170	ENSG00000114446	55081	IFT57	231	Ueffing	Q5SW79	Q5SW79	stable transfection	HEK293	WT	vector control	2.3661	0.00046336
ENSG00000106066	54504	CPVL	ENSG00000114446	55081	IFT57	231	Ueffing	Q9H3G5	Q9H3G5	stable transfection	HEK293	WT	vector control	2.3601	0.000480077
ENSG00000142949	5792	PTPRF	ENSG00000114446	55081	IFT57	231	Ueffing	P10586	P10586	stable transfection	HEK293	WT	vector control	2.3184	0.000614121
ENSG00000104738	4173	MCM4	ENSG00000114446	55081	IFT57	231	Ueffing	P33991	P33991	stable transfection	HEK293	WT	vector control	2.2603	6.19e-06
ENSG00000073111	4171	MCM2	ENSG00000114446	55081	IFT57	231	Ueffing	P49736	P49736	stable transfection	HEK293	WT	vector control	2.2589	6.29e-06
ENSG00000069345	10294	DNAJA2	ENSG00000114446	55081	IFT57	231	Ueffing	O60884	O60884	stable transfection	HEK293	WT	vector control	2.2505	6.91e-06
ENSG00000076003	4175	MCM6	ENSG00000114446	55081	IFT57	231	Ueffing	Q14566	Q14566	stable transfection	HEK293	WT	vector control	2.2317	8.54e-06
ENSG00000018699	55622	TTC27	ENSG00000114446	55081	IFT57	231	Ueffing	Q6P3X3	Q6P3X3	stable transfection	HEK293	WT	vector control	2.2248	0.00106638
ENSG00000072210	224	ALDH3A2	ENSG00000114446	55081	IFT57	231	Ueffing	P51648	P51648	stable transfection	HEK293	WT	vector control	2.2221	9.51e-06
ENSG00000166508	4176	MCM7	ENSG00000114446	55081	IFT57	231	Ueffing	P33993	P33993	stable transfection	HEK293	WT	vector control	2.1903	1.36e-05
ENSG00000086061	3301	DNAJA1	ENSG00000114446	55081	IFT57	231	Ueffing	P31689	P31689	stable transfection	HEK293	WT	vector control	2.1814	1.5e-05
ENSG00000169100	293	SLC25A6	ENSG00000114446	55081	IFT57	231	Ueffing	P12236	P12236	stable transfection	HEK293	WT	vector control	2.1792	1.54e-05
ENSG00000140525	55215	FANCI	ENSG00000114446	55081	IFT57	231	Ueffing	Q9NVI1	Q9NVI1	stable transfection	HEK293	WT	vector control	2.1619	0.000229245
ENSG00000113734	662	BNIP1	ENSG00000114446	55081	IFT57	231	Ueffing	Q12981	Q12981	stable transfection	HEK293	WT	vector control	2.1603	0.00155803
ENSG00000117868	57488	ESYT2	ENSG00000114446	55081	IFT57	231	Ueffing	A0FGR8	A0FGR8	stable transfection	HEK293	WT	vector control	2.147	0.000258352
ENSG00000011243	26993	AKAP8L	ENSG00000114446	55081	IFT57	231	Ueffing	Q9ULX6	Q9ULX6	stable transfection	HEK293	WT	vector control	2.1307	0.00185334
ENSG00000172809	6169	RPL38	ENSG00000114446	55081	IFT57	231	Ueffing	P63173	P63173	stable transfection	HEK293	WT	vector control	2.1082	3.39e-05
ENSG00000074696	51495	PTPLAD1	ENSG00000114446	55081	IFT57	231	Ueffing	Q9P035	Q9P035	stable transfection	HEK293	WT	vector control	2.0916	4.07e-05
ENSG00000144712	23066	CAND2	ENSG00000114446	55081	IFT57	231	Ueffing	O75155	O75155	stable transfection	HEK293	WT	vector control	2.0891	0.00236406
ENSG00000223380	9554	SEC22B	ENSG00000114446	55081	IFT57	231	Ueffing	O75396	O75396	stable transfection	HEK293	WT	vector control	2.0592	0.000520872
ENSG00000106211	3315	HSPB1	ENSG00000114446	55081	IFT57	231	Ueffing	P04792	P04792	stable transfection	HEK293	WT	vector control	2.0551	0.000538128
ENSG00000004864	10165	SLC25A13	ENSG00000114446	55081	IFT57	231	Ueffing	Q546F9	Q9UJS0	stable transfection	HEK293	WT	vector control	2.0518	6.32e-05
ENSG00000110880	23603	CORO1C	ENSG00000114446	55081	IFT57	231	Ueffing	A7MAP0	Q9ULV4	stable transfection	HEK293	WT	vector control	2.0435	6.92e-05
ENSG00000187446	11261	CHP1	ENSG00000114446	55081	IFT57	231	Ueffing	Q99653	Q99653	stable transfection	HEK293	WT	vector control	2.0109	0.00372742
ENSG00000156709	9131	AIFM1	ENSG00000114446	55081	IFT57	231	Ueffing	O95831	O95831	stable transfection	HEK293	WT	vector control	1.9894	0.000125196
ENSG00000130489	9997	SCO2	ENSG00000114446	55081	IFT57	231	Ueffing	O43819	O43819	stable transfection	HEK293	WT	vector control	1.9662	0.00482801
ENSG00000106803	10952	SEC61B	ENSG00000114446	55081	IFT57	231	Ueffing	P60468	P60468	stable transfection	HEK293	WT	vector control	1.9643	0.00110307
ENSG00000139350	121441	NEDD1	ENSG00000114446	55081	IFT57	231	Ueffing	A8K1Z3	Q8NHV4	stable transfection	HEK293	WT	vector control	1.9634	0.00490669
ENSG00000000419	8813	DPM1	ENSG00000114446	55081	IFT57	231	Ueffing	Q5QPK0	O60762	stable transfection	HEK293	WT	vector control	1.9297	0.00144661
ENSG00000071539	9319	TRIP13	ENSG00000114446	55081	IFT57	231	Ueffing	Q15645	Q15645	stable transfection	HEK293	WT	vector control	1.9293	0.00145114
ENSG00000183311;ENSG00000232421;ENSG00000196230;ENSG00000232575;ENSG00000224156;ENSG00000235067;ENSG00000227739;ENSG00000229684	203068	TUBB	ENSG00000114446	55081	IFT57	231	Ueffing	B4DQN9	P07437	stable transfection	HEK293	WT	vector control	1.9265	0.000247496
ENSG00000164109	4085	MAD2L1	ENSG00000114446	55081	IFT57	231	Ueffing	Q13257	Q13257	stable transfection	HEK293	WT	vector control	1.9257	0.00149253
ENSG00000163528	131474	CHCHD4	ENSG00000114446	55081	IFT57	231	Ueffing	Q8N4Q1	Q8N4Q1	stable transfection	HEK293	WT	vector control	1.9213	0.00154469
ENSG00000163399	476	ATP1A1	ENSG00000114446	55081	IFT57	231	Ueffing	B7Z2T5	P05023	stable transfection	HEK293	WT	vector control	1.9016	0.000323375
ENSG00000120805	400	ARL1	ENSG00000114446	55081	IFT57	231	Ueffing	P40616	P40616	stable transfection	HEK293	WT	vector control	1.8852	0.0076879
ENSG00000198363	444	ASPH	ENSG00000114446	55081	IFT57	231	Ueffing	Q12797	Q12797	stable transfection	HEK293	WT	vector control	1.8705	0.00229216
ENSG00000109971	3312	HSPA8	ENSG00000114446	55081	IFT57	231	Ueffing	P11142	P11142	stable transfection	HEK293	WT	vector control	1.8133	0.000824259
ENSG00000104833	10382	TUBB4A	ENSG00000114446	55081	IFT57	231	Ueffing	P04350	P04350	stable transfection	HEK293	WT	vector control	1.8087	0.00368522
ENSG00000183914	146754	DNAH2	ENSG00000114446	55081	IFT57	231	Ueffing	Q9P225	Q9P225	stable transfection	HEK293	WT	vector control	1.7978	0.00400445
ENSG00000155380	6566	SLC16A1	ENSG00000114446	55081	IFT57	231	Ueffing	P53985	P53985	stable transfection	HEK293	WT	vector control	1.7564	0.00547894
ENSG00000092201	11198	SUPT16H	ENSG00000114446	55081	IFT57	231	Ueffing	Q9Y5B9	Q9Y5B9	stable transfection	HEK293	WT	vector control	1.7214	0.00712245
ENSG00000099940	9342	SNAP29	ENSG00000114446	55081	IFT57	231	Ueffing	O95721	O95721	stable transfection	HEK293	WT	vector control	1.6817	0.00955934
ENSG00000165637	7417	VDAC2	ENSG00000114446	55081	IFT57	231	Ueffing	P45880	P45880	stable transfection	HEK293	WT	vector control	1.6487	0.00441258
ENSG00000128595	813	CALU	ENSG00000114446	55081	IFT57	231	Ueffing	B3KPG9	O43852	stable transfection	HEK293	WT	vector control	1.6031	0.00688892
ENSG00000113013	3313	HSPA9	ENSG00000114446	55081	IFT57	231	Ueffing	P38646	P38646	stable transfection	HEK293	WT	vector control	1.5976	0.00726433
ENSG00000101856	10857	PGRMC1	ENSG00000114446	55081	IFT57	231	Ueffing	O00264	O00264	stable transfection	HEK293	WT	vector control	1.5872	0.00802771
ENSG00000146701;ENSG00000262847	4191	MDH2	ENSG00000114446	55081	IFT57	231	Ueffing	P40926	P40926	stable transfection	HEK293	WT	vector control	1.5705	0.00941404
ENSG00000175467	9092	SART1	ENSG00000169379	200894	ARL13B	232	Ueffing	O43290	O43290	transient transfection	HEK293T	WT	vector control	16.88	8.1e-06
ENSG00000162735	5824	PEX19	ENSG00000169379	200894	ARL13B	232	Ueffing	P40855	P40855	transient transfection	HEK293T	WT	vector control	10.491	0.000177641
ENSG00000103423	9093	DNAJA3	ENSG00000169379	200894	ARL13B	232	Ueffing	Q96EY1	Q96EY1	transient transfection	HEK293T	WT	vector control	10.481	0.000178651
ENSG00000198668;ENSG00000143933;ENSG00000160014	801;808;805	CALM1;CALM3;CALM2	ENSG00000169379	200894	ARL13B	232	Ueffing	A8K1M2	P62158	transient transfection	HEK293T	WT	vector control	9.3954	0.000337533
ENSG00000169379	200894	ARL13B	ENSG00000169379	200894	ARL13B	232	Ueffing	Q3SXY8	Q3SXY8	transient transfection	HEK293T	WT	vector control	9.3005	0.000357578
ENSG00000128581	64792	RABL5	ENSG00000169379	200894	ARL13B	232	Ueffing	Q9H7X7	Q9H7X7	transient transfection	HEK293T	WT	vector control	8.4278	0.000618345
ENSG00000132716	50717	DCAF8	ENSG00000169379	200894	ARL13B	232	Ueffing	Q5TAQ9	Q5TAQ9	transient transfection	HEK293T	WT	vector control	8.3314	0.00065823
ENSG00000105948	79989	TTC26	ENSG00000169379	200894	ARL13B	232	Ueffing	A0AVF1	A0AVF1	transient transfection	HEK293T	WT	vector control	7.9053	0.000872177
ENSG00000122970	28981	IFT81	ENSG00000169379	200894	ARL13B	232	Ueffing	Q8WYA0	Q8WYA0	transient transfection	HEK293T	WT	vector control	7.6745	0.00101951
ENSG00000096872	80173	IFT74	ENSG00000169379	200894	ARL13B	232	Ueffing	Q96LB3	Q96LB3	transient transfection	HEK293T	WT	vector control	7.5745	0.00109175
ENSG00000118096	56912	IFT46	ENSG00000169379	200894	ARL13B	232	Ueffing	Q9NQC8	Q9NQC8	transient transfection	HEK293T	WT	vector control	7.4567	0.00118423
ENSG00000033011	56052	ALG1	ENSG00000169379	200894	ARL13B	232	Ueffing	Q9BT22	Q9BT22	transient transfection	HEK293T	WT	vector control	7.4417	0.000971406
ENSG00000081870	51668	HSPB11	ENSG00000169379	200894	ARL13B	232	Ueffing	Q9Y547	Q9Y547	transient transfection	HEK293T	WT	vector control	7.4416	0.000971476
ENSG00000110871	84274	COQ5	ENSG00000169379	200894	ARL13B	232	Ueffing	Q5HYK3	Q5HYK3	transient transfection	HEK293T	WT	vector control	7.2317	0.00113568
ENSG00000140403	55466	DNAJA4	ENSG00000169379	200894	ARL13B	232	Ueffing	Q8WW22	Q8WW22	transient transfection	HEK293T	WT	vector control	7.1459	0.00121141
ENSG00000144712	23066	CAND2	ENSG00000169379	200894	ARL13B	232	Ueffing	O75155	O75155	transient transfection	HEK293T	WT	vector control	7.0897	0.00153284
ENSG00000197557	92104	TTC30A	ENSG00000169379	200894	ARL13B	232	Ueffing	Q86WT1	Q86WT1	transient transfection	HEK293T	WT	vector control	6.8872	0.00177302
ENSG00000117906	5955	RCN2	ENSG00000169379	200894	ARL13B	232	Ueffing	Q14257	Q14257	transient transfection	HEK293T	WT	vector control	6.7559	0.00195097
ENSG00000104833	10382	TUBB4A	ENSG00000169379	200894	ARL13B	232	Ueffing	P04350	P04350	transient transfection	HEK293T	WT	vector control	6.7556	0.0019514
ENSG00000213190	10962	MLLT11	ENSG00000169379	200894	ARL13B	232	Ueffing	Q13015	Q13015	transient transfection	HEK293T	WT	vector control	6.7307	0.00166567
ENSG00000100360	11020	IFT27	ENSG00000169379	200894	ARL13B	232	Ueffing	Q9BW83	Q9BW83	transient transfection	HEK293T	WT	vector control	6.5564	0.00226057
ENSG00000177542	79751	SLC25A22	ENSG00000169379	200894	ARL13B	232	Ueffing	Q9H936	Q9H936	transient transfection	HEK293T	WT	vector control	6.5476	0.00227543
ENSG00000198700	55705	IPO9	ENSG00000169379	200894	ARL13B	232	Ueffing	Q96P70	Q96P70	transient transfection	HEK293T	WT	vector control	6.4031	0.00253564
ENSG00000138399	79675	FASTKD1	ENSG00000169379	200894	ARL13B	232	Ueffing	Q53R41	Q53R41	transient transfection	HEK293T	WT	vector control	6.3439	0.00265167
ENSG00000127838	25953	PNKD	ENSG00000169379	200894	ARL13B	232	Ueffing	Q8N490	Q8N490	transient transfection	HEK293T	WT	vector control	6.1029	0.00275153
ENSG00000101052	51098	IFT52	ENSG00000169379	200894	ARL13B	232	Ueffing	Q9Y366	Q9Y366	transient transfection	HEK293T	WT	vector control	6.0954	0.00320741
ENSG00000134146	89978	ATPBD4	ENSG00000169379	200894	ARL13B	232	Ueffing	Q7L8W6	Q7L8W6	transient transfection	HEK293T	WT	vector control	5.8967	0.00326347
ENSG00000150627	116966	WDR17	ENSG00000169379	200894	ARL13B	232	Ueffing	Q8IZU2	Q8IZU2	transient transfection	HEK293T	WT	vector control	5.8475	0.00340059
ENSG00000100726	9894	TELO2	ENSG00000169379	200894	ARL13B	232	Ueffing	Q9Y4R8	Q9Y4R8	transient transfection	HEK293T	WT	vector control	5.752	0.00420069
ENSG00000069345	10294	DNAJA2	ENSG00000169379	200894	ARL13B	232	Ueffing	O60884	O60884	transient transfection	HEK293T	WT	vector control	5.6959	0.00439343
ENSG00000127824	7277	TUBA4A	ENSG00000169379	200894	ARL13B	232	Ueffing	P68366	P68366	transient transfection	HEK293T	WT	vector control	5.6751	0.00446737
ENSG00000144554	2177	FANCD2	ENSG00000169379	200894	ARL13B	232	Ueffing	Q9BXW9	Q9BXW9	transient transfection	HEK293T	WT	vector control	5.6259	0.00464785
ENSG00000086061	3301	DNAJA1	ENSG00000169379	200894	ARL13B	232	Ueffing	P31689	P31689	transient transfection	HEK293T	WT	vector control	5.5378	0.00499166
ENSG00000162972	79568	C2orf47	ENSG00000169379	200894	ARL13B	232	Ueffing	Q8WWC4	Q8WWC4	transient transfection	HEK293T	WT	vector control	5.4578	0.00532852
ENSG00000167553	84790	TUBA1C	ENSG00000169379	200894	ARL13B	232	Ueffing	Q9BQE3	Q9BQE3	transient transfection	HEK293T	WT	vector control	5.3372	0.00588516
ENSG00000136874	55014	STX17	ENSG00000169379	200894	ARL13B	232	Ueffing	P56962	P56962	transient transfection	HEK293T	WT	vector control	5.3278	4.07e-05
ENSG00000166788	113174	SAAL1	ENSG00000169379	200894	ARL13B	232	Ueffing	Q96ER3	Q96ER3	transient transfection	HEK293T	WT	vector control	5.2817	0.00553026
ENSG00000005022	292	SLC25A5	ENSG00000169379	200894	ARL13B	232	Ueffing	P05141	P05141	transient transfection	HEK293T	WT	vector control	5.2759	0.0061927
ENSG00000076513	88455	ANKRD13A	ENSG00000169379	200894	ARL13B	232	Ueffing	Q8IZ07	Q8IZ07	transient transfection	HEK293T	WT	vector control	5.2449	0.00571288
ENSG00000183605	119559	SFXN4	ENSG00000169379	200894	ARL13B	232	Ueffing	Q6P4A7	Q6P4A7	transient transfection	HEK293T	WT	vector control	5.2429	0.00572299
ENSG00000196497	79711	IPO4	ENSG00000169379	200894	ARL13B	232	Ueffing	Q8TEX9	Q8TEX9	transient transfection	HEK293T	WT	vector control	5.2152	0.00651493
ENSG00000165997	221079	ARL5B	ENSG00000169379	200894	ARL13B	232	Ueffing	Q96KC2	Q96KC2	transient transfection	HEK293T	WT	vector control	5.1985	5.24e-05
ENSG00000127452	54850	FBXL12	ENSG00000169379	200894	ARL13B	232	Ueffing	Q9NXK8	Q9NXK8	transient transfection	HEK293T	WT	vector control	5.1419	5.86e-05
ENSG00000095906	10101	NUBP2	ENSG00000169379	200894	ARL13B	232	Ueffing	Q9Y5Y2	Q9Y5Y2	transient transfection	HEK293T	WT	vector control	5.1106	0.00643802
ENSG00000169100	293	SLC25A6	ENSG00000169379	200894	ARL13B	232	Ueffing	P12236	P12236	transient transfection	HEK293T	WT	vector control	5.108	0.0071307
ENSG00000075336	29090	TIMM21	ENSG00000169379	200894	ARL13B	232	Ueffing	Q9BVV7	Q9BVV7	transient transfection	HEK293T	WT	vector control	5.0724	0.00666241
ENSG00000018699	55622	TTC27	ENSG00000169379	200894	ARL13B	232	Ueffing	Q6P3X3	Q6P3X3	transient transfection	HEK293T	WT	vector control	5.0547	0.0067693
ENSG00000184575	11260	XPOT	ENSG00000169379	200894	ARL13B	232	Ueffing	O43592	O43592	transient transfection	HEK293T	WT	vector control	5.0348	0.00758832
ENSG00000103502	10423	CDIPT	ENSG00000169379	200894	ARL13B	232	Ueffing	B3KY94	O14735	transient transfection	HEK293T	WT	vector control	4.8957	0.00855087
ENSG00000125454	60386	SLC25A19	ENSG00000169379	200894	ARL13B	232	Ueffing	Q9HC21	Q9HC21	transient transfection	HEK293T	WT	vector control	4.8685	0.000101245
ENSG00000105993	10049	DNAJB6	ENSG00000169379	200894	ARL13B	232	Ueffing	O75190	O75190	transient transfection	HEK293T	WT	vector control	4.8414	0.00821772
ENSG00000132612	27183	VPS4A	ENSG00000169379	200894	ARL13B	232	Ueffing	Q9UN37	Q9UN37	transient transfection	HEK293T	WT	vector control	4.8348	0.00826768
ENSG00000198862	26046	LTN1	ENSG00000169379	200894	ARL13B	232	Ueffing	O94822	O94822	transient transfection	HEK293T	WT	vector control	4.771	0.00953042
ENSG00000061987	23041	MON2	ENSG00000169379	200894	ARL13B	232	Ueffing	Q7Z3U7	Q7Z3U7	transient transfection	HEK293T	WT	vector control	4.758	0.00963955
ENSG00000204922	790955	C11orf83	ENSG00000169379	200894	ARL13B	232	Ueffing	Q6UW78	Q6UW78	transient transfection	HEK293T	WT	vector control	4.74	0.000131504
ENSG00000000419	8813	DPM1	ENSG00000169379	200894	ARL13B	232	Ueffing	Q5QPK0	O60762	transient transfection	HEK293T	WT	vector control	4.7289	0.00988886
ENSG00000262744;ENSG00000005486	57414	RHBDD2	ENSG00000169379	200894	ARL13B	232	Ueffing	Q6NTF9	Q6NTF9	transient transfection	HEK293T	WT	vector control	4.6425	0.000160666
ENSG00000162396	25973	PARS2	ENSG00000169379	200894	ARL13B	232	Ueffing	Q7L3T8	Q7L3T8	transient transfection	HEK293T	WT	vector control	4.5767	0.000184088
ENSG00000174917	125988	C19orf70	ENSG00000169379	200894	ARL13B	232	Ueffing	Q5XKP0	Q5XKP0	transient transfection	HEK293T	WT	vector control	4.526	0.000204546
ENSG00000130299	84705	GTPBP3	ENSG00000169379	200894	ARL13B	232	Ueffing	Q969Y2	Q969Y2	transient transfection	HEK293T	WT	vector control	4.4766	0.000226758
ENSG00000101407	9675	TTI1	ENSG00000169379	200894	ARL13B	232	Ueffing	O43156	O43156	transient transfection	HEK293T	WT	vector control	4.4646	0.000232525
ENSG00000183032	89874	SLC25A21	ENSG00000169379	200894	ARL13B	232	Ueffing	Q9BQT8	Q9BQT8	transient transfection	HEK293T	WT	vector control	4.4232	0.000253614
ENSG00000117408	9670	IPO13	ENSG00000169379	200894	ARL13B	232	Ueffing	O94829	O94829	transient transfection	HEK293T	WT	vector control	4.2449	0.000369883
ENSG00000176148	55346	TCP11L1	ENSG00000169379	200894	ARL13B	232	Ueffing	Q9NUJ3	Q9NUJ3	transient transfection	HEK293T	WT	vector control	4.1979	0.000408955
ENSG00000146909	64434	NOM1	ENSG00000169379	200894	ARL13B	232	Ueffing	Q5C9Z4	Q5C9Z4	transient transfection	HEK293T	WT	vector control	4.0648	0.000544645
ENSG00000171204	55863	TMEM126B	ENSG00000169379	200894	ARL13B	232	Ueffing	Q8IUX1	Q8IUX1	transient transfection	HEK293T	WT	vector control	4.018	0.00060283
ENSG00000230055	284106	CISD3	ENSG00000169379	200894	ARL13B	232	Ueffing	P0C7P0	P0C7P0	transient transfection	HEK293T	WT	vector control	3.9767	0.000659539
ENSG00000171202	84233	TMEM126A	ENSG00000169379	200894	ARL13B	232	Ueffing	Q9H061	Q9H061	transient transfection	HEK293T	WT	vector control	3.9674	0.000673057
ENSG00000138297	100287932	TIMM23	ENSG00000169379	200894	ARL13B	232	Ueffing	O14925	O14925	transient transfection	HEK293T	WT	vector control	3.9658	0.000675411
ENSG00000078808	51150	SDF4	ENSG00000169379	200894	ARL13B	232	Ueffing	Q9BRK5	Q9BRK5	transient transfection	HEK293T	WT	vector control	3.8383	0.00089344
ENSG00000135924	3300	DNAJB2	ENSG00000169379	200894	ARL13B	232	Ueffing	P25686	P25686	transient transfection	HEK293T	WT	vector control	3.685	0.00125557
ENSG00000011295	54902	TTC19	ENSG00000169379	200894	ARL13B	232	Ueffing	Q6DKK2	Q6DKK2	transient transfection	HEK293T	WT	vector control	3.4805	0.00198995
ENSG00000177082	84942	WDR73	ENSG00000169379	200894	ARL13B	232	Ueffing	B5MDA0	Q6P4I2	transient transfection	HEK293T	WT	vector control	3.4368	0.00219787
ENSG00000105607	2639	GCDH	ENSG00000169379	200894	ARL13B	232	Ueffing	Q92947	Q92947	transient transfection	HEK293T	WT	vector control	3.3947	0.00241948
ENSG00000132581	6388	SDF2	ENSG00000169379	200894	ARL13B	232	Ueffing	Q99470	Q99470	transient transfection	HEK293T	WT	vector control	3.3411	0.00273547
ENSG00000111231	51184	GPN3	ENSG00000169379	200894	ARL13B	232	Ueffing	Q9UHW5	Q9UHW5	transient transfection	HEK293T	WT	vector control	3.2715	0.00321056
ENSG00000113845	51300	TIMMDC1	ENSG00000169379	200894	ARL13B	232	Ueffing	Q9NPL8	Q9NPL8	transient transfection	HEK293T	WT	vector control	3.2045	0.00374863
ENSG00000175054	545	ATR	ENSG00000169379	200894	ARL13B	232	Ueffing	Q13535	Q13535	transient transfection	HEK293T	WT	vector control	3.1772	0.00399378
ENSG00000176894	5827	PXMP2	ENSG00000169379	200894	ARL13B	232	Ueffing	Q9NR77	Q9NR77	transient transfection	HEK293T	WT	vector control	3.1666	0.00409337
ENSG00000125450	79902	NUP85	ENSG00000169379	200894	ARL13B	232	Ueffing	Q9BW27	Q9BW27	transient transfection	HEK293T	WT	vector control	3.1352	0.00440369
ENSG00000103356	124454	EARS2	ENSG00000169379	200894	ARL13B	232	Ueffing	Q5JPH6	Q5JPH6	transient transfection	HEK293T	WT	vector control	3.0978	0.00480518
ENSG00000126768	10245	TIMM17B	ENSG00000169379	200894	ARL13B	232	Ueffing	O60830	O60830	transient transfection	HEK293T	WT	vector control	3.0856	0.00494415
ENSG00000149311	472	ATM	ENSG00000169379	200894	ARL13B	232	Ueffing	Q13315	Q13315	transient transfection	HEK293T	WT	vector control	2.9254	0.0072049
ENSG00000140688	64755	C16orf58	ENSG00000169379	200894	ARL13B	232	Ueffing	Q96GQ5	Q96GQ5	transient transfection	HEK293T	WT	vector control	2.9241	0.00722706
ENSG00000108176	56521	DNAJC12	ENSG00000169379	200894	ARL13B	232	Ueffing	Q9UKB3	Q9UKB3	transient transfection	HEK293T	WT	vector control	2.8727	0.00816199
ENSG00000266766;ENSG00000134250	4853	NOTCH2	ENSG00000169379	200894	ARL13B	232	Ueffing	Q04721	Q04721	transient transfection	HEK293T	WT	vector control	2.8462	0.00869158
ENSG00000161634	117159	DCD	ENSG00000169379	200894	ARL13B	233	Ueffing	A5JHP3	P81605	transient transfection	HEK293T	WT	vector control	19.458	2.58e-12
ENSG00000150627	116966	WDR17	ENSG00000169379	200894	ARL13B	233	Ueffing	Q8IZU2	Q8IZU2	transient transfection	HEK293T	WT	vector control	9.7253	7.17e-08
ENSG00000162735	5824	PEX19	ENSG00000169379	200894	ARL13B	233	Ueffing	P40855	P40855	transient transfection	HEK293T	WT	vector control	8.9559	2.08e-11
ENSG00000110871	84274	COQ5	ENSG00000169379	200894	ARL13B	233	Ueffing	Q5HYK3	Q5HYK3	transient transfection	HEK293T	WT	vector control	7.4693	0.000170777
ENSG00000169379	200894	ARL13B	ENSG00000169379	200894	ARL13B	233	Ueffing	Q3SXY8	Q3SXY8	transient transfection	HEK293T	WT	vector control	6.7531	4.79e-09
ENSG00000103423	9093	DNAJA3	ENSG00000169379	200894	ARL13B	233	Ueffing	Q96EY1	Q96EY1	transient transfection	HEK293T	WT	vector control	6.0436	3.34e-08
ENSG00000132716	50717	DCAF8	ENSG00000169379	200894	ARL13B	233	Ueffing	Q5TAQ9	Q5TAQ9	transient transfection	HEK293T	WT	vector control	6.0178	3.59e-08
ENSG00000168710	10768	AHCYL1	ENSG00000169379	200894	ARL13B	233	Ueffing	A8MYU1	O43865	transient transfection	HEK293T	WT	vector control	5.793	6.8e-08
ENSG00000132612	27183	VPS4A	ENSG00000169379	200894	ARL13B	233	Ueffing	Q9UN37	Q9UN37	transient transfection	HEK293T	WT	vector control	5.4013	0.00139875
ENSG00000076513	88455	ANKRD13A	ENSG00000169379	200894	ARL13B	233	Ueffing	Q8IZ07	Q8IZ07	transient transfection	HEK293T	WT	vector control	5.3724	0.0014443
ENSG00000146909	64434	NOM1	ENSG00000169379	200894	ARL13B	233	Ueffing	Q5C9Z4	Q5C9Z4	transient transfection	HEK293T	WT	vector control	5.1974	7.88e-05
ENSG00000117906	5955	RCN2	ENSG00000169379	200894	ARL13B	233	Ueffing	Q14257	Q14257	transient transfection	HEK293T	WT	vector control	5.1127	5.04e-07
ENSG00000198700	55705	IPO9	ENSG00000169379	200894	ARL13B	233	Ueffing	Q96P70	Q96P70	transient transfection	HEK293T	WT	vector control	4.7444	1.57e-06
ENSG00000101052	51098	IFT52	ENSG00000169379	200894	ARL13B	233	Ueffing	Q9Y366	Q9Y366	transient transfection	HEK293T	WT	vector control	4.6932	0.00314425
ENSG00000064703	11218	DDX20	ENSG00000169379	200894	ARL13B	233	Ueffing	Q9UHI6	Q9UHI6	transient transfection	HEK293T	WT	vector control	4.6227	0.000231252
ENSG00000198189	51170	HSD17B11	ENSG00000169379	200894	ARL13B	233	Ueffing	Q8NBQ5	Q8NBQ5	transient transfection	HEK293T	WT	vector control	4.4152	0.000345718
ENSG00000179222	9500	MAGED1	ENSG00000169379	200894	ARL13B	233	Ueffing	Q9Y5V3	Q9Y5V3	transient transfection	HEK293T	WT	vector control	4.3878	0.000364772
ENSG00000118096	56912	IFT46	ENSG00000169379	200894	ARL13B	233	Ueffing	Q9NQC8	Q9NQC8	transient transfection	HEK293T	WT	vector control	4.3517	0.00473942
ENSG00000144712	23066	CAND2	ENSG00000169379	200894	ARL13B	233	Ueffing	O75155	O75155	transient transfection	HEK293T	WT	vector control	4.3442	5.58e-06
ENSG00000166788	113174	SAAL1	ENSG00000169379	200894	ARL13B	233	Ueffing	Q96ER3	Q96ER3	transient transfection	HEK293T	WT	vector control	4.2875	0.000444425
ENSG00000105948	79989	TTC26	ENSG00000169379	200894	ARL13B	233	Ueffing	A0AVF1	A0AVF1	transient transfection	HEK293T	WT	vector control	4.2428	7.75e-06
ENSG00000100726	9894	TELO2	ENSG00000169379	200894	ARL13B	233	Ueffing	Q9Y4R8	Q9Y4R8	transient transfection	HEK293T	WT	vector control	4.2407	0.00543169
ENSG00000104833	10382	TUBB4A	ENSG00000169379	200894	ARL13B	233	Ueffing	P04350	P04350	transient transfection	HEK293T	WT	vector control	4.2328	8.01e-06
ENSG00000018699	55622	TTC27	ENSG00000169379	200894	ARL13B	233	Ueffing	Q6P3X3	Q6P3X3	transient transfection	HEK293T	WT	vector control	4.1451	0.000590066
ENSG00000144554	2177	FANCD2	ENSG00000169379	200894	ARL13B	233	Ueffing	Q9BXW9	Q9BXW9	transient transfection	HEK293T	WT	vector control	4.1419	0.00614019
ENSG00000096872	80173	IFT74	ENSG00000169379	200894	ARL13B	233	Ueffing	Q96LB3	Q96LB3	transient transfection	HEK293T	WT	vector control	4.0879	1.29e-05
ENSG00000095906	10101	NUBP2	ENSG00000169379	200894	ARL13B	233	Ueffing	Q9Y5Y2	Q9Y5Y2	transient transfection	HEK293T	WT	vector control	4.0233	0.00712517
ENSG00000169100	293	SLC25A6	ENSG00000169379	200894	ARL13B	233	Ueffing	P12236	P12236	transient transfection	HEK293T	WT	vector control	4.0148	1.64e-05
ENSG00000140403	55466	DNAJA4	ENSG00000169379	200894	ARL13B	233	Ueffing	Q8WW22	Q8WW22	transient transfection	HEK293T	WT	vector control	3.9492	0.00782627
ENSG00000145191	8893	EIF2B5	ENSG00000169379	200894	ARL13B	233	Ueffing	Q13144	Q13144	transient transfection	HEK293T	WT	vector control	3.8978	0.00835614
ENSG00000081870	51668	HSPB11	ENSG00000169379	200894	ARL13B	233	Ueffing	Q9Y547	Q9Y547	transient transfection	HEK293T	WT	vector control	3.8643	0.00872225
ENSG00000086061	3301	DNAJA1	ENSG00000169379	200894	ARL13B	233	Ueffing	P31689	P31689	transient transfection	HEK293T	WT	vector control	3.8553	2.79e-05
ENSG00000005022	292	SLC25A5	ENSG00000169379	200894	ARL13B	233	Ueffing	P05141	P05141	transient transfection	HEK293T	WT	vector control	3.8004	3.36e-05
ENSG00000122970	28981	IFT81	ENSG00000169379	200894	ARL13B	233	Ueffing	Q8WYA0	Q8WYA0	transient transfection	HEK293T	WT	vector control	3.7998	0.00947682
ENSG00000162972	79568	C2orf47	ENSG00000169379	200894	ARL13B	233	Ueffing	Q8WWC4	Q8WWC4	transient transfection	HEK293T	WT	vector control	3.797	0.00951111
ENSG00000183605	119559	SFXN4	ENSG00000169379	200894	ARL13B	233	Ueffing	Q6P4A7	Q6P4A7	transient transfection	HEK293T	WT	vector control	3.7885	0.00961609
ENSG00000128581	64792	RABL5	ENSG00000169379	200894	ARL13B	233	Ueffing	Q9H7X7	Q9H7X7	transient transfection	HEK293T	WT	vector control	3.7603	0.00997343
ENSG00000069345	10294	DNAJA2	ENSG00000169379	200894	ARL13B	233	Ueffing	O60884	O60884	transient transfection	HEK293T	WT	vector control	3.6547	5.52e-05
ENSG00000078902	54472	TOLLIP	ENSG00000169379	200894	ARL13B	233	Ueffing	Q9H0E2	Q9H0E2	transient transfection	HEK293T	WT	vector control	3.6437	0.0116104
ENSG00000189043	4697	NDUFA4	ENSG00000169379	200894	ARL13B	233	Ueffing	O00483	O00483	transient transfection	HEK293T	WT	vector control	3.6371	0.0117114
ENSG00000213190	10962	MLLT11	ENSG00000169379	200894	ARL13B	233	Ueffing	Q13015	Q13015	transient transfection	HEK293T	WT	vector control	3.5825	0.00187405
ENSG00000000419	8813	DPM1	ENSG00000169379	200894	ARL13B	233	Ueffing	Q5QPK0	O60762	transient transfection	HEK293T	WT	vector control	3.5488	7.93e-05
ENSG00000100360	11020	IFT27	ENSG00000169379	200894	ARL13B	233	Ueffing	Q9BW83	Q9BW83	transient transfection	HEK293T	WT	vector control	3.5449	0.0132249
ENSG00000140525	55215	FANCI	ENSG00000169379	200894	ARL13B	233	Ueffing	Q9NVI1	Q9NVI1	transient transfection	HEK293T	WT	vector control	3.511	9.04e-05
ENSG00000184575	11260	XPOT	ENSG00000169379	200894	ARL13B	233	Ueffing	O43592	O43592	transient transfection	HEK293T	WT	vector control	3.4728	0.000103194
ENSG00000006530	55750	AGK	ENSG00000169379	200894	ARL13B	233	Ueffing	Q53H12	Q53H12	transient transfection	HEK293T	WT	vector control	3.414	0.000126592
ENSG00000127838	25953	PNKD	ENSG00000169379	200894	ARL13B	233	Ueffing	Q8N490	Q8N490	transient transfection	HEK293T	WT	vector control	3.4092	0.00270677
ENSG00000175467	9092	SART1	ENSG00000169379	200894	ARL13B	233	Ueffing	O43290	O43290	transient transfection	HEK293T	WT	vector control	3.3547	0.0170553
ENSG00000183032	89874	SLC25A21	ENSG00000169379	200894	ARL13B	233	Ueffing	Q9BQT8	Q9BQT8	transient transfection	HEK293T	WT	vector control	3.3468	0.00309407
ENSG00000143575	10456	HAX1	ENSG00000169379	200894	ARL13B	233	Ueffing	O00165	O00165	transient transfection	HEK293T	WT	vector control	3.345	0.000161089
ENSG00000167553	84790	TUBA1C	ENSG00000169379	200894	ARL13B	233	Ueffing	Q9BQE3	Q9BQE3	transient transfection	HEK293T	WT	vector control	3.3373	0.000165493
ENSG00000075415	5250	SLC25A3	ENSG00000169379	200894	ARL13B	233	Ueffing	Q00325	Q00325	transient transfection	HEK293T	WT	vector control	3.3293	0.000170197
ENSG00000177542	79751	SLC25A22	ENSG00000169379	200894	ARL13B	233	Ueffing	Q9H936	Q9H936	transient transfection	HEK293T	WT	vector control	3.2502	0.000224768
ENSG00000198862	26046	LTN1	ENSG00000169379	200894	ARL13B	233	Ueffing	O94822	O94822	transient transfection	HEK293T	WT	vector control	3.2128	0.0206862
ENSG00000105197	92609	TIMM50	ENSG00000169379	200894	ARL13B	233	Ueffing	Q3ZCQ8	Q3ZCQ8	transient transfection	HEK293T	WT	vector control	3.2057	0.000263022
ENSG00000119718	8892	EIF2B2	ENSG00000169379	200894	ARL13B	233	Ueffing	P49770	P49770	transient transfection	HEK293T	WT	vector control	3.1954	0.0211856
ENSG00000164109	4085	MAD2L1	ENSG00000169379	200894	ARL13B	233	Ueffing	Q13257	Q13257	transient transfection	HEK293T	WT	vector control	3.1765	0.000291673
ENSG00000138399	79675	FASTKD1	ENSG00000169379	200894	ARL13B	233	Ueffing	Q53R41	Q53R41	transient transfection	HEK293T	WT	vector control	3.1603	0.0222331
ENSG00000204922	790955	C11orf83	ENSG00000169379	200894	ARL13B	233	Ueffing	Q6UW78	Q6UW78	transient transfection	HEK293T	WT	vector control	3.1516	0.00472268
ENSG00000109016	25979	DHRS7B	ENSG00000169379	200894	ARL13B	233	Ueffing	Q6IAN0	Q6IAN0	transient transfection	HEK293T	WT	vector control	3.1391	0.0228925
ENSG00000196497	79711	IPO4	ENSG00000169379	200894	ARL13B	233	Ueffing	Q8TEX9	Q8TEX9	transient transfection	HEK293T	WT	vector control	3.1258	0.000349209
ENSG00000120805	400	ARL1	ENSG00000169379	200894	ARL13B	233	Ueffing	P40616	P40616	transient transfection	HEK293T	WT	vector control	3.1235	0.0233912
ENSG00000105063	22870	PPP6R1	ENSG00000169379	200894	ARL13B	233	Ueffing	Q9UPN7	Q9UPN7	transient transfection	HEK293T	WT	vector control	3.0809	0.00551361
ENSG00000143353	127018	LYPLAL1	ENSG00000169379	200894	ARL13B	233	Ueffing	Q5VWZ2	Q5VWZ2	transient transfection	HEK293T	WT	vector control	3.0692	0.0252198
ENSG00000181061	25994	HIGD1A	ENSG00000169379	200894	ARL13B	233	Ueffing	B2R4G1	Q9Y241	transient transfection	HEK293T	WT	vector control	3.029	0.0061808
ENSG00000111361	1967	EIF2B1	ENSG00000169379	200894	ARL13B	233	Ueffing	Q14232	Q14232	transient transfection	HEK293T	WT	vector control	2.9832	0.000581344
ENSG00000102119	2010	EMD	ENSG00000169379	200894	ARL13B	233	Ueffing	P50402	P50402	transient transfection	HEK293T	WT	vector control	2.9715	0.000606301
ENSG00000153395	79888	LPCAT1	ENSG00000169379	200894	ARL13B	233	Ueffing	Q8NF37	Q8NF37	transient transfection	HEK293T	WT	vector control	2.9688	0.0290174
ENSG00000090520	51726	DNAJB11	ENSG00000169379	200894	ARL13B	233	Ueffing	Q9UBS4	Q9UBS4	transient transfection	HEK293T	WT	vector control	2.9558	0.0295522
ENSG00000180879	6748	SSR4	ENSG00000169379	200894	ARL13B	233	Ueffing	P51571	P51571	transient transfection	HEK293T	WT	vector control	2.9522	0.000649869
ENSG00000108588	57003	CCDC47	ENSG00000169379	200894	ARL13B	233	Ueffing	Q96A33	Q96A33	transient transfection	HEK293T	WT	vector control	2.9511	0.0297482
ENSG00000149311	472	ATM	ENSG00000169379	200894	ARL13B	233	Ueffing	Q13315	Q13315	transient transfection	HEK293T	WT	vector control	2.9388	0.00754644
ENSG00000061987	23041	MON2	ENSG00000169379	200894	ARL13B	233	Ueffing	Q7Z3U7	Q7Z3U7	transient transfection	HEK293T	WT	vector control	2.9021	0.0318761
ENSG00000095564	9044	BTAF1	ENSG00000169379	200894	ARL13B	233	Ueffing	O14981	O14981	transient transfection	HEK293T	WT	vector control	2.8792	0.0329259
ENSG00000143947	6233	RPS27A	ENSG00000169379	200894	ARL13B	233	Ueffing	P62979	P62979	transient transfection	HEK293T	WT	vector control	2.8739	0.00086189
ENSG00000086200	51194	IPO11	ENSG00000169379	200894	ARL13B	233	Ueffing	B4DZ73	Q9UI26	transient transfection	HEK293T	WT	vector control	2.8722	0.0332542
ENSG00000124783	6745	SSR1	ENSG00000169379	200894	ARL13B	233	Ueffing	P43307	P43307	transient transfection	HEK293T	WT	vector control	2.8626	0.000897835
ENSG00000125863	8195	MKKS	ENSG00000169379	200894	ARL13B	233	Ueffing	Q9HB66	Q9NPJ1	transient transfection	HEK293T	WT	vector control	2.8566	0.00906285
ENSG00000155229	64210	MMS19	ENSG00000169379	200894	ARL13B	233	Ueffing	B4DQX2	Q96T76	transient transfection	HEK293T	WT	vector control	2.8533	0.0341579
ENSG00000103502	10423	CDIPT	ENSG00000169379	200894	ARL13B	233	Ueffing	B3KY94	O14735	transient transfection	HEK293T	WT	vector control	2.8463	0.0344993
ENSG00000174917	125988	C19orf70	ENSG00000169379	200894	ARL13B	233	Ueffing	Q5XKP0	Q5XKP0	transient transfection	HEK293T	WT	vector control	2.8452	0.00929676
ENSG00000133124	8471	IRS4	ENSG00000169379	200894	ARL13B	233	Ueffing	O14654	O14654	transient transfection	HEK293T	WT	vector control	2.8281	0.00101728
ENSG00000105576	30000	TNPO2	ENSG00000169379	200894	ARL13B	233	Ueffing	B4DRY5	O14787	transient transfection	HEK293T	WT	vector control	2.8019	0.0102435
ENSG00000101407	9675	TTI1	ENSG00000169379	200894	ARL13B	233	Ueffing	O43156	O43156	transient transfection	HEK293T	WT	vector control	2.7905	0.0105089
ENSG00000166595	51647	FAM96B	ENSG00000169379	200894	ARL13B	233	Ueffing	Q9Y3D0	Q9Y3D0	transient transfection	HEK293T	WT	vector control	2.7516	0.0114692
ENSG00000133704	10526	IPO8	ENSG00000169379	200894	ARL13B	233	Ueffing	O15397	O15397	transient transfection	HEK293T	WT	vector control	2.7274	0.0121118
ENSG00000058262	29927	SEC61A1	ENSG00000169379	200894	ARL13B	233	Ueffing	B4DR61	P61619	transient transfection	HEK293T	WT	vector control	2.7169	0.0015239
ENSG00000115970	63892	THADA	ENSG00000169379	200894	ARL13B	233	Ueffing	C9JER1	Q6YHU6	transient transfection	HEK293T	WT	vector control	2.7162	0.0124216
ENSG00000083312	3842	TNPO1	ENSG00000169379	200894	ARL13B	233	Ueffing	Q92973	Q92973	transient transfection	HEK293T	WT	vector control	2.715	0.0015345
ENSG00000071539	9319	TRIP13	ENSG00000169379	200894	ARL13B	233	Ueffing	Q15645	Q15645	transient transfection	HEK293T	WT	vector control	2.6488	0.0458009
ENSG00000197785	55210	ATAD3A	ENSG00000169379	200894	ARL13B	233	Ueffing	Q9NVI7	Q9NVI7	transient transfection	HEK293T	WT	vector control	2.6408	0.0147312
ENSG00000235173	51236	FAM203A	ENSG00000169379	200894	ARL13B	233	Ueffing	Q9BTY7	Q9BTY7	transient transfection	HEK293T	WT	vector control	2.6361	0.014889
ENSG00000099797	9524	TECR	ENSG00000169379	200894	ARL13B	233	Ueffing	Q9NZ01	Q9NZ01	transient transfection	HEK293T	WT	vector control	2.6203	0.0477335
ENSG00000108107	6158	RPL28	ENSG00000169379	200894	ARL13B	233	Ueffing	P46779	P46779	transient transfection	HEK293T	WT	vector control	2.5753	0.0170945
ENSG00000102900	9688	NUP93	ENSG00000169379	200894	ARL13B	233	Ueffing	Q8N1F7	Q8N1F7	transient transfection	HEK293T	WT	vector control	2.5585	0.0522285
ENSG00000120802	7112	TMPO	ENSG00000169379	200894	ARL13B	233	Ueffing	P42166	P42166	transient transfection	HEK293T	WT	vector control	2.5328	0.0542282
ENSG00000100697	23405	DICER1	ENSG00000169379	200894	ARL13B	233	Ueffing	Q9UPY3	Q9UPY3	transient transfection	HEK293T	WT	vector control	2.5301	0.054443
ENSG00000116062	2956	MSH6	ENSG00000169379	200894	ARL13B	233	Ueffing	P52701	P52701	transient transfection	HEK293T	WT	vector control	2.5045	0.0565245
ENSG00000011243	26993	AKAP8L	ENSG00000169379	200894	ARL13B	233	Ueffing	Q9ULX6	Q9ULX6	transient transfection	HEK293T	WT	vector control	2.5032	0.0201495
ENSG00000089009	6128	RPL6	ENSG00000169379	200894	ARL13B	233	Ueffing	B2R4K7	Q02878	transient transfection	HEK293T	WT	vector control	2.5016	0.0202233
ENSG00000175198	5095	PCCA	ENSG00000169379	200894	ARL13B	233	Ueffing	P05165	P05165	transient transfection	HEK293T	WT	vector control	2.4959	0.00342268
ENSG00000114054	5096	PCCB	ENSG00000169379	200894	ARL13B	233	Ueffing	B7Z2Z4	P05166	transient transfection	HEK293T	WT	vector control	2.4901	0.00349642
ENSG00000149084	51144	HSD17B12	ENSG00000169379	200894	ARL13B	233	Ueffing	Q53GQ0	Q53GQ0	transient transfection	HEK293T	WT	vector control	2.4658	0.00382324
ENSG00000119414	5537	PPP6C	ENSG00000169379	200894	ARL13B	233	Ueffing	O00743	O00743	transient transfection	HEK293T	WT	vector control	2.4644	0.0599564
ENSG00000146416	51390	AIG1	ENSG00000169379	200894	ARL13B	233	Ueffing	Q9NVV5	Q9NVV5	transient transfection	HEK293T	WT	vector control	2.4643	0.0220245
ENSG00000108528	8402	SLC25A11	ENSG00000169379	200894	ARL13B	233	Ueffing	Q02978	Q02978	transient transfection	HEK293T	WT	vector control	2.4404	0.00419777
ENSG00000175054	545	ATR	ENSG00000169379	200894	ARL13B	233	Ueffing	Q13535	Q13535	transient transfection	HEK293T	WT	vector control	2.424	0.0241554
ENSG00000134851	55858	TMEM165	ENSG00000169379	200894	ARL13B	233	Ueffing	Q9HC07	Q9HC07	transient transfection	HEK293T	WT	vector control	2.4178	0.0245015
ENSG00000136010	160428	ALDH1L2	ENSG00000169379	200894	ARL13B	233	Ueffing	Q3SY69	Q3SY69	transient transfection	HEK293T	WT	vector control	2.4133	0.0646527
ENSG00000198363	444	ASPH	ENSG00000169379	200894	ARL13B	233	Ueffing	Q12797	Q12797	transient transfection	HEK293T	WT	vector control	2.4014	0.0254414
ENSG00000138757	9908	G3BP2	ENSG00000169379	200894	ARL13B	233	Ueffing	Q9UN86	Q9UN86	transient transfection	HEK293T	WT	vector control	2.4007	0.0658694
ENSG00000141385	10939	AFG3L2	ENSG00000169379	200894	ARL13B	233	Ueffing	Q9Y4W6	Q9Y4W6	transient transfection	HEK293T	WT	vector control	2.4007	0.0658694
ENSG00000187446	11261	CHP1	ENSG00000169379	200894	ARL13B	233	Ueffing	Q99653	Q99653	transient transfection	HEK293T	WT	vector control	2.3952	0.066408
ENSG00000104980	10469	TIMM44	ENSG00000169379	200894	ARL13B	233	Ueffing	O43615	O43615	transient transfection	HEK293T	WT	vector control	2.3799	0.0679311
ENSG00000158864	4720	NDUFS2	ENSG00000169379	200894	ARL13B	233	Ueffing	O75306	O75306	transient transfection	HEK293T	WT	vector control	2.3639	0.0695634
ENSG00000156709	9131	AIFM1	ENSG00000169379	200894	ARL13B	233	Ueffing	O95831	O95831	transient transfection	HEK293T	WT	vector control	2.3571	0.00570513
ENSG00000130638	25814	ATXN10	ENSG00000169379	200894	ARL13B	233	Ueffing	Q9UBB4	Q9UBB4	transient transfection	HEK293T	WT	vector control	2.3549	0.0704997
ENSG00000143179	7371	UCK2	ENSG00000169379	200894	ARL13B	233	Ueffing	Q9BZX2	Q9BZX2	transient transfection	HEK293T	WT	vector control	2.3468	0.0288437
ENSG00000113194	23197	FAF2	ENSG00000169379	200894	ARL13B	233	Ueffing	Q96CS3	Q96CS3	transient transfection	HEK293T	WT	vector control	2.3192	0.0743466
ENSG00000105993	10049	DNAJB6	ENSG00000169379	200894	ARL13B	233	Ueffing	O75190	O75190	transient transfection	HEK293T	WT	vector control	2.3074	0.0756662
ENSG00000100075	6576	SLC25A1	ENSG00000169379	200894	ARL13B	233	Ueffing	D9HTE9	P53007	transient transfection	HEK293T	WT	vector control	2.284	0.0783565
ENSG00000173915	84833	USMG5	ENSG00000169379	200894	ARL13B	233	Ueffing	Q96IX5	Q96IX5	transient transfection	HEK293T	WT	vector control	2.2818	0.0786147
ENSG00000156482	6156	RPL30	ENSG00000169379	200894	ARL13B	233	Ueffing	P62888	P62888	transient transfection	HEK293T	WT	vector control	2.2743	0.079501
ENSG00000068097	63897	HEATR6	ENSG00000169379	200894	ARL13B	233	Ueffing	Q6AI08	Q6AI08	transient transfection	HEK293T	WT	vector control	2.2637	0.0807719
ENSG00000260501;ENSG00000148303	6130	RPL7A	ENSG00000169379	200894	ARL13B	233	Ueffing	P62424	P62424	transient transfection	HEK293T	WT	vector control	2.2633	0.0349642
ENSG00000135778	84284	NTPCR	ENSG00000169379	200894	ARL13B	233	Ueffing	Q5TDF0	Q9BSD7	transient transfection	HEK293T	WT	vector control	2.2515	0.0822612
ENSG00000165175	58526	MID1IP1	ENSG00000169379	200894	ARL13B	233	Ueffing	Q9NPA3	Q9NPA3	transient transfection	HEK293T	WT	vector control	2.2435	0.0365994
ENSG00000174437	488	ATP2A2	ENSG00000169379	200894	ARL13B	233	Ueffing	P16615	P16615	transient transfection	HEK293T	WT	vector control	2.242	0.00872038
ENSG00000082153	9689	BZW1	ENSG00000169379	200894	ARL13B	233	Ueffing	B4DLZ8	Q7L1Q6	transient transfection	HEK293T	WT	vector control	2.2253	0.0855572
ENSG00000117868	57488	ESYT2	ENSG00000169379	200894	ARL13B	233	Ueffing	A0FGR8	A0FGR8	transient transfection	HEK293T	WT	vector control	2.2202	0.0862147
ENSG00000142541	23521	RPL13A	ENSG00000169379	200894	ARL13B	233	Ueffing	P40429	P40429	transient transfection	HEK293T	WT	vector control	2.2131	0.087139
ENSG00000089157	6175	RPLP0	ENSG00000169379	200894	ARL13B	233	Ueffing	P05388	P05388	transient transfection	HEK293T	WT	vector control	2.2125	0.039316
ENSG00000198755	4736	RPL10A	ENSG00000169379	200894	ARL13B	233	Ueffing	P62906	P62906	transient transfection	HEK293T	WT	vector control	2.2124	0.0872308
ENSG00000128228	23753	SDF2L1	ENSG00000169379	200894	ARL13B	233	Ueffing	Q9HCN8	Q9HCN8	transient transfection	HEK293T	WT	vector control	2.2078	0.0878359
ENSG00000183978	28958	CCDC56	ENSG00000169379	200894	ARL13B	233	Ueffing	Q9Y2R0	Q9Y2R0	transient transfection	HEK293T	WT	vector control	2.2016	0.040319
ENSG00000066777	10565	ARFGEF1	ENSG00000169379	200894	ARL13B	233	Ueffing	Q9Y6D6	Q9Y6D6	transient transfection	HEK293T	WT	vector control	2.1994	0.0405245
ENSG00000106211	3315	HSPB1	ENSG00000169379	200894	ARL13B	233	Ueffing	P04792	P04792	transient transfection	HEK293T	WT	vector control	2.1772	0.0919739
ENSG00000114850	6747	SSR3	ENSG00000169379	200894	ARL13B	233	Ueffing	B4E2P2	Q9UNL2	transient transfection	HEK293T	WT	vector control	2.175	0.0428761
ENSG00000089154	10985	GCN1L1	ENSG00000169379	200894	ARL13B	233	Ueffing	Q92616	Q92616	transient transfection	HEK293T	WT	vector control	2.1733	0.0112322
ENSG00000108582	1362	CPD	ENSG00000169379	200894	ARL13B	233	Ueffing	O75976	O75976	transient transfection	HEK293T	WT	vector control	2.1726	0.0431146
ENSG00000198712	4513	COX2	ENSG00000169379	200894	ARL13B	233	Ueffing	P00403	P00403	transient transfection	HEK293T	WT	vector control	2.1647	0.0937226
ENSG00000147604	6129	RPL7	ENSG00000169379	200894	ARL13B	233	Ueffing	P18124	P18124	transient transfection	HEK293T	WT	vector control	2.1567	0.09486
ENSG00000167986	1642	DDB1	ENSG00000169379	200894	ARL13B	233	Ueffing	Q16531	Q16531	transient transfection	HEK293T	WT	vector control	2.1537	0.0120726
ENSG00000131469	6155	RPL27	ENSG00000169379	200894	ARL13B	233	Ueffing	P61353	P61353	transient transfection	HEK293T	WT	vector control	2.149	0.0959683
ENSG00000161016	6132	RPL8	ENSG00000169379	200894	ARL13B	233	Ueffing	P62917	P62917	transient transfection	HEK293T	WT	vector control	2.147	0.0457444
ENSG00000162129	81570	CLPB	ENSG00000169379	200894	ARL13B	233	Ueffing	Q9H078	Q9H078	transient transfection	HEK293T	WT	vector control	2.1407	0.0126642
ENSG00000105640	6142	RPL18A	ENSG00000169379	200894	ARL13B	233	Ueffing	Q02543	Q02543	transient transfection	HEK293T	WT	vector control	2.1283	0.0477666
ENSG00000172893	1717	DHCR7	ENSG00000169379	200894	ARL13B	233	Ueffing	Q9UBM7	Q9UBM7	transient transfection	HEK293T	WT	vector control	2.1094	0.0142092
ENSG00000125691	9349	RPL23	ENSG00000169379	200894	ARL13B	233	Ueffing	P62829	P62829	transient transfection	HEK293T	WT	vector control	2.0915	0.0151752
ENSG00000082898	7514	XPO1	ENSG00000169379	200894	ARL13B	233	Ueffing	O14980	O14980	transient transfection	HEK293T	WT	vector control	2.0842	0.0155876
ENSG00000182899	6165	RPL35A	ENSG00000169379	200894	ARL13B	233	Ueffing	P18077	P18077	transient transfection	HEK293T	WT	vector control	2.0429	0.0582031
ENSG00000078070	56922	MCCC1	ENSG00000169379	200894	ARL13B	233	Ueffing	Q96RQ3	Q96RQ3	transient transfection	HEK293T	WT	vector control	2.0386	0.0587852
ENSG00000101856	10857	PGRMC1	ENSG00000169379	200894	ARL13B	233	Ueffing	O00264	O00264	transient transfection	HEK293T	WT	vector control	2.0269	0.0192328
ENSG00000163399	476	ATP1A1	ENSG00000169379	200894	ARL13B	233	Ueffing	B7Z2T5	P05023	transient transfection	HEK293T	WT	vector control	2.024	0.0194381
ENSG00000130640	10844	TUBGCP2	ENSG00000169379	200894	ARL13B	233	Ueffing	B3KTU7	Q9BSJ2	transient transfection	HEK293T	WT	vector control	2.0078	0.0631267
ENSG00000110536	114971	PTPMT1	ENSG00000169379	200894	ARL13B	233	Ueffing	Q8WUK0	Q8WUK0	transient transfection	HEK293T	WT	vector control	1.996	0.0648733
ENSG00000151729	291	SLC25A4	ENSG00000169379	200894	ARL13B	233	Ueffing	P12235	P12235	transient transfection	HEK293T	WT	vector control	1.9807	0.0672095
ENSG00000044574	3309	HSPA5	ENSG00000169379	200894	ARL13B	233	Ueffing	P11021	P11021	transient transfection	HEK293T	WT	vector control	1.9593	0.0246222
ENSG00000163528	131474	CHCHD4	ENSG00000169379	200894	ARL13B	233	Ueffing	Q8N4Q1	Q8N4Q1	transient transfection	HEK293T	WT	vector control	1.9532	0.0716201
ENSG00000160014;ENSG00000143933;ENSG00000198668	805;801;808	CALM2;CALM1;CALM3	ENSG00000169379	200894	ARL13B	233	Ueffing	A8K1M2	P62158	transient transfection	HEK293T	WT	vector control	1.9118	0.0292678
ENSG00000132142	31	ACACA	ENSG00000169379	200894	ARL13B	233	Ueffing	Q13085	Q13085	transient transfection	HEK293T	WT	vector control	1.9029	0.0302287
ENSG00000109971	3312	HSPA8	ENSG00000169379	200894	ARL13B	233	Ueffing	P11142	P11142	transient transfection	HEK293T	WT	vector control	1.9005	0.030493
ENSG00000132646	5111	PCNA	ENSG00000169379	200894	ARL13B	233	Ueffing	P12004	P12004	transient transfection	HEK293T	WT	vector control	1.8674	0.0343762
ENSG00000198856	58505	OSTC	ENSG00000169379	200894	ARL13B	233	Ueffing	Q9NRP0	Q9NRP0	transient transfection	HEK293T	WT	vector control	1.8626	0.0882695
ENSG00000072041	55117	SLC6A15	ENSG00000169379	200894	ARL13B	233	Ueffing	Q9H2J7	Q9H2J7	transient transfection	HEK293T	WT	vector control	1.8506	0.0907419
ENSG00000139734	81624	DIAPH3	ENSG00000169379	200894	ARL13B	233	Ueffing	A8MYX0	Q9NSV4	transient transfection	HEK293T	WT	vector control	1.8475	0.0913916
ENSG00000253729	5591	PRKDC	ENSG00000169379	200894	ARL13B	233	Ueffing	P78527	P78527	transient transfection	HEK293T	WT	vector control	1.8429	0.0375552
ENSG00000136261	28969	BZW2	ENSG00000169379	200894	ARL13B	233	Ueffing	Q9Y6E2	Q9Y6E2	transient transfection	HEK293T	WT	vector control	1.8253	0.0961782
ENSG00000166441	6157	RPL27A	ENSG00000169379	200894	ARL13B	233	Ueffing	P46776	P46776	transient transfection	HEK293T	WT	vector control	1.8228	0.0967323
ENSG00000074696	51495	PTPLAD1	ENSG00000169379	200894	ARL13B	233	Ueffing	Q9P035	Q9P035	transient transfection	HEK293T	WT	vector control	1.8188	0.0409588
ENSG00000114023	26355	FAM162A	ENSG00000169379	200894	ARL13B	233	Ueffing	Q96A26	Q96A26	transient transfection	HEK293T	WT	vector control	1.809	0.0998472
ENSG00000179091	1537	CYC1	ENSG00000169379	200894	ARL13B	233	Ueffing	P08574	P08574	transient transfection	HEK293T	WT	vector control	1.7917	0.0451412
ENSG00000049449	5954	RCN1	ENSG00000169379	200894	ARL13B	233	Ueffing	Q15293	Q15293	transient transfection	HEK293T	WT	vector control	1.7625	0.050106
ENSG00000124571	57510	XPO5	ENSG00000169379	200894	ARL13B	233	Ueffing	Q9HAV4	Q9HAV4	transient transfection	HEK293T	WT	vector control	1.7319	0.0558675
ENSG00000169813	3185	HNRNPF	ENSG00000169379	200894	ARL13B	233	Ueffing	P52597	P52597	transient transfection	HEK293T	WT	vector control	1.7135	0.05963
ENSG00000128595	813	CALU	ENSG00000169379	200894	ARL13B	233	Ueffing	B3KPG9	O43852	transient transfection	HEK293T	WT	vector control	1.7009	0.0623439
ENSG00000175582	5870	RAB6A	ENSG00000169379	200894	ARL13B	233	Ueffing	P20340	P20340	transient transfection	HEK293T	WT	vector control	1.698	0.0629849
ENSG00000065150	3843	IPO5	ENSG00000169379	200894	ARL13B	233	Ueffing	O00410	O00410	transient transfection	HEK293T	WT	vector control	1.6762	0.0680064
ENSG00000185088	51065	RPS27L	ENSG00000169379	200894	ARL13B	233	Ueffing	Q71UM5	Q71UM5	transient transfection	HEK293T	WT	vector control	1.6486	0.0749056
ENSG00000204389;ENSG00000234475;ENSG00000212866;ENSG00000235941;ENSG00000224501;ENSG00000237724;ENSG00000231555;ENSG00000215328;ENSG00000204388;ENSG00000232804	3303;3304	HSPA1A;HSPA1B	ENSG00000169379	200894	ARL13B	233	Ueffing	P08107	P08107	transient transfection	HEK293T	WT	vector control	1.6363	0.078187
ENSG00000205339	10527	IPO7	ENSG00000169379	200894	ARL13B	233	Ueffing	O95373	O95373	transient transfection	HEK293T	WT	vector control	1.5706	0.0980979
ENSG00000109133	55161	TMEM33	ENSG00000169379	200894	ARL13B	233	Ueffing	P57088	P57088	transient transfection	HEK293T	WT	vector control	1.5678	0.0990424
ENSG00000185651	7332	UBE2L3	ENSG00000068885	57560	IFT80	234	Ueffing	B4DSZ4	P68036	transient transfection	HEK293T	WT	vector control	14.3135	0.000378279
ENSG00000106992	203	AK1	ENSG00000068885	57560	IFT80	234	Ueffing	Q53EY8	P00568	transient transfection	HEK293T	WT	vector control	13.8927	0.00626712
ENSG00000068885	57560	IFT80	ENSG00000068885	57560	IFT80	234	Ueffing	Q9P2H3	Q9P2H3	transient transfection	HEK293T	WT	vector control	13.6111	0.00668729
ENSG00000006625	79017	GGCT	ENSG00000068885	57560	IFT80	234	Ueffing	O75223	O75223	transient transfection	HEK293T	WT	vector control	12.5411	0.00278027
ENSG00000129235	84817	TXNDC17	ENSG00000068885	57560	IFT80	234	Ueffing	Q9BRA2	Q9BRA2	transient transfection	HEK293T	WT	vector control	11.8007	0.00354166
ENSG00000153310	51571	FAM49B	ENSG00000068885	57560	IFT80	234	Ueffing	Q9NUQ9	Q9NUQ9	transient transfection	HEK293T	WT	vector control	11.3814	0.000196326
ENSG00000146386	58527	ABRACL	ENSG00000068885	57560	IFT80	234	Ueffing	Q9P1F3	Q9P1F3	transient transfection	HEK293T	WT	vector control	10.9183	0.00478372
ENSG00000134202	2947	GSTM3	ENSG00000068885	57560	IFT80	234	Ueffing	P21266	P21266	transient transfection	HEK293T	WT	vector control	10.7703	0.0017166
ENSG00000259880;ENSG00000145050;ENSG00000249398	7873	MANF	ENSG00000068885	57560	IFT80	234	Ueffing	A8K878	P55145	transient transfection	HEK293T	WT	vector control	10.5932	0.00536338
ENSG00000112335	8724	SNX3	ENSG00000068885	57560	IFT80	234	Ueffing	O60493	O60493	transient transfection	HEK293T	WT	vector control	10.5033	0.000321869
ENSG00000101557	9097	USP14	ENSG00000068885	57560	IFT80	234	Ueffing	P54578	P54578	transient transfection	HEK293T	WT	vector control	9.77691	0.00231742
ENSG00000103351	23059	CLUAP1	ENSG00000068885	57560	IFT80	234	Ueffing	Q96AJ1	Q96AJ1	transient transfection	HEK293T	WT	vector control	9.68573	0.00243026
ENSG00000163344	10654	PMVK	ENSG00000068885	57560	IFT80	234	Ueffing	Q15126	Q15126	transient transfection	HEK293T	WT	vector control	9.41708	0.00061392
ENSG00000109083;ENSG00000262866	90410	IFT20	ENSG00000068885	57560	IFT80	234	Ueffing	Q8IY31	Q8IY31	transient transfection	HEK293T	WT	vector control	9.3547	0.00339527
ENSG00000257727	10330	CNPY2	ENSG00000068885	57560	IFT80	234	Ueffing	Q9Y2B0	Q9Y2B0	transient transfection	HEK293T	WT	vector control	9.20556	0.00895395
ENSG00000168393	1841	DTYMK	ENSG00000068885	57560	IFT80	234	Ueffing	P23919	P23919	transient transfection	HEK293T	WT	vector control	8.97103	0.00980562
ENSG00000138175	403	ARL3	ENSG00000068885	57560	IFT80	234	Ueffing	P36405	P36405	transient transfection	HEK293T	WT	vector control	8.82924	0.000886114
ENSG00000175063	11065	UBE2C	ENSG00000068885	57560	IFT80	234	Ueffing	O00762	O00762	transient transfection	HEK293T	WT	vector control	8.73134	0.000943182
ENSG00000154277	7345	UCHL1	ENSG00000068885	57560	IFT80	234	Ueffing	P09936	P09936	transient transfection	HEK293T	WT	vector control	8.37832	0.00493616
ENSG00000182512	51218	GLRX5	ENSG00000068885	57560	IFT80	234	Ueffing	Q86SX6	Q86SX6	transient transfection	HEK293T	WT	vector control	8.32778	0.00122491
ENSG00000187514	5757	PTMA	ENSG00000068885	57560	IFT80	234	Ueffing	P06454	P06454	transient transfection	HEK293T	WT	vector control	8.15109	0.00561359
ENSG00000197045	2764	GMFB	ENSG00000068885	57560	IFT80	234	Ueffing	P60983	P60983	transient transfection	HEK293T	WT	vector control	7.74533	0.00180819
ENSG00000177889	7334	UBE2N	ENSG00000068885	57560	IFT80	234	Ueffing	P61088	P61088	transient transfection	HEK293T	WT	vector control	7.59783	0.00857367
ENSG00000138002	26160	IFT172	ENSG00000068885	57560	IFT80	234	Ueffing	Q9UG01	Q9UG01	transient transfection	HEK293T	WT	vector control	7.50415	0.00817436
ENSG00000099977	1652	DDT	ENSG00000068885	57560	IFT80	234	Ueffing	P30046	P30046	transient transfection	HEK293T	WT	vector control	7.44113	0.0093582
ENSG00000226417;ENSG00000206394;ENSG00000226651;ENSG00000213719;ENSG00000230685;ENSG00000223639;ENSG00000226248	1192	CLIC1	ENSG00000068885	57560	IFT80	234	Ueffing	O00299	O00299	transient transfection	HEK293T	WT	vector control	7.36333	0.00888869
ENSG00000090013	645	BLVRB	ENSG00000068885	57560	IFT80	234	Ueffing	P30043	P30043	transient transfection	HEK293T	WT	vector control	7.15308	0.00273015
ENSG00000162734	8682	PEA15	ENSG00000068885	57560	IFT80	234	Ueffing	B1AKZ3	Q15121	transient transfection	HEK293T	WT	vector control	6.40328	0.00471842
ENSG00000106636	10652	YKT6	ENSG00000068885	57560	IFT80	234	Ueffing	O15498	O15498	transient transfection	HEK293T	WT	vector control	6.33112	0.00498156
ENSG00000004059	381	ARF5	ENSG00000068885	57560	IFT80	234	Ueffing	P84085	P84085	transient transfection	HEK293T	WT	vector control	6.19003	0.00554394
ENSG00000167468	2879	GPX4	ENSG00000068885	57560	IFT80	234	Ueffing	P36969	P36969	transient transfection	HEK293T	WT	vector control	5.8872	0.00700239
ENSG00000186687	90624	LYRM7	ENSG00000068885	57560	IFT80	234	Ueffing	Q5U5X0	Q5U5X0	transient transfection	HEK293T	WT	vector control	5.87751	0.00705555
ENSG00000117862	51060	TXNDC12	ENSG00000068885	57560	IFT80	234	Ueffing	O95881	O95881	transient transfection	HEK293T	WT	vector control	5.61136	0.00870463
ENSG00000167244	3481	IGF2	ENSG00000068885	57560	IFT80	235	Ueffing	A8K6C9	P01344	transient transfection	HEK293T	WT	vector control	74.9064	7.62e-26
ENSG00000121552	1475	CSTA	ENSG00000068885	57560	IFT80	235	Ueffing	P01040	P01040	transient transfection	HEK293T	WT	vector control	51.9077	7.51e-22
ENSG00000068885	57560	IFT80	ENSG00000068885	57560	IFT80	235	Ueffing	Q9P2H3	Q9P2H3	transient transfection	HEK293T	WT	vector control	36.5596	9.82e-35
ENSG00000161634	117159	DCD	ENSG00000068885	57560	IFT80	235	Ueffing	P81605	P81605	transient transfection	HEK293T	WT	vector control	30.8872	1.25e-20
ENSG00000072315	7224	TRPC5	ENSG00000068885	57560	IFT80	235	Ueffing	Q9UL62	Q9UL62	transient transfection	HEK293T	WT	vector control	21.8694	7.52e-14
ENSG00000262866;ENSG00000109083	90410	IFT20	ENSG00000068885	57560	IFT80	235	Ueffing	Q8IY31	Q8IY31	transient transfection	HEK293T	WT	vector control	18.6211	6.32e-24
ENSG00000158764	142683	ITLN2	ENSG00000068885	57560	IFT80	235	Ueffing	Q8WWU7	Q8WWU7	transient transfection	HEK293T	WT	vector control	18.093	4.66e-15
ENSG00000204104	26146	TRAF3IP1	ENSG00000068885	57560	IFT80	235	Ueffing	A8MTK4	Q8TDR0	transient transfection	HEK293T	WT	vector control	13.8664	1.89e-19
ENSG00000143546	6279	S100A8	ENSG00000068885	57560	IFT80	235	Ueffing	P05109	P05109	transient transfection	HEK293T	WT	vector control	12.652	8.37e-10
ENSG00000103351	23059	CLUAP1	ENSG00000068885	57560	IFT80	235	Ueffing	Q96AJ1	Q96AJ1	transient transfection	HEK293T	WT	vector control	9.98484	5.11e-27
ENSG00000138002	26160	IFT172	ENSG00000068885	57560	IFT80	235	Ueffing	Q9UG01	Q9UG01	transient transfection	HEK293T	WT	vector control	9.47344	8.79e-26
ENSG00000198947	1756	DMD	ENSG00000068885	57560	IFT80	235	Ueffing	P11532	P11532	transient transfection	HEK293T	WT	vector control	8.1586	1.61e-08
ENSG00000114446	55081	IFT57	ENSG00000068885	57560	IFT80	235	Ueffing	B4DQL5	Q9NWB7	transient transfection	HEK293T	WT	vector control	7.78808	3.99e-12
ENSG00000084674	338	APOB	ENSG00000068885	57560	IFT80	235	Ueffing	P04114	P04114	transient transfection	HEK293T	WT	vector control	7.58092	5.08e-08
ENSG00000029725	9135	RABEP1	ENSG00000068885	57560	IFT80	235	Ueffing	Q15276	Q15276	transient transfection	HEK293T	WT	vector control	5.6164	3.06e-05
ENSG00000109756	9693	RAPGEF2	ENSG00000068885	57560	IFT80	235	Ueffing	Q9Y4G8	Q9Y4G8	transient transfection	HEK293T	WT	vector control	5.59803	8.77e-09
ENSG00000087263	55239	OGFOD1	ENSG00000068885	57560	IFT80	235	Ueffing	Q8N543	Q8N543	transient transfection	HEK293T	WT	vector control	5.3193	7.24e-06
ENSG00000123143	5585	PKN1	ENSG00000068885	57560	IFT80	235	Ueffing	Q16512	Q16512	transient transfection	HEK293T	WT	vector control	4.6576	0.000197552
ENSG00000198265	9931	HELZ	ENSG00000068885	57560	IFT80	235	Ueffing	P42694	P42694	transient transfection	HEK293T	WT	vector control	4.63426	0.000207115
ENSG00000134186	55119	PRPF38B	ENSG00000068885	57560	IFT80	235	Ueffing	Q5VTL8	Q5VTL8	transient transfection	HEK293T	WT	vector control	4.1999	0.00050761
ENSG00000198722	10497	UNC13B	ENSG00000068885	57560	IFT80	235	Ueffing	B1AM27	O14795	transient transfection	HEK293T	WT	vector control	4.1323	0.000585298
ENSG00000126226	55795	PCID2	ENSG00000068885	57560	IFT80	235	Ueffing	Q5JVF3	Q5JVF3	transient transfection	HEK293T	WT	vector control	4.0458	0.000703093
ENSG00000100811	7528	YY1	ENSG00000068885	57560	IFT80	235	Ueffing	P25490	P25490	transient transfection	HEK293T	WT	vector control	3.9583	0.000847505
ENSG00000214026	6150	MRPL23	ENSG00000068885	57560	IFT80	235	Ueffing	Q16540	Q16540	transient transfection	HEK293T	WT	vector control	3.73986	0.000397409
ENSG00000153904	23576	DDAH1	ENSG00000068885	57560	IFT80	235	Ueffing	O94760	O94760	transient transfection	HEK293T	WT	vector control	3.58565	0.000603454
ENSG00000169299	55276	PGM2	ENSG00000068885	57560	IFT80	235	Ueffing	Q96G03	Q96G03	transient transfection	HEK293T	WT	vector control	3.5576	0.00065142
ENSG00000157483	4643	MYO1E	ENSG00000068885	57560	IFT80	235	Ueffing	Q12965	Q12965	transient transfection	HEK293T	WT	vector control	3.5543	0.00204261
ENSG00000139428	326625	MMAB	ENSG00000068885	57560	IFT80	235	Ueffing	Q96EY8	Q96EY8	transient transfection	HEK293T	WT	vector control	3.46643	0.000836127
ENSG00000198648	27347	STK39	ENSG00000068885	57560	IFT80	235	Ueffing	Q9UEW8	Q9UEW8	transient transfection	HEK293T	WT	vector control	3.432	0.00268061
ENSG00000167397	79001	VKORC1	ENSG00000068885	57560	IFT80	235	Ueffing	Q9BQB6	Q9BQB6	transient transfection	HEK293T	WT	vector control	3.4102	0.00281442
ENSG00000132388	7326	UBE2G1	ENSG00000068885	57560	IFT80	235	Ueffing	P62253	P62253	transient transfection	HEK293T	WT	vector control	3.2916	0.00367355
ENSG00000198954	26128	KIAA1279	ENSG00000068885	57560	IFT80	235	Ueffing	Q96EK5	Q96EK5	transient transfection	HEK293T	WT	vector control	3.2051	4.07e-07
ENSG00000197444	55753	OGDHL	ENSG00000068885	57560	IFT80	235	Ueffing	Q9ULD0	Q9ULD0	transient transfection	HEK293T	WT	vector control	3.20022	0.000162227
ENSG00000237190	91368	CDKN2AIPNL	ENSG00000068885	57560	IFT80	235	Ueffing	Q96HQ2	Q96HQ2	transient transfection	HEK293T	WT	vector control	3.11	0.00554808
ENSG00000198189	51170	HSD17B11	ENSG00000068885	57560	IFT80	235	Ueffing	Q8NBQ5	Q8NBQ5	transient transfection	HEK293T	WT	vector control	3.0966	0.00572061
ENSG00000143624	65123	INTS3	ENSG00000068885	57560	IFT80	235	Ueffing	Q68E01	Q68E01	transient transfection	HEK293T	WT	vector control	3.0332	0.006615
ENSG00000137996	8634	RTCA	ENSG00000068885	57560	IFT80	235	Ueffing	O00442	O00442	transient transfection	HEK293T	WT	vector control	2.94621	0.00357448
ENSG00000132471	23558	WBP2	ENSG00000068885	57560	IFT80	235	Ueffing	Q969T9	Q969T9	transient transfection	HEK293T	WT	vector control	2.91419	0.000570093
ENSG00000178425	221294	NT5DC1	ENSG00000068885	57560	IFT80	235	Ueffing	Q5TFE4	Q5TFE4	transient transfection	HEK293T	WT	vector control	2.8929	0.00415837
ENSG00000100077	157	ADRBK2	ENSG00000068885	57560	IFT80	235	Ueffing	P35626	P35626	transient transfection	HEK293T	WT	vector control	2.864	0.00977497
ENSG00000105216;ENSG00000257103	26065	LSM14A	ENSG00000068885	57560	IFT80	235	Ueffing	Q8ND56	Q8ND56	transient transfection	HEK293T	WT	vector control	2.8147	0.0051952
ENSG00000149313	60496	AASDHPPT	ENSG00000068885	57560	IFT80	235	Ueffing	Q9NRN7	Q9NRN7	transient transfection	HEK293T	WT	vector control	2.7353	0.00125406
ENSG00000163104	56916	SMARCAD1	ENSG00000068885	57560	IFT80	235	Ueffing	Q9H4L7	Q9H4L7	transient transfection	HEK293T	WT	vector control	2.7293	0.00663033
ENSG00000111540	5869	RAB5B	ENSG00000068885	57560	IFT80	235	Ueffing	P61020	P61020	transient transfection	HEK293T	WT	vector control	2.72025	0.00680418
ENSG00000172939	9943	OXSR1	ENSG00000068885	57560	IFT80	235	Ueffing	O95747	O95747	transient transfection	HEK293T	WT	vector control	2.71514	2.16e-05
ENSG00000141564	57521	RPTOR	ENSG00000068885	57560	IFT80	235	Ueffing	Q8N122	Q8N122	transient transfection	HEK293T	WT	vector control	2.6925	0.00736688
ENSG00000153574	22934	RPIA	ENSG00000068885	57560	IFT80	235	Ueffing	P49247	P49247	transient transfection	HEK293T	WT	vector control	2.67507	0.00774419
ENSG00000105726	57130	ATP13A1	ENSG00000068885	57560	IFT80	235	Ueffing	Q9HD20	Q9HD20	transient transfection	HEK293T	WT	vector control	2.6475	0.00838105
ENSG00000114491	7372	UMPS	ENSG00000068885	57560	IFT80	235	Ueffing	P11172	P11172	transient transfection	HEK293T	WT	vector control	2.62769	4.36e-05
ENSG00000002834	3927	LASP1	ENSG00000068885	57560	IFT80	235	Ueffing	Q14847	Q14847	transient transfection	HEK293T	WT	vector control	2.6097	0.00934131
ENSG00000123136	10212	DDX39A	ENSG00000068885	57560	IFT80	235	Ueffing	O00148	O00148	transient transfection	HEK293T	WT	vector control	2.54285	0.00292339
ENSG00000165118	84267	C9orf64	ENSG00000068885	57560	IFT80	235	Ueffing	Q5T6V5	Q5T6V5	transient transfection	HEK293T	WT	vector control	2.44903	0.00440759
ENSG00000086475	22929	SEPHS1	ENSG00000068885	57560	IFT80	235	Ueffing	P49903	P49903	transient transfection	HEK293T	WT	vector control	2.41538	0.00510452
ENSG00000105953	4967	OGDH	ENSG00000068885	57560	IFT80	235	Ueffing	Q02218	Q02218	transient transfection	HEK293T	WT	vector control	2.40756	0.0069308
ENSG00000075618	6624	FSCN1	ENSG00000068885	57560	IFT80	235	Ueffing	Q96IH1	Q16658	transient transfection	HEK293T	WT	vector control	2.34984	0.00880731
ENSG00000090861	16	AARS	ENSG00000068885	57560	IFT80	235	Ueffing	P49588	P49588	transient transfection	HEK293T	WT	vector control	2.34223	0.00908911
ENSG00000116005	51449	PCYOX1	ENSG00000068885	57560	IFT80	235	Ueffing	Q9UHG3	Q9UHG3	transient transfection	HEK293T	WT	vector control	2.29772	0.00850439
ENSG00000130764	57470	LRRC47	ENSG00000068885	57560	IFT80	235	Ueffing	Q8N1G4	Q8N1G4	transient transfection	HEK293T	WT	vector control	2.29144	0.00873829
ENSG00000033178	55236	UBA6	ENSG00000068885	57560	IFT80	235	Ueffing	A0AVT1	A0AVT1	transient transfection	HEK293T	WT	vector control	2.27821	0.000688458
ENSG00000091527	55573	CDV3	ENSG00000068885	57560	IFT80	235	Ueffing	Q9UKY7	Q9UKY7	transient transfection	HEK293T	WT	vector control	2.21065	0.00115703
ENSG00000100226	9567	GTPBP1	ENSG00000068885	57560	IFT80	235	Ueffing	O00178	O00178	transient transfection	HEK293T	WT	vector control	2.16523	0.0016343
ENSG00000110711	9049	AIP	ENSG00000068885	57560	IFT80	235	Ueffing	A5JGZ4	O00170	transient transfection	HEK293T	WT	vector control	2.16162	0.00167947
ENSG00000197299	641	BLM	ENSG00000068885	57560	IFT80	235	Ueffing	P54132	P54132	transient transfection	HEK293T	WT	vector control	2.15081	0.00182242
ENSG00000107959	10531	PITRM1	ENSG00000068885	57560	IFT80	235	Ueffing	Q5JRX3	Q5JRX3	transient transfection	HEK293T	WT	vector control	2.11118	0.0024543
ENSG00000101557	9097	USP14	ENSG00000068885	57560	IFT80	235	Ueffing	P54578	P54578	transient transfection	HEK293T	WT	vector control	2.0766	0.00317501
ENSG00000113312	7265	TTC1	ENSG00000068885	57560	IFT80	235	Ueffing	Q99614	Q99614	transient transfection	HEK293T	WT	vector control	2.05757	0.00365453
ENSG00000164104	3148	HMGB2	ENSG00000068885	57560	IFT80	235	Ueffing	P26583	P26583	transient transfection	HEK293T	WT	vector control	2.05103	0.00383492
ENSG00000140263	6652	SORD	ENSG00000068885	57560	IFT80	235	Ueffing	Q00796	Q00796	transient transfection	HEK293T	WT	vector control	2.02974	0.00448353
ENSG00000132002	3337	DNAJB1	ENSG00000068885	57560	IFT80	235	Ueffing	P25685	P25685	transient transfection	HEK293T	WT	vector control	1.99974	0.00557876
ENSG00000196586	4646	MYO6	ENSG00000068885	57560	IFT80	235	Ueffing	Q14784	Q9UM54	transient transfection	HEK293T	WT	vector control	1.98548	0.00618525
ENSG00000014216	823	CAPN1	ENSG00000068885	57560	IFT80	235	Ueffing	P07384	P07384	transient transfection	HEK293T	WT	vector control	1.92745	0.00936526
ENSG00000167770	55611	OTUB1	ENSG00000068885	57560	IFT80	235	Ueffing	B4DPD5	Q96FW1	transient transfection	HEK293T	WT	vector control	1.92001	0.00987127
ENSG00000143546	6279	S100A8	ENSG00000068885	57560	IFT80	236	Ueffing	P05109	P05109	transient transfection	HEK293T	WT	vector control	58.8765	0
ENSG00000161634	117159	DCD	ENSG00000068885	57560	IFT80	236	Ueffing	P81605	P81605	transient transfection	HEK293T	WT	vector control	41.0815	0
ENSG00000068885	57560	IFT80	ENSG00000068885	57560	IFT80	236	Ueffing	Q9P2H3	Q9P2H3	transient transfection	HEK293T	WT	vector control	27.7972	0
ENSG00000178372	51806	CALML5	ENSG00000068885	57560	IFT80	236	Ueffing	Q9NZT1	Q9NZT1	transient transfection	HEK293T	WT	vector control	18.64	0
ENSG00000092295	7051	TGM1	ENSG00000068885	57560	IFT80	236	Ueffing	P22735	P22735	transient transfection	HEK293T	WT	vector control	17.1353	0
ENSG00000143556	6278	S100A7	ENSG00000068885	57560	IFT80	236	Ueffing	P31151	P31151	transient transfection	HEK293T	WT	vector control	16.8783	0
ENSG00000211896	3500	IGHG1	ENSG00000068885	57560	IFT80	236	Ueffing	Q7Z351	P01857	transient transfection	HEK293T	WT	vector control	12.8773	0
ENSG00000109083;ENSG00000262866	90410	IFT20	ENSG00000068885	57560	IFT80	236	Ueffing	Q8IY31	Q8IY31	transient transfection	HEK293T	WT	vector control	11.2575	0
ENSG00000163220	6280	S100A9	ENSG00000068885	57560	IFT80	236	Ueffing	P06702	P06702	transient transfection	HEK293T	WT	vector control	11.2012	0
ENSG00000203786	448834	KPRP	ENSG00000068885	57560	IFT80	236	Ueffing	Q5T749	Q5T749	transient transfection	HEK293T	WT	vector control	10.0083	0
ENSG00000204104	26146	TRAF3IP1	ENSG00000068885	57560	IFT80	236	Ueffing	A8MTK4	Q8TDR0	transient transfection	HEK293T	WT	vector control	9.85765	0
ENSG00000138002	26160	IFT172	ENSG00000068885	57560	IFT80	236	Ueffing	Q9UG01	Q9UG01	transient transfection	HEK293T	WT	vector control	8.10169	0
ENSG00000205076;ENSG00000178934	653499;3963	LGALS7B;LGALS7	ENSG00000068885	57560	IFT80	236	Ueffing	P47929	P47929	transient transfection	HEK293T	WT	vector control	8.05672	1.14e-39
ENSG00000121552	1475	CSTA	ENSG00000068885	57560	IFT80	236	Ueffing	P01040	P01040	transient transfection	HEK293T	WT	vector control	7.43762	0
ENSG00000206073	6318	SERPINB4	ENSG00000068885	57560	IFT80	236	Ueffing	P48594	P48594	transient transfection	HEK293T	WT	vector control	7.26744	5.39e-36
ENSG00000057149	6317	SERPINB3	ENSG00000068885	57560	IFT80	236	Ueffing	P29508	P29508	transient transfection	HEK293T	WT	vector control	6.82128	1.14e-39
ENSG00000072864	54820	NDE1	ENSG00000068885	57560	IFT80	236	Ueffing	Q9NXR1	Q9NXR1	transient transfection	HEK293T	WT	vector control	6.0966	0
ENSG00000072315	7224	TRPC5	ENSG00000068885	57560	IFT80	236	Ueffing	Q9UL62	Q9UL62	transient transfection	HEK293T	WT	vector control	6.05856	3.89e-35
ENSG00000163216	6703	SPRR2D	ENSG00000068885	57560	IFT80	236	Ueffing	P22532	P22532	transient transfection	HEK293T	WT	vector control	5.73526	2.91e-28
ENSG00000114446	55081	IFT57	ENSG00000068885	57560	IFT80	236	Ueffing	B4DQL5	Q9NWB7	transient transfection	HEK293T	WT	vector control	5.63959	0
ENSG00000173801;ENSG00000261577	3728	JUP	ENSG00000068885	57560	IFT80	236	Ueffing	P14923	P14923	transient transfection	HEK293T	WT	vector control	5.58374	3.49e-32
ENSG00000158764	142683	ITLN2	ENSG00000068885	57560	IFT80	236	Ueffing	Q8WWU7	Q8WWU7	transient transfection	HEK293T	WT	vector control	5.40511	4.8e-31
ENSG00000103351	23059	CLUAP1	ENSG00000068885	57560	IFT80	236	Ueffing	Q96AJ1	Q96AJ1	transient transfection	HEK293T	WT	vector control	4.53868	0
ENSG00000113272	54974	THG1L	ENSG00000068885	57560	IFT80	236	Ueffing	Q9NWX6	Q9NWX6	transient transfection	HEK293T	WT	vector control	3.89458	9.03e-21
ENSG00000105141	23581	CASP14	ENSG00000068885	57560	IFT80	236	Ueffing	P31944	P31944	transient transfection	HEK293T	WT	vector control	3.65539	2.94e-16
ENSG00000135046	301	ANXA1	ENSG00000068885	57560	IFT80	236	Ueffing	P04083	P04083	transient transfection	HEK293T	WT	vector control	3.6166	9.11e-29
ENSG00000090382	4069	LYZ	ENSG00000068885	57560	IFT80	236	Ueffing	P61626	P61626	transient transfection	HEK293T	WT	vector control	3.52221	1.15e-27
ENSG00000085871	4258	MGST2	ENSG00000068885	57560	IFT80	236	Ueffing	Q99735	Q99735	transient transfection	HEK293T	WT	vector control	2.8078	3.73e-19
ENSG00000138495	10063	COX17	ENSG00000068885	57560	IFT80	236	Ueffing	Q14061	Q14061	transient transfection	HEK293T	WT	vector control	2.63585	4.44e-17
ENSG00000136819	51759	C9orf78	ENSG00000068885	57560	IFT80	236	Ueffing	Q9NZ63	Q9NZ63	transient transfection	HEK293T	WT	vector control	2.52005	5.27e-09
ENSG00000119596	56252	YLPM1	ENSG00000068885	57560	IFT80	236	Ueffing	B4DMQ9	P49750	transient transfection	HEK293T	WT	vector control	2.34971	6.61e-08
ENSG00000096872	80173	IFT74	ENSG00000068885	57560	IFT80	236	Ueffing	Q96LB3	Q96LB3	transient transfection	HEK293T	WT	vector control	2.30835	6.9e-09
ENSG00000124222	8675	STX16	ENSG00000068885	57560	IFT80	236	Ueffing	Q59G13	O14662	transient transfection	HEK293T	WT	vector control	2.29468	8.76e-09
ENSG00000131844	64087	MCCC2	ENSG00000068885	57560	IFT80	236	Ueffing	Q9HCC0	Q9HCC0	transient transfection	HEK293T	WT	vector control	2.26512	1.77e-17
ENSG00000132541	10247	HRSP12	ENSG00000068885	57560	IFT80	236	Ueffing	P52758	P52758	transient transfection	HEK293T	WT	vector control	2.23624	2.77e-12
ENSG00000198830	3151	HMGN2	ENSG00000068885	57560	IFT80	236	Ueffing	P05204	P05204	transient transfection	HEK293T	WT	vector control	2.22613	4.08e-07
ENSG00000175054	545	ATR	ENSG00000068885	57560	IFT80	236	Ueffing	Q13535	Q13535	transient transfection	HEK293T	WT	vector control	2.15708	1.12e-06
ENSG00000128581	64792	RABL5	ENSG00000068885	57560	IFT80	236	Ueffing	Q9H7X7	Q9H7X7	transient transfection	HEK293T	WT	vector control	2.12047	1.9e-06
ENSG00000146386	58527	ABRACL	ENSG00000068885	57560	IFT80	236	Ueffing	Q9P1F3	Q9P1F3	transient transfection	HEK293T	WT	vector control	1.955	2.03e-05
ENSG00000117984	1509	CTSD	ENSG00000068885	57560	IFT80	236	Ueffing	P07339	P07339	transient transfection	HEK293T	WT	vector control	1.9387	2.56e-05
ENSG00000105948	79989	TTC26	ENSG00000068885	57560	IFT80	236	Ueffing	A0AVF1	A0AVF1	transient transfection	HEK293T	WT	vector control	1.92079	3.29e-05
ENSG00000160862	563	AZGP1	ENSG00000068885	57560	IFT80	236	Ueffing	P25311	P25311	transient transfection	HEK293T	WT	vector control	1.89758	7.52e-06
ENSG00000122026	6144	RPL21	ENSG00000068885	57560	IFT80	236	Ueffing	P46778	P46778	transient transfection	HEK293T	WT	vector control	1.84169	1.87e-05
ENSG00000174748	6138	RPL15	ENSG00000068885	57560	IFT80	236	Ueffing	P61313	P61313	transient transfection	HEK293T	WT	vector control	1.8186	2.72e-05
ENSG00000109475	6164	RPL34	ENSG00000068885	57560	IFT80	236	Ueffing	P49207	P49207	transient transfection	HEK293T	WT	vector control	1.80563	3.35e-05
ENSG00000164687	2171	FABP5	ENSG00000068885	57560	IFT80	236	Ueffing	Q01469	Q01469	transient transfection	HEK293T	WT	vector control	1.80272	2.6e-07
ENSG00000081870	51668	HSPB11	ENSG00000068885	57560	IFT80	236	Ueffing	Q9Y547	Q9Y547	transient transfection	HEK293T	WT	vector control	1.8014	3.59e-05
ENSG00000105640	6142	RPL18A	ENSG00000068885	57560	IFT80	236	Ueffing	Q02543	Q02543	transient transfection	HEK293T	WT	vector control	1.7998	2.8e-07
ENSG00000142541	23521	RPL13A	ENSG00000068885	57560	IFT80	236	Ueffing	P40429	P40429	transient transfection	HEK293T	WT	vector control	1.74201	9.21e-05
ENSG00000188846	9045	RPL14	ENSG00000068885	57560	IFT80	236	Ueffing	P50914	P50914	transient transfection	HEK293T	WT	vector control	1.73829	0.000396663
ENSG00000169139	7336	UBE2V2	ENSG00000068885	57560	IFT80	236	Ueffing	Q15819	Q15819	transient transfection	HEK293T	WT	vector control	1.73512	0.000102627
ENSG00000197045	2764	GMFB	ENSG00000068885	57560	IFT80	236	Ueffing	P60983	P60983	transient transfection	HEK293T	WT	vector control	1.72912	0.000447852
ENSG00000161016	6132	RPL8	ENSG00000068885	57560	IFT80	236	Ueffing	P62917	P62917	transient transfection	HEK293T	WT	vector control	1.72332	1.85e-06
ENSG00000103187	23406	COTL1	ENSG00000068885	57560	IFT80	236	Ueffing	Q14019	Q14019	transient transfection	HEK293T	WT	vector control	1.72041	0.000129128
ENSG00000130255	25873	RPL36	ENSG00000068885	57560	IFT80	236	Ueffing	Q9Y3U8	Q9Y3U8	transient transfection	HEK293T	WT	vector control	1.71946	0.000508652
ENSG00000063177	6141	RPL18	ENSG00000068885	57560	IFT80	236	Ueffing	Q07020	Q07020	transient transfection	HEK293T	WT	vector control	1.70856	2.65e-06
ENSG00000174444	6124	RPL4	ENSG00000068885	57560	IFT80	236	Ueffing	P36578	P36578	transient transfection	HEK293T	WT	vector control	1.70677	2.76e-06
ENSG00000198755	4736	RPL10A	ENSG00000068885	57560	IFT80	236	Ueffing	P62906	P62906	transient transfection	HEK293T	WT	vector control	1.69176	3.96e-06
ENSG00000163344	10654	PMVK	ENSG00000068885	57560	IFT80	236	Ueffing	Q15126	Q15126	transient transfection	HEK293T	WT	vector control	1.68985	0.00074912
ENSG00000174917	125988	C19orf70	ENSG00000068885	57560	IFT80	236	Ueffing	Q5XKP0	Q5XKP0	transient transfection	HEK293T	WT	vector control	1.67467	0.000911962
ENSG00000100241	6305	SBF1	ENSG00000068885	57560	IFT80	236	Ueffing	O95248	O95248	transient transfection	HEK293T	WT	vector control	1.66542	0.00102737
ENSG00000138175	403	ARL3	ENSG00000068885	57560	IFT80	236	Ueffing	P36405	P36405	transient transfection	HEK293T	WT	vector control	1.66174	0.00107704
ENSG00000182899	6165	RPL35A	ENSG00000068885	57560	IFT80	236	Ueffing	P18077	P18077	transient transfection	HEK293T	WT	vector control	1.64645	1.16e-05
ENSG00000100360	11020	IFT27	ENSG00000068885	57560	IFT80	236	Ueffing	Q9BW83	Q9BW83	transient transfection	HEK293T	WT	vector control	1.64457	0.000413103
ENSG00000089009	6128	RPL6	ENSG00000068885	57560	IFT80	236	Ueffing	B2R4K7	Q02878	transient transfection	HEK293T	WT	vector control	1.64388	1.23e-05
ENSG00000197958	6136	RPL12	ENSG00000068885	57560	IFT80	236	Ueffing	P30050	P30050	transient transfection	HEK293T	WT	vector control	1.63782	1.42e-05
ENSG00000112339	10767	HBS1L	ENSG00000068885	57560	IFT80	236	Ueffing	Q9Y450	Q9Y450	transient transfection	HEK293T	WT	vector control	1.63607	0.000469471
ENSG00000156482	6156	RPL30	ENSG00000068885	57560	IFT80	236	Ueffing	P62888	P62888	transient transfection	HEK293T	WT	vector control	1.63086	1.67e-05
ENSG00000100316	6122	RPL3	ENSG00000068885	57560	IFT80	236	Ueffing	P39023	P39023	transient transfection	HEK293T	WT	vector control	1.60963	0.000696406
ENSG00000175334	8815	BANF1	ENSG00000068885	57560	IFT80	236	Ueffing	O75531	O75531	transient transfection	HEK293T	WT	vector control	1.5988	0.000817165
ENSG00000129235	84817	TXNDC17	ENSG00000068885	57560	IFT80	236	Ueffing	Q9BRA2	Q9BRA2	transient transfection	HEK293T	WT	vector control	1.59793	0.000827697
ENSG00000067177	5255	PHKA1	ENSG00000068885	57560	IFT80	236	Ueffing	A6NMN0	P46020	transient transfection	HEK293T	WT	vector control	1.59179	0.00260247
ENSG00000145050;ENSG00000249398;ENSG00000259880	7873	MANF	ENSG00000068885	57560	IFT80	236	Ueffing	A8K878	P55145	transient transfection	HEK293T	WT	vector control	1.57995	0.0030117
ENSG00000170727;ENSG00000261236	23246	BOP1	ENSG00000068885	57560	IFT80	236	Ueffing	Q14137	Q14137	transient transfection	HEK293T	WT	vector control	1.56752	0.00350719
ENSG00000104805	4924	NUCB1	ENSG00000068885	57560	IFT80	236	Ueffing	Q02818	Q02818	transient transfection	HEK293T	WT	vector control	1.5648	0.00134165
ENSG00000156735	9530	BAG4	ENSG00000068885	57560	IFT80	236	Ueffing	O95429	O95429	transient transfection	HEK293T	WT	vector control	1.56248	0.00372957
ENSG00000147604	6129	RPL7	ENSG00000068885	57560	IFT80	236	Ueffing	P18124	P18124	transient transfection	HEK293T	WT	vector control	1.56097	8.22e-05
ENSG00000131469	6155	RPL27	ENSG00000068885	57560	IFT80	236	Ueffing	P61353	P61353	transient transfection	HEK293T	WT	vector control	1.55887	2.86e-06
ENSG00000116171	6342	SCP2	ENSG00000068885	57560	IFT80	236	Ueffing	P22307	P22307	transient transfection	HEK293T	WT	vector control	1.55193	0.00161437
ENSG00000131171	6451	SH3BGRL	ENSG00000068885	57560	IFT80	236	Ueffing	O75368	O75368	transient transfection	HEK293T	WT	vector control	1.55093	0.00428974
ENSG00000167526	6137	RPL13	ENSG00000068885	57560	IFT80	236	Ueffing	P26373	P26373	transient transfection	HEK293T	WT	vector control	1.51682	1.06e-05
ENSG00000089220	5037	PEBP1	ENSG00000068885	57560	IFT80	236	Ueffing	P30086	P30086	transient transfection	HEK293T	WT	vector control	1.51679	1.06e-05
ENSG00000104267	760	CA2	ENSG00000068885	57560	IFT80	236	Ueffing	P00918	P00918	transient transfection	HEK293T	WT	vector control	1.5147	1.13e-05
ENSG00000175063	11065	UBE2C	ENSG00000068885	57560	IFT80	236	Ueffing	O00762	O00762	transient transfection	HEK293T	WT	vector control	1.50575	0.00734418
ENSG00000143545	5872	RAB13	ENSG00000068885	57560	IFT80	236	Ueffing	P51153	P51153	transient transfection	HEK293T	WT	vector control	1.4983	0.00343381
ENSG00000118096	56912	IFT46	ENSG00000068885	57560	IFT80	236	Ueffing	Q9NQC8	Q9NQC8	transient transfection	HEK293T	WT	vector control	1.48771	0.00397239
ENSG00000108107	6158	RPL28	ENSG00000068885	57560	IFT80	236	Ueffing	P46779	P46779	transient transfection	HEK293T	WT	vector control	1.47458	0.000530792
ENSG00000102189	8411	EEA1	ENSG00000068885	57560	IFT80	236	Ueffing	Q15075	Q15075	transient transfection	HEK293T	WT	vector control	1.47383	0.00479959
ENSG00000174238	5306	PITPNA	ENSG00000068885	57560	IFT80	236	Ueffing	Q00169	Q00169	transient transfection	HEK293T	WT	vector control	1.47223	0.00490449
ENSG00000155368	1622	DBI	ENSG00000068885	57560	IFT80	236	Ueffing	P07108	P07108	transient transfection	HEK293T	WT	vector control	1.46704	0.00526095
ENSG00000162244	6159	RPL29	ENSG00000068885	57560	IFT80	236	Ueffing	A8K0H3	P47914	transient transfection	HEK293T	WT	vector control	1.46514	0.00539764
ENSG00000177889	7334	UBE2N	ENSG00000068885	57560	IFT80	236	Ueffing	P61088	P61088	transient transfection	HEK293T	WT	vector control	1.45152	7.42e-05
ENSG00000078140	3093	UBE2K	ENSG00000068885	57560	IFT80	236	Ueffing	P61086	P61086	transient transfection	HEK293T	WT	vector control	1.45025	0.00658727
ENSG00000171530	6902	TBCA	ENSG00000068885	57560	IFT80	236	Ueffing	O75347	O75347	transient transfection	HEK293T	WT	vector control	1.44499	2.57e-05
ENSG00000089157	6175	RPLP0	ENSG00000068885	57560	IFT80	236	Ueffing	P05388	P05388	transient transfection	HEK293T	WT	vector control	1.43855	0.000107707
ENSG00000169627;ENSG00000183336	552900;654483	BOLA2;BOLA2B	ENSG00000068885	57560	IFT80	236	Ueffing	Q9H3K6	Q9H3K6	transient transfection	HEK293T	WT	vector control	1.43201	0.00837922
ENSG00000172115	54205	CYCS	ENSG00000068885	57560	IFT80	236	Ueffing	P99999	P99999	transient transfection	HEK293T	WT	vector control	1.4271	0.00139789
ENSG00000116030	7341	SUMO1	ENSG00000068885	57560	IFT80	236	Ueffing	B8ZZN6	P63165	transient transfection	HEK293T	WT	vector control	1.42297	0.00942677
ENSG00000154277	7345	UCHL1	ENSG00000068885	57560	IFT80	236	Ueffing	P09936	P09936	transient transfection	HEK293T	WT	vector control	1.41802	0.000192192
ENSG00000125868	11034	DSTN	ENSG00000068885	57560	IFT80	236	Ueffing	P60981	P60981	transient transfection	HEK293T	WT	vector control	1.4137	0.00182196
ENSG00000175606	54968	TMEM70	ENSG00000068885	57560	IFT80	236	Ueffing	Q9BUB7	Q9BUB7	transient transfection	HEK293T	WT	vector control	1.4099	0.00196303
ENSG00000100889	5106	PCK2	ENSG00000068885	57560	IFT80	236	Ueffing	Q16822	Q16822	transient transfection	HEK293T	WT	vector control	1.40406	0.000282836
ENSG00000142945	11004	KIF2C	ENSG00000068885	57560	IFT80	236	Ueffing	Q99661	Q99661	transient transfection	HEK293T	WT	vector control	1.4006	0.00235262
ENSG00000090273	10726	NUDC	ENSG00000068885	57560	IFT80	236	Ueffing	Q9Y266	Q9Y266	transient transfection	HEK293T	WT	vector control	1.39631	0.000118959
ENSG00000158793	4817	NIT1	ENSG00000068885	57560	IFT80	236	Ueffing	Q86X76	Q86X76	transient transfection	HEK293T	WT	vector control	1.37964	0.00351319
ENSG00000150768;ENSG00000263032	1737	DLAT	ENSG00000068885	57560	IFT80	236	Ueffing	P10515	P10515	transient transfection	HEK293T	WT	vector control	1.37895	0.00355915
ENSG00000129559	4738	NEDD8	ENSG00000068885	57560	IFT80	236	Ueffing	Q15843	Q15843	transient transfection	HEK293T	WT	vector control	1.37168	0.00408034
ENSG00000196262	5478	PPIA	ENSG00000068885	57560	IFT80	236	Ueffing	P62937	P62937	transient transfection	HEK293T	WT	vector control	1.36855	0.000274397
ENSG00000172757	1072	CFL1	ENSG00000068885	57560	IFT80	236	Ueffing	P23528	P23528	transient transfection	HEK293T	WT	vector control	1.36562	0.00029925
ENSG00000132507	1984	EIF5A	ENSG00000068885	57560	IFT80	236	Ueffing	P63241	P63241	transient transfection	HEK293T	WT	vector control	1.36529	0.000302112
ENSG00000163682	6133	RPL9	ENSG00000068885	57560	IFT80	236	Ueffing	P32969	P32969	transient transfection	HEK293T	WT	vector control	1.36135	0.00494478
ENSG00000261109;ENSG00000178209	5339	PLEC	ENSG00000068885	57560	IFT80	236	Ueffing	Q15149	Q15149	transient transfection	HEK293T	WT	vector control	1.35673	0.00538371
ENSG00000131236	10487	CAP1	ENSG00000068885	57560	IFT80	236	Ueffing	B4DNA3	Q01518	transient transfection	HEK293T	WT	vector control	1.3567	0.000999584
ENSG00000117448	10327	AKR1A1	ENSG00000068885	57560	IFT80	236	Ueffing	P14550	P14550	transient transfection	HEK293T	WT	vector control	1.35331	0.00573252
ENSG00000198931	353	APRT	ENSG00000068885	57560	IFT80	236	Ueffing	P07741	P07741	transient transfection	HEK293T	WT	vector control	1.35317	0.00574711
ENSG00000142168	6647	SOD1	ENSG00000068885	57560	IFT80	236	Ueffing	P00441	P00441	transient transfection	HEK293T	WT	vector control	1.35151	0.00114264
ENSG00000167699	51031	GLOD4	ENSG00000068885	57560	IFT80	236	Ueffing	A8K8F0	Q9HC38	transient transfection	HEK293T	WT	vector control	1.3496	0.0061336
ENSG00000177600	6181	RPLP2	ENSG00000068885	57560	IFT80	236	Ueffing	P05387	P05387	transient transfection	HEK293T	WT	vector control	1.34622	0.00130819
ENSG00000133112	7178	TPT1	ENSG00000068885	57560	IFT80	236	Ueffing	Q5W0H4	P13693	transient transfection	HEK293T	WT	vector control	1.33938	0.00155575
ENSG00000116560	6421	SFPQ	ENSG00000068885	57560	IFT80	236	Ueffing	P23246	P23246	transient transfection	HEK293T	WT	vector control	1.33509	0.000722435
ENSG00000134744	23318	ZCCHC11	ENSG00000068885	57560	IFT80	236	Ueffing	Q5TAX3	Q5TAX3	transient transfection	HEK293T	WT	vector control	1.33369	0.00816664
ENSG00000004455	204	AK2	ENSG00000068885	57560	IFT80	236	Ueffing	P54819	P54819	transient transfection	HEK293T	WT	vector control	1.3333	0.00181194
ENSG00000167770	55611	OTUB1	ENSG00000068885	57560	IFT80	236	Ueffing	B4DPD5	Q96FW1	transient transfection	HEK293T	WT	vector control	1.33174	0.00188372
ENSG00000099977	1652	DDT	ENSG00000068885	57560	IFT80	236	Ueffing	P30046	P30046	transient transfection	HEK293T	WT	vector control	1.33093	0.00857828
ENSG00000142676	6135	RPL11	ENSG00000068885	57560	IFT80	236	Ueffing	P62913	P62913	transient transfection	HEK293T	WT	vector control	1.31075	0.00315159
ENSG00000085662	231	AKR1B1	ENSG00000068885	57560	IFT80	236	Ueffing	P15121	P15121	transient transfection	HEK293T	WT	vector control	1.29588	0.00449082
ENSG00000223639;ENSG00000226248;ENSG00000226417;ENSG00000206394;ENSG00000226651;ENSG00000213719;ENSG00000230685	1192	CLIC1	ENSG00000068885	57560	IFT80	236	Ueffing	O00299	O00299	transient transfection	HEK293T	WT	vector control	1.29262	0.0048471
ENSG00000116288	11315	PARK7	ENSG00000068885	57560	IFT80	236	Ueffing	Q99497	Q99497	transient transfection	HEK293T	WT	vector control	1.29076	0.00506222
ENSG00000143761	375	ARF1	ENSG00000068885	57560	IFT80	236	Ueffing	P84077	P84077	transient transfection	HEK293T	WT	vector control	1.27701	0.00694573
ENSG00000124767	2739	GLO1	ENSG00000068885	57560	IFT80	236	Ueffing	Q04760	Q04760	transient transfection	HEK293T	WT	vector control	1.27098	0.00404318
ENSG00000115053	4691	NCL	ENSG00000068885	57560	IFT80	236	Ueffing	P19338	P19338	transient transfection	HEK293T	WT	vector control	1.26778	0.00438433
ENSG00000182718	302	ANXA2	ENSG00000068885	57560	IFT80	236	Ueffing	P07355	P07355	transient transfection	HEK293T	WT	vector control	1.26566	0.00462564
ENSG00000164111	308	ANXA5	ENSG00000068885	57560	IFT80	236	Ueffing	P08758	P08758	transient transfection	HEK293T	WT	vector control	1.25714	0.00572016
ENSG00000111669	7167	TPI1	ENSG00000068885	57560	IFT80	236	Ueffing	D3DUS9	P60174	transient transfection	HEK293T	WT	vector control	1.2507	0.0067018
ENSG00000189403	3146	HMGB1	ENSG00000068885	57560	IFT80	236	Ueffing	P09429	P09429	transient transfection	HEK293T	WT	vector control	1.23898	0.00889231
ENSG00000163220	6280	S100A9	ENSG00000101004	22981	NINL	237	Ueffing	P06702	P06702	transient transfection	HEK293T	WT	vector control	5.5636	4.03e-32
ENSG00000174501	400986	ANKRD36C	ENSG00000101004	22981	NINL	237	Ueffing	Q5JPF3	Q5JPF3	transient transfection	HEK293T	WT	vector control	4.9177	0
ENSG00000178372	51806	CALML5	ENSG00000101004	22981	NINL	237	Ueffing	Q9NZT1	Q9NZT1	transient transfection	HEK293T	WT	vector control	3.7956	3.01e-30
ENSG00000244734	3043	HBB	ENSG00000101004	22981	NINL	237	Ueffing	P68871	P68871	transient transfection	HEK293T	WT	vector control	3.7575	8.09e-30
ENSG00000247077	192111	PGAM5	ENSG00000101004	22981	NINL	237	Ueffing	Q96HS1	Q96HS1	transient transfection	HEK293T	WT	vector control	3.185	4.98e-33
ENSG00000197102	1778	DYNC1H1	ENSG00000101004	22981	NINL	237	Ueffing	Q14204	Q14204	transient transfection	HEK293T	WT	vector control	3.1589	1.23006e-41
ENSG00000143546	6279	S100A8	ENSG00000101004	22981	NINL	237	Ueffing	P05109	P05109	transient transfection	HEK293T	WT	vector control	2.9299	1.06e-13
ENSG00000077380	1781	DYNC1I2	ENSG00000101004	22981	NINL	237	Ueffing	Q13409	Q13409	transient transfection	HEK293T	WT	vector control	2.8482	8.39e-35
ENSG00000204843	1639	DCTN1	ENSG00000101004	22981	NINL	237	Ueffing	B4DM45	Q14203	transient transfection	HEK293T	WT	vector control	2.8027	8.49e-34
ENSG00000144635	51143	DYNC1LI1	ENSG00000101004	22981	NINL	237	Ueffing	Q9Y6G9	Q9Y6G9	transient transfection	HEK293T	WT	vector control	2.7978	1.09e-33
ENSG00000130779	6249	CLIP1	ENSG00000101004	22981	NINL	237	Ueffing	P30622	P30622	transient transfection	HEK293T	WT	vector control	2.6904	1.42e-24
ENSG00000146425	6993	DYNLT1	ENSG00000101004	22981	NINL	237	Ueffing	P63172	P63172	transient transfection	HEK293T	WT	vector control	2.6174	1.53e-16
ENSG00000007168	5048	PAFAH1B1	ENSG00000101004	22981	NINL	237	Ueffing	P43034	P43034	transient transfection	HEK293T	WT	vector control	2.5473	3.77e-28
ENSG00000081870	51668	HSPB11	ENSG00000101004	22981	NINL	237	Ueffing	Q9Y547	Q9Y547	transient transfection	HEK293T	WT	vector control	2.5394	1.01e-10
ENSG00000138107	10121	ACTR1A	ENSG00000101004	22981	NINL	237	Ueffing	P61163	P61163	transient transfection	HEK293T	WT	vector control	2.5392	5.69e-28
ENSG00000104671	10671	DCTN6	ENSG00000101004	22981	NINL	237	Ueffing	O00399	O00399	transient transfection	HEK293T	WT	vector control	2.4302	6.87e-10
ENSG00000135720	1783	DYNC1LI2	ENSG00000101004	22981	NINL	237	Ueffing	O43237	O43237	transient transfection	HEK293T	WT	vector control	2.4262	2.77e-14
ENSG00000090615	2802	GOLGA3	ENSG00000101004	22981	NINL	237	Ueffing	Q08378	Q08378	transient transfection	HEK293T	WT	vector control	2.4	1.17e-09
ENSG00000131966	55860	ACTR10	ENSG00000101004	22981	NINL	237	Ueffing	Q9NZ32	Q9NZ32	transient transfection	HEK293T	WT	vector control	2.3478	2.91e-09
ENSG00000137100	11258	DCTN3	ENSG00000101004	22981	NINL	237	Ueffing	O75935	O75935	transient transfection	HEK293T	WT	vector control	2.3145	3.82e-18
ENSG00000115073	10120	ACTR1B	ENSG00000101004	22981	NINL	237	Ueffing	P42025	P42025	transient transfection	HEK293T	WT	vector control	2.3014	6.54e-09
ENSG00000175203	10540	DCTN2	ENSG00000101004	22981	NINL	237	Ueffing	Q13561	Q13561	transient transfection	HEK293T	WT	vector control	2.2904	1.67e-22
ENSG00000132142	31	ACACA	ENSG00000101004	22981	NINL	237	Ueffing	Q13085	Q13085	transient transfection	HEK293T	WT	vector control	2.2032	1.31e-20
ENSG00000125971	83658	DYNLRB1	ENSG00000101004	22981	NINL	237	Ueffing	B1AKR6	Q9NP97	transient transfection	HEK293T	WT	vector control	2.1687	1.09e-15
ENSG00000143702	9859	CEP170	ENSG00000101004	22981	NINL	237	Ueffing	Q5SW79	Q5SW79	transient transfection	HEK293T	WT	vector control	2.1271	8.47e-11
ENSG00000132912	51164	DCTN4	ENSG00000101004	22981	NINL	237	Ueffing	Q9UJW0	Q9UJW0	transient transfection	HEK293T	WT	vector control	2.1098	1.34e-10
ENSG00000121552	1475	CSTA	ENSG00000101004	22981	NINL	237	Ueffing	P01040	P01040	transient transfection	HEK293T	WT	vector control	1.9935	2.79e-09
ENSG00000164687	2171	FABP5	ENSG00000101004	22981	NINL	237	Ueffing	Q01469	Q01469	transient transfection	HEK293T	WT	vector control	1.9652	5.79e-09
ENSG00000166847	84516	DCTN5	ENSG00000101004	22981	NINL	237	Ueffing	Q9BTE1	Q9BTE1	transient transfection	HEK293T	WT	vector control	1.9598	2.29e-06
ENSG00000165169	6990	DYNLT3	ENSG00000101004	22981	NINL	237	Ueffing	A6NGJ0	P51808	transient transfection	HEK293T	WT	vector control	1.9468	2.85e-06
ENSG00000063177	6141	RPL18	ENSG00000101004	22981	NINL	237	Ueffing	Q07020	Q07020	transient transfection	HEK293T	WT	vector control	1.8008	3.63e-07
ENSG00000143878	388	RHOB	ENSG00000101004	22981	NINL	237	Ueffing	P62745	P62745	transient transfection	HEK293T	WT	vector control	1.734	9.07e-05
ENSG00000105640	6142	RPL18A	ENSG00000101004	22981	NINL	237	Ueffing	Q02543	Q02543	transient transfection	HEK293T	WT	vector control	1.7156	2.85e-06
ENSG00000174748	6138	RPL15	ENSG00000101004	22981	NINL	237	Ueffing	P61313	P61313	transient transfection	HEK293T	WT	vector control	1.678	0.000217131
ENSG00000147604	6129	RPL7	ENSG00000101004	22981	NINL	237	Ueffing	P18124	P18124	transient transfection	HEK293T	WT	vector control	1.6692	0.000248587
ENSG00000165175	58526	MID1IP1	ENSG00000101004	22981	NINL	237	Ueffing	Q9NPA3	Q9NPA3	transient transfection	HEK293T	WT	vector control	1.6513	2.51e-09
ENSG00000179933	55017	C14orf119	ENSG00000101004	22981	NINL	237	Ueffing	Q9NWQ9	Q9NWQ9	transient transfection	HEK293T	WT	vector control	1.6189	0.000533135
ENSG00000174444	6124	RPL4	ENSG00000101004	22981	NINL	237	Ueffing	P36578	P36578	transient transfection	HEK293T	WT	vector control	1.5811	0.000934174
ENSG00000089009	6128	RPL6	ENSG00000101004	22981	NINL	237	Ueffing	B2R4K7	Q02878	transient transfection	HEK293T	WT	vector control	1.5719	0.00106895
ENSG00000088832	2280	FKBP1A	ENSG00000101004	22981	NINL	237	Ueffing	P62942	P62942	transient transfection	HEK293T	WT	vector control	1.5531	0.000116042
ENSG00000184924	391356	PTRHD1	ENSG00000101004	22981	NINL	237	Ueffing	Q6GMV3	Q6GMV3	transient transfection	HEK293T	WT	vector control	1.5413	0.00166477
ENSG00000176894	5827	PXMP2	ENSG00000101004	22981	NINL	237	Ueffing	Q9NR77	Q9NR77	transient transfection	HEK293T	WT	vector control	1.5051	0.0027809
ENSG00000167526	6137	RPL13	ENSG00000101004	22981	NINL	237	Ueffing	P26373	P26373	transient transfection	HEK293T	WT	vector control	1.5012	0.000350899
ENSG00000198755	4736	RPL10A	ENSG00000101004	22981	NINL	237	Ueffing	P62906	P62906	transient transfection	HEK293T	WT	vector control	1.4918	0.000426741
ENSG00000240303	84129	ACAD11	ENSG00000101004	22981	NINL	237	Ueffing	Q709F0	Q709F0	transient transfection	HEK293T	WT	vector control	1.465	0.000739192
ENSG00000116171	6342	SCP2	ENSG00000101004	22981	NINL	237	Ueffing	P22307	P22307	transient transfection	HEK293T	WT	vector control	1.4579	0.000853137
ENSG00000143799	142	PARP1	ENSG00000101004	22981	NINL	237	Ueffing	P09874	P09874	transient transfection	HEK293T	WT	vector control	1.4564	6.19e-06
ENSG00000131469	6155	RPL27	ENSG00000101004	22981	NINL	237	Ueffing	P61353	P61353	transient transfection	HEK293T	WT	vector control	1.4528	0.00570305
ENSG00000129235	84817	TXNDC17	ENSG00000101004	22981	NINL	237	Ueffing	Q9BRA2	Q9BRA2	transient transfection	HEK293T	WT	vector control	1.4461	0.00108041
ENSG00000165060	2395	FXN	ENSG00000101004	22981	NINL	237	Ueffing	Q16595	Q16595	transient transfection	HEK293T	WT	vector control	1.4429	0.00651205
ENSG00000169627;ENSG00000183336	552900;654483	BOLA2;BOLA2B	ENSG00000101004	22981	NINL	237	Ueffing	Q9H3K6	Q9H3K6	transient transfection	HEK293T	WT	vector control	1.4374	0.00012263
ENSG00000197958	6136	RPL12	ENSG00000101004	22981	NINL	237	Ueffing	P30050	P30050	transient transfection	HEK293T	WT	vector control	1.4348	0.000131943
ENSG00000182512	51218	GLRX5	ENSG00000101004	22981	NINL	237	Ueffing	Q86SX6	Q86SX6	transient transfection	HEK293T	WT	vector control	1.4277	0.00796576
ENSG00000143320	1382	CRABP2	ENSG00000101004	22981	NINL	237	Ueffing	P29373	P29373	transient transfection	HEK293T	WT	vector control	1.4264	0.00810323
ENSG00000169139	7336	UBE2V2	ENSG00000101004	22981	NINL	237	Ueffing	Q15819	Q15819	transient transfection	HEK293T	WT	vector control	1.4246	0.00164992
ENSG00000188846	9045	RPL14	ENSG00000101004	22981	NINL	237	Ueffing	P50914	P50914	transient transfection	HEK293T	WT	vector control	1.4227	0.00850665
ENSG00000178425	221294	NT5DC1	ENSG00000101004	22981	NINL	237	Ueffing	Q5TFE4	Q5TFE4	transient transfection	HEK293T	WT	vector control	1.4115	0.00984466
ENSG00000054148	29085	PHPT1	ENSG00000101004	22981	NINL	237	Ueffing	Q9NRX4	Q9NRX4	transient transfection	HEK293T	WT	vector control	1.4076	0.00229086
ENSG00000232112	51372	TMA7	ENSG00000101004	22981	NINL	237	Ueffing	Q9Y2S6	Q9Y2S6	transient transfection	HEK293T	WT	vector control	1.4054	0.00238921
ENSG00000116030	7341	SUMO1	ENSG00000101004	22981	NINL	237	Ueffing	B8ZZN6	P63165	transient transfection	HEK293T	WT	vector control	1.403	0.00250104
ENSG00000006625	79017	GGCT	ENSG00000101004	22981	NINL	237	Ueffing	O75223	O75223	transient transfection	HEK293T	WT	vector control	1.4023	0.00253457
ENSG00000068796	3796	KIF2A	ENSG00000101004	22981	NINL	237	Ueffing	O00139	O00139	transient transfection	HEK293T	WT	vector control	1.3974	0.00278141
ENSG00000162688	178	AGL	ENSG00000101004	22981	NINL	237	Ueffing	P35573	P35573	transient transfection	HEK293T	WT	vector control	1.3884	0.00329472
ENSG00000172115	54205	CYCS	ENSG00000101004	22981	NINL	237	Ueffing	P99999	P99999	transient transfection	HEK293T	WT	vector control	1.3742	0.000684584
ENSG00000120992	10434	LYPLA1	ENSG00000101004	22981	NINL	237	Ueffing	B4DJV9	O75608	transient transfection	HEK293T	WT	vector control	1.3733	0.00436002
ENSG00000105887	136319	MTPN	ENSG00000101004	22981	NINL	237	Ueffing	P58546	P58546	transient transfection	HEK293T	WT	vector control	1.3721	0.000723219
ENSG00000130313	25796	PGLS	ENSG00000101004	22981	NINL	237	Ueffing	O95336	O95336	transient transfection	HEK293T	WT	vector control	1.3658	0.00500144
ENSG00000124208;ENSG00000244687	7335;387522	UBE2V1;TMEM189-UBE2V1	ENSG00000101004	22981	NINL	237	Ueffing	Q13404	Q13404	transient transfection	HEK293T	WT	vector control	1.3619	0.000942189
ENSG00000074842	56005	C19orf10	ENSG00000101004	22981	NINL	237	Ueffing	Q969H8	Q969H8	transient transfection	HEK293T	WT	vector control	1.3595	0.00560701
ENSG00000162368	51727	CMPK1	ENSG00000101004	22981	NINL	237	Ueffing	P30085	P30085	transient transfection	HEK293T	WT	vector control	1.3557	0.00600452
ENSG00000129559	4738	NEDD8	ENSG00000101004	22981	NINL	237	Ueffing	Q15843	Q15843	transient transfection	HEK293T	WT	vector control	1.3289	0.00963883
ENSG00000169504	25932	CLIC4	ENSG00000101004	22981	NINL	237	Ueffing	Q9Y696	Q9Y696	transient transfection	HEK293T	WT	vector control	1.3178	0.00283164
ENSG00000185651	7332	UBE2L3	ENSG00000101004	22981	NINL	237	Ueffing	B4DSZ4	P68036	transient transfection	HEK293T	WT	vector control	1.3093	0.00347127
ENSG00000074071	65993	MRPS34	ENSG00000101004	22981	NINL	237	Ueffing	C9JJ19	P82930	transient transfection	HEK293T	WT	vector control	1.3088	0.0035128
ENSG00000155368	1622	DBI	ENSG00000101004	22981	NINL	237	Ueffing	P07108	P07108	transient transfection	HEK293T	WT	vector control	1.2998	0.00434388
ENSG00000160213	1476	CSTB	ENSG00000101004	22981	NINL	237	Ueffing	P04080	P04080	transient transfection	HEK293T	WT	vector control	1.2968	0.00465915
ENSG00000136810	7295	TXN	ENSG00000101004	22981	NINL	237	Ueffing	P10599	P10599	transient transfection	HEK293T	WT	vector control	1.296	0.00134914
ENSG00000196262	5478	PPIA	ENSG00000101004	22981	NINL	237	Ueffing	P62937	P62937	transient transfection	HEK293T	WT	vector control	1.292	0.00151904
ENSG00000196586	4646	MYO6	ENSG00000101004	22981	NINL	237	Ueffing	Q9UM54	Q9UM54	transient transfection	HEK293T	WT	vector control	1.2905	0.00539125
ENSG00000175334	8815	BANF1	ENSG00000101004	22981	NINL	237	Ueffing	O75531	O75531	transient transfection	HEK293T	WT	vector control	1.289	0.00558054
ENSG00000151503	23310	NCAPD3	ENSG00000101004	22981	NINL	237	Ueffing	P42695	P42695	transient transfection	HEK293T	WT	vector control	1.2854	0.00606012
ENSG00000177889	7334	UBE2N	ENSG00000101004	22981	NINL	237	Ueffing	P61088	P61088	transient transfection	HEK293T	WT	vector control	1.285	0.0061157
ENSG00000125868	11034	DSTN	ENSG00000101004	22981	NINL	237	Ueffing	P60981	P60981	transient transfection	HEK293T	WT	vector control	1.2843	0.00621407
ENSG00000164111	308	ANXA5	ENSG00000101004	22981	NINL	237	Ueffing	P08758	P08758	transient transfection	HEK293T	WT	vector control	1.2807	0.00211379
ENSG00000100823	328	APEX1	ENSG00000101004	22981	NINL	237	Ueffing	P27695	P27695	transient transfection	HEK293T	WT	vector control	1.2708	0.00841932
ENSG00000146733	5723	PSPH	ENSG00000101004	22981	NINL	237	Ueffing	P78330	P78330	transient transfection	HEK293T	WT	vector control	1.2642	0.00973946
ENSG00000132507	1984	EIF5A	ENSG00000101004	22981	NINL	237	Ueffing	P63241	P63241	transient transfection	HEK293T	WT	vector control	1.2598	0.00382236
ENSG00000189403	3146	HMGB1	ENSG00000101004	22981	NINL	237	Ueffing	P09429	P09429	transient transfection	HEK293T	WT	vector control	1.2383	0.00684765
ENSG00000085662	231	AKR1B1	ENSG00000101004	22981	NINL	237	Ueffing	P15121	P15121	transient transfection	HEK293T	WT	vector control	1.2348	0.00750978
ENSG00000188931	257177	C1orf192	ENSG00000142444	90580	C19orf52	238	Ueffing	Q5VTH2	Q5VTH2	transient transfection	HEK293T	WT	vector control	43.3334	5.24e-21
ENSG00000011295	54902	TTC19	ENSG00000142444	90580	C19orf52	238	Ueffing	Q6DKK2	Q6DKK2	transient transfection	HEK293T	WT	vector control	27.6219	1.51e-16
ENSG00000100299	410	ARSA	ENSG00000142444	90580	C19orf52	238	Ueffing	B7XD04	P15289	transient transfection	HEK293T	WT	vector control	26.5041	5.43e-17
ENSG00000099800	26517	TIMM13	ENSG00000142444	90580	C19orf52	238	Ueffing	Q9Y5L4	Q9Y5L4	transient transfection	HEK293T	WT	vector control	26.2493	4.45e-16
ENSG00000064601	5476	CTSA	ENSG00000142444	90580	C19orf52	238	Ueffing	Q59EV6	P10619	transient transfection	HEK293T	WT	vector control	21.2697	3.2e-14
ENSG00000104695	5516	PPP2CB	ENSG00000142444	90580	C19orf52	238	Ueffing	P62714	P62714	transient transfection	HEK293T	WT	vector control	20.4933	6.6e-14
ENSG00000149257	871	SERPINH1	ENSG00000142444	90580	C19orf52	238	Ueffing	P50454	P50454	transient transfection	HEK293T	WT	vector control	19.7909	1.29e-13
ENSG00000102158	84061	MAGT1	ENSG00000142444	90580	C19orf52	238	Ueffing	B4DH58	Q9H0U3	transient transfection	HEK293T	WT	vector control	18.703	3.78e-13
ENSG00000221914	5520	PPP2R2A	ENSG00000142444	90580	C19orf52	238	Ueffing	P63151	P63151	transient transfection	HEK293T	WT	vector control	15.8396	7.85e-12
ENSG00000109971	3312	HSPA8	ENSG00000142444	90580	C19orf52	238	Ueffing	P11142	P11142	transient transfection	HEK293T	WT	vector control	14.1326	5.67e-11
ENSG00000105568	5518	PPP2R1A	ENSG00000142444	90580	C19orf52	238	Ueffing	P30153	P30153	transient transfection	HEK293T	WT	vector control	14.1183	5.77e-11
ENSG00000142444	90580	C19orf52	ENSG00000142444	90580	C19orf52	238	Ueffing	Q9BSF4	Q9BSF4	transient transfection	HEK293T	WT	vector control	14.1058	1.87e-11
ENSG00000170266	2720	GLB1	ENSG00000142444	90580	C19orf52	238	Ueffing	B7Z6Q5	P16278	transient transfection	HEK293T	WT	vector control	13.7639	8.87e-11
ENSG00000100575	26520	TIMM9	ENSG00000142444	90580	C19orf52	238	Ueffing	Q9Y5J7	Q9Y5J7	transient transfection	HEK293T	WT	vector control	13.5303	1.18e-10
ENSG00000134809	26519	TIMM10	ENSG00000142444	90580	C19orf52	238	Ueffing	P62072	P62072	transient transfection	HEK293T	WT	vector control	12.1674	2.48e-10
ENSG00000110917	9761	MLEC	ENSG00000142444	90580	C19orf52	238	Ueffing	Q14165	Q14165	transient transfection	HEK293T	WT	vector control	12.153	6.83e-10
ENSG00000138698	5910	RAP1GDS1	ENSG00000142444	90580	C19orf52	238	Ueffing	P52306	P52306	transient transfection	HEK293T	WT	vector control	11.9227	9.26e-10
ENSG00000183386	2275	FHL3	ENSG00000142444	90580	C19orf52	238	Ueffing	Q13643	Q13643	transient transfection	HEK293T	WT	vector control	10.365	3.45e-09
ENSG00000129562	1603	DAD1	ENSG00000142444	90580	C19orf52	238	Ueffing	P61803	P61803	transient transfection	HEK293T	WT	vector control	9.59517	2.5e-08
ENSG00000137713;ENSG00000262764	5519	PPP2R1B	ENSG00000142444	90580	C19orf52	238	Ueffing	P30154	P30154	transient transfection	HEK293T	WT	vector control	8.61772	5.75e-08
ENSG00000126953	1678	TIMM8A	ENSG00000142444	90580	C19orf52	238	Ueffing	O60220	O60220	transient transfection	HEK293T	WT	vector control	8.246	2.08e-07
ENSG00000113013	3313	HSPA9	ENSG00000142444	90580	C19orf52	238	Ueffing	P38646	P38646	transient transfection	HEK293T	WT	vector control	7.6122	6e-07
ENSG00000175470	55844	PPP2R2D	ENSG00000142444	90580	C19orf52	238	Ueffing	Q66LE6	Q66LE6	transient transfection	HEK293T	WT	vector control	6.91877	2.01e-06
ENSG00000204389;ENSG00000234475;ENSG00000212866;ENSG00000235941;ENSG00000224501;ENSG00000237724;ENSG00000231555;ENSG00000215328;ENSG00000204388;ENSG00000232804	3303;3304	HSPA1A;HSPA1B	ENSG00000142444	90580	C19orf52	238	Ueffing	P08107	P08107	transient transfection	HEK293T	WT	vector control	6.62725	3.41e-06
ENSG00000163527	201595	STT3B	ENSG00000142444	90580	C19orf52	238	Ueffing	Q8TCJ2	Q8TCJ2	transient transfection	HEK293T	WT	vector control	6.61316	3.5e-06
ENSG00000044574	3309	HSPA5	ENSG00000142444	90580	C19orf52	238	Ueffing	P11021	P11021	transient transfection	HEK293T	WT	vector control	6.38461	5.34e-06
ENSG00000163528	131474	CHCHD4	ENSG00000142444	90580	C19orf52	238	Ueffing	Q8N4Q1	Q8N4Q1	transient transfection	HEK293T	WT	vector control	6.13389	8.54e-06
ENSG00000106066	54504	CPVL	ENSG00000142444	90580	C19orf52	238	Ueffing	Q9H3G5	Q9H3G5	transient transfection	HEK293T	WT	vector control	6.06391	6.36e-06
ENSG00000082701	2932	GSK3B	ENSG00000142444	90580	C19orf52	238	Ueffing	P49841	P49841	transient transfection	HEK293T	WT	vector control	5.99772	7.27e-06
ENSG00000126803	3306	HSPA2	ENSG00000142444	90580	C19orf52	238	Ueffing	P54652	P54652	transient transfection	HEK293T	WT	vector control	5.44276	2.28e-05
ENSG00000112208	9532	BAG2	ENSG00000142444	90580	C19orf52	238	Ueffing	O95816	O95816	transient transfection	HEK293T	WT	vector control	5.3846	3.67e-05
ENSG00000006530	55750	AGK	ENSG00000142444	90580	C19orf52	238	Ueffing	Q53H12	Q53H12	transient transfection	HEK293T	WT	vector control	5.07407	6.9e-05
ENSG00000103266	10273	STUB1	ENSG00000142444	90580	C19orf52	238	Ueffing	Q9UNE7	Q9UNE7	transient transfection	HEK293T	WT	vector control	4.76426	0.000131259
ENSG00000118705	6185	RPN2	ENSG00000142444	90580	C19orf52	238	Ueffing	P04844	P04844	transient transfection	HEK293T	WT	vector control	4.66797	0.000160838
ENSG00000177885	2885	GRB2	ENSG00000142444	90580	C19orf52	238	Ueffing	P62993	P62993	transient transfection	HEK293T	WT	vector control	4.6427	0.000169692
ENSG00000136485	10238	DCAF7	ENSG00000142444	90580	C19orf52	238	Ueffing	P61962	P61962	transient transfection	HEK293T	WT	vector control	4.63881	0.000171099
ENSG00000140400	4123	MAN2C1	ENSG00000142444	90580	C19orf52	238	Ueffing	Q9NTJ4	Q9NTJ4	transient transfection	HEK293T	WT	vector control	4.61595	0.000137561
ENSG00000133265	23640	HSPBP1	ENSG00000142444	90580	C19orf52	238	Ueffing	Q9NZL4	Q9NZL4	transient transfection	HEK293T	WT	vector control	4.52816	0.000167576
ENSG00000163902	6184	RPN1	ENSG00000142444	90580	C19orf52	238	Ueffing	P04843	P04843	transient transfection	HEK293T	WT	vector control	4.47539	0.000242621
ENSG00000108179	10105	PPIF	ENSG00000142444	90580	C19orf52	238	Ueffing	P30405	P30405	transient transfection	HEK293T	WT	vector control	4.4542	0.000198095
ENSG00000240303	84129	ACAD11	ENSG00000142444	90580	C19orf52	238	Ueffing	Q709F0	Q709F0	transient transfection	HEK293T	WT	vector control	4.36097	0.000244927
ENSG00000244038	1650	DDOST	ENSG00000142444	90580	C19orf52	238	Ueffing	P39656	P39656	transient transfection	HEK293T	WT	vector control	4.28317	0.000368006
ENSG00000164070	22824	HSPA4L	ENSG00000142444	90580	C19orf52	238	Ueffing	O95757	O95757	transient transfection	HEK293T	WT	vector control	4.23761	0.000406573
ENSG00000104687	2936	GSR	ENSG00000142444	90580	C19orf52	238	Ueffing	P00390	P00390	transient transfection	HEK293T	WT	vector control	4.20178	0.00043983
ENSG00000197601	84188	FAR1	ENSG00000142444	90580	C19orf52	238	Ueffing	Q8WVX9	Q8WVX9	transient transfection	HEK293T	WT	vector control	4.1934	0.000360026
ENSG00000120694	10808	HSPH1	ENSG00000142444	90580	C19orf52	238	Ueffing	Q92598	Q92598	transient transfection	HEK293T	WT	vector control	4.1692	0.000472511
ENSG00000233276	2876	GPX1	ENSG00000142444	90580	C19orf52	238	Ueffing	P07203	P07203	transient transfection	HEK293T	WT	vector control	4.0054	0.000557846
ENSG00000119650	112752	IFT43	ENSG00000142444	90580	C19orf52	238	Ueffing	Q96FT9	Q96FT9	transient transfection	HEK293T	WT	vector control	3.87042	0.000766799
ENSG00000035141	84908	FAM136A	ENSG00000142444	90580	C19orf52	238	Ueffing	Q96C01	Q96C01	transient transfection	HEK293T	WT	vector control	3.81583	0.000872844
ENSG00000025796	11231	SEC63	ENSG00000142444	90580	C19orf52	238	Ueffing	Q9UGP8	Q9UGP8	transient transfection	HEK293T	WT	vector control	3.58177	0.00177505
ENSG00000162377	65260	SELRC1	ENSG00000142444	90580	C19orf52	238	Ueffing	Q96BR5	Q96BR5	transient transfection	HEK293T	WT	vector control	3.5542	0.00163511
ENSG00000170606	3308	HSPA4	ENSG00000142444	90580	C19orf52	238	Ueffing	P34932	P34932	transient transfection	HEK293T	WT	vector control	3.50341	0.00212707
ENSG00000124486	8239	USP9X	ENSG00000142444	90580	C19orf52	238	Ueffing	Q93008	Q93008	transient transfection	HEK293T	WT	vector control	3.48865	0.00220108
ENSG00000134202	2947	GSTM3	ENSG00000142444	90580	C19orf52	238	Ueffing	P21266	P21266	transient transfection	HEK293T	WT	vector control	3.4537	0.00208708
ENSG00000167468	2879	GPX4	ENSG00000142444	90580	C19orf52	238	Ueffing	P36969	P36969	transient transfection	HEK293T	WT	vector control	3.4123	0.00230888
ENSG00000155561	23165	NUP205	ENSG00000142444	90580	C19orf52	238	Ueffing	Q92621	Q92621	transient transfection	HEK293T	WT	vector control	3.38934	0.00277287
ENSG00000068097	63897	HEATR6	ENSG00000142444	90580	C19orf52	238	Ueffing	Q6AI08	Q6AI08	transient transfection	HEK293T	WT	vector control	3.27482	0.00323488
ENSG00000084774	790	CAD	ENSG00000142444	90580	C19orf52	238	Ueffing	P27708	P27708	transient transfection	HEK293T	WT	vector control	3.18699	0.00446025
ENSG00000105887	136319	MTPN	ENSG00000142444	90580	C19orf52	238	Ueffing	P58546	P58546	transient transfection	HEK293T	WT	vector control	3.154	0.00436055
ENSG00000004864	10165	SLC25A13	ENSG00000142444	90580	C19orf52	238	Ueffing	Q546F9	Q9UJS0	transient transfection	HEK293T	WT	vector control	3.14961	0.00440835
ENSG00000018699	55622	TTC27	ENSG00000142444	90580	C19orf52	238	Ueffing	Q6P3X3	Q6P3X3	transient transfection	HEK293T	WT	vector control	3.09138	0.00509433
ENSG00000161634	117159	DCD	ENSG00000142444	90580	C19orf52	238	Ueffing	P81605	P81605	transient transfection	HEK293T	WT	vector control	3.01362	0.00618393
ENSG00000104524	65263	PYCRL	ENSG00000142444	90580	C19orf52	238	Ueffing	Q53H96	Q53H96	transient transfection	HEK293T	WT	vector control	2.9722	0.00743498
ENSG00000079332	56681	SAR1A	ENSG00000142444	90580	C19orf52	238	Ueffing	Q9NR31	Q9NR31	transient transfection	HEK293T	WT	vector control	2.9485	0.00727765
ENSG00000065150	3843	IPO5	ENSG00000142444	90580	C19orf52	238	Ueffing	O00410	O00410	transient transfection	HEK293T	WT	vector control	2.93877	0.00805474
ENSG00000105723	2931	GSK3A	ENSG00000142444	90580	C19orf52	238	Ueffing	P49840	P49840	transient transfection	HEK293T	WT	vector control	2.91053	0.00800429
ENSG00000240972	4282	MIF	ENSG00000142444	90580	C19orf52	238	Ueffing	P14174	P14174	transient transfection	HEK293T	WT	vector control	2.89005	0.00905402
ENSG00000122565	11335	CBX3	ENSG00000142444	90580	C19orf52	238	Ueffing	Q13185	Q13185	transient transfection	HEK293T	WT	vector control	2.8869	0.00849332
ENSG00000167996	2495	FTH1	ENSG00000142444	90580	C19orf52	238	Ueffing	P02794	P02794	transient transfection	HEK293T	WT	vector control	2.8565	0.00916741
ENSG00000064601	5476	CTSA	ENSG00000142444	90580	C19orf52	239	Ueffing	Q59EV6	P10619	transient transfection	HEK293T	WT	vector control	13.5583	1.18e-10
ENSG00000221914	5520	PPP2R2A	ENSG00000142444	90580	C19orf52	239	Ueffing	P63151	P63151	transient transfection	HEK293T	WT	vector control	12.0914	7.14e-10
ENSG00000170266	2720	GLB1	ENSG00000142444	90580	C19orf52	239	Ueffing	B7Z6Q5	P16278	transient transfection	HEK293T	WT	vector control	10.8275	3.77e-09
ENSG00000104695	5516	PPP2CB	ENSG00000142444	90580	C19orf52	239	Ueffing	P62714	P62714	transient transfection	HEK293T	WT	vector control	10.0754	1.07e-08
ENSG00000105568	5518	PPP2R1A	ENSG00000142444	90580	C19orf52	239	Ueffing	P30153	P30153	transient transfection	HEK293T	WT	vector control	9.83829	1.51e-08
ENSG00000109971	3312	HSPA8	ENSG00000142444	90580	C19orf52	239	Ueffing	P11142	P11142	transient transfection	HEK293T	WT	vector control	9.68509	1.88e-08
ENSG00000011295	54902	TTC19	ENSG00000142444	90580	C19orf52	239	Ueffing	Q6DKK2	Q6DKK2	transient transfection	HEK293T	WT	vector control	9.68291	1.89e-08
ENSG00000188931	257177	C1orf192	ENSG00000142444	90580	C19orf52	239	Ueffing	Q5VTH2	Q5VTH2	transient transfection	HEK293T	WT	vector control	9.37958	2.94e-08
ENSG00000099800	26517	TIMM13	ENSG00000142444	90580	C19orf52	239	Ueffing	Q9Y5L4	Q9Y5L4	transient transfection	HEK293T	WT	vector control	9.06925	4.68e-08
ENSG00000113575	5515	PPP2CA	ENSG00000142444	90580	C19orf52	239	Ueffing	P67775	P67775	transient transfection	HEK293T	WT	vector control	8.6002	9.59e-08
ENSG00000102158	84061	MAGT1	ENSG00000142444	90580	C19orf52	239	Ueffing	B4DH58	Q9H0U3	transient transfection	HEK293T	WT	vector control	8.04432	2.31e-07
ENSG00000132286	26515	FXC1	ENSG00000142444	90580	C19orf52	239	Ueffing	Q9Y5J6	Q9Y5J6	transient transfection	HEK293T	WT	vector control	8.01218	7.85e-10
ENSG00000149257	871	SERPINH1	ENSG00000142444	90580	C19orf52	239	Ueffing	P50454	P50454	transient transfection	HEK293T	WT	vector control	7.67119	4.25e-07
ENSG00000108821	1277	COL1A1	ENSG00000142444	90580	C19orf52	239	Ueffing	P02452	P02452	transient transfection	HEK293T	WT	vector control	7.39754	3.35e-09
ENSG00000183386	2275	FHL3	ENSG00000142444	90580	C19orf52	239	Ueffing	Q13643	Q13643	transient transfection	HEK293T	WT	vector control	7.06945	2.55e-09
ENSG00000138698	5910	RAP1GDS1	ENSG00000142444	90580	C19orf52	239	Ueffing	P52306	P52306	transient transfection	HEK293T	WT	vector control	6.53542	3e-06
ENSG00000113013	3313	HSPA9	ENSG00000142444	90580	C19orf52	239	Ueffing	P38646	P38646	transient transfection	HEK293T	WT	vector control	6.3421	4.26e-06
ENSG00000163527	201595	STT3B	ENSG00000142444	90580	C19orf52	239	Ueffing	Q8TCJ2	Q8TCJ2	transient transfection	HEK293T	WT	vector control	5.9279	9.17e-06
ENSG00000175470	55844	PPP2R2D	ENSG00000142444	90580	C19orf52	239	Ueffing	Q66LE6	Q66LE6	transient transfection	HEK293T	WT	vector control	5.66768	1.5e-05
ENSG00000137713;ENSG00000262764	5519	PPP2R1B	ENSG00000142444	90580	C19orf52	239	Ueffing	P30154	P30154	transient transfection	HEK293T	WT	vector control	5.6042	1.44e-07
ENSG00000044574	3309	HSPA5	ENSG00000142444	90580	C19orf52	239	Ueffing	P11021	P11021	transient transfection	HEK293T	WT	vector control	5.26981	3.27e-05
ENSG00000104687	2936	GSR	ENSG00000142444	90580	C19orf52	239	Ueffing	P00390	P00390	transient transfection	HEK293T	WT	vector control	5.14799	4.17e-05
ENSG00000134809	26519	TIMM10	ENSG00000142444	90580	C19orf52	239	Ueffing	P62072	P62072	transient transfection	HEK293T	WT	vector control	5.00617	8.52e-07
ENSG00000204389;ENSG00000234475;ENSG00000212866;ENSG00000235941;ENSG00000224501;ENSG00000237724;ENSG00000231555;ENSG00000215328;ENSG00000204388;ENSG00000232804	3303;3304	HSPA1A;HSPA1B	ENSG00000142444	90580	C19orf52	239	Ueffing	P08107	P08107	transient transfection	HEK293T	WT	vector control	4.93232	6.46e-05
ENSG00000143320	1382	CRABP2	ENSG00000142444	90580	C19orf52	239	Ueffing	P29373	P29373	transient transfection	HEK293T	WT	vector control	4.767	3.64e-06
ENSG00000161634	117159	DCD	ENSG00000142444	90580	C19orf52	239	Ueffing	P81605	P81605	transient transfection	HEK293T	WT	vector control	4.71158	2.12e-06
ENSG00000126953	1678	TIMM8A	ENSG00000142444	90580	C19orf52	239	Ueffing	O60220	O60220	transient transfection	HEK293T	WT	vector control	4.15413	0.000334124
ENSG00000100575	26520	TIMM9	ENSG00000142444	90580	C19orf52	239	Ueffing	Q9Y5J7	Q9Y5J7	transient transfection	HEK293T	WT	vector control	4.12161	0.000358759
ENSG00000067064	3422	IDI1	ENSG00000142444	90580	C19orf52	239	Ueffing	Q13907	Q13907	transient transfection	HEK293T	WT	vector control	4.04973	3.19e-05
ENSG00000163528	131474	CHCHD4	ENSG00000142444	90580	C19orf52	239	Ueffing	Q8N4Q1	Q8N4Q1	transient transfection	HEK293T	WT	vector control	3.87451	0.000620133
ENSG00000129562	1603	DAD1	ENSG00000142444	90580	C19orf52	239	Ueffing	P61803	P61803	transient transfection	HEK293T	WT	vector control	3.867	0.000630653
ENSG00000090382	4069	LYZ	ENSG00000142444	90580	C19orf52	239	Ueffing	P61626	P61626	transient transfection	HEK293T	WT	vector control	3.81107	6.77e-05
ENSG00000160349	3933	LCN1	ENSG00000142444	90580	C19orf52	239	Ueffing	P31025	P31025	transient transfection	HEK293T	WT	vector control	3.45419	0.000132463
ENSG00000136485	10238	DCAF7	ENSG00000142444	90580	C19orf52	239	Ueffing	P61962	P61962	transient transfection	HEK293T	WT	vector control	3.45014	0.00163192
ENSG00000163902	6184	RPN1	ENSG00000142444	90580	C19orf52	239	Ueffing	P04843	P04843	transient transfection	HEK293T	WT	vector control	3.39496	0.00185548
ENSG00000142444	90580	C19orf52	ENSG00000142444	90580	C19orf52	239	Ueffing	Q9BSF4	Q9BSF4	transient transfection	HEK293T	WT	vector control	3.30202	0.000224733
ENSG00000035141	84908	FAM136A	ENSG00000142444	90580	C19orf52	239	Ueffing	Q96C01	Q96C01	transient transfection	HEK293T	WT	vector control	3.21518	0.000304644
ENSG00000169032	5604	MAP2K1	ENSG00000142444	90580	C19orf52	239	Ueffing	Q02750	Q02750	transient transfection	HEK293T	WT	vector control	3.21192	0.000474353
ENSG00000118705	6185	RPN2	ENSG00000142444	90580	C19orf52	239	Ueffing	P04844	P04844	transient transfection	HEK293T	WT	vector control	2.99854	0.00474638
ENSG00000244038	1650	DDOST	ENSG00000142444	90580	C19orf52	239	Ueffing	P39656	P39656	transient transfection	HEK293T	WT	vector control	2.94223	0.00543647
ENSG00000112208	9532	BAG2	ENSG00000142444	90580	C19orf52	239	Ueffing	O95816	O95816	transient transfection	HEK293T	WT	vector control	2.9187	0.00575465
ENSG00000156709	9131	AIFM1	ENSG00000142444	90580	C19orf52	239	Ueffing	O95831	O95831	transient transfection	HEK293T	WT	vector control	2.7875	0.00791608
ENSG00000164070	22824	HSPA4L	ENSG00000142444	90580	C19orf52	239	Ueffing	O95757	O95757	transient transfection	HEK293T	WT	vector control	2.72593	0.00920262
ENSG00000177885	2885	GRB2	ENSG00000142444	90580	C19orf52	239	Ueffing	P62993	P62993	transient transfection	HEK293T	WT	vector control	2.71192	0.0018344
ENSG00000133265	23640	HSPBP1	ENSG00000142444	90580	C19orf52	239	Ueffing	Q9NZL4	Q9NZL4	transient transfection	HEK293T	WT	vector control	2.68577	0.00279699
ENSG00000240303	84129	ACAD11	ENSG00000142444	90580	C19orf52	239	Ueffing	Q709F0	Q709F0	transient transfection	HEK293T	WT	vector control	2.62323	0.00346429
ENSG00000167468	2879	GPX4	ENSG00000142444	90580	C19orf52	239	Ueffing	P36969	P36969	transient transfection	HEK293T	WT	vector control	2.6141	0.00357428
ENSG00000177556	475	ATOX1	ENSG00000142444	90580	C19orf52	239	Ueffing	O00244	O00244	transient transfection	HEK293T	WT	vector control	2.57175	0.00413265
ENSG00000112972	3157	HMGCS1	ENSG00000142444	90580	C19orf52	239	Ueffing	Q01581	Q01581	transient transfection	HEK293T	WT	vector control	2.40645	0.00556206
ENSG00000124181	5335	PLCG1	ENSG00000142444	90580	C19orf52	239	Ueffing	P19174	P19174	transient transfection	HEK293T	WT	vector control	2.3322	0.00941606
ENSG00000110917	9761	MLEC	ENSG00000142444	90580	C19orf52	239	Ueffing	Q14165	Q14165	transient transfection	HEK293T	WT	vector control	2.28652	0.00861014
ENSG00000099800	26517	TIMM13	ENSG00000142444	90580	C19orf52	240	Ueffing	Q9Y5L4	Q9Y5L4	transient transfection	HEK293T	WT	vector control	47.6949	1.13e-25
ENSG00000188931	257177	C1orf192	ENSG00000142444	90580	C19orf52	240	Ueffing	Q5VTH2	Q5VTH2	transient transfection	HEK293T	WT	vector control	38.6758	3.7e-23
ENSG00000064601	5476	CTSA	ENSG00000142444	90580	C19orf52	240	Ueffing	Q59EV6	P10619	transient transfection	HEK293T	WT	vector control	35.5232	3.54e-22
ENSG00000170266	2720	GLB1	ENSG00000142444	90580	C19orf52	240	Ueffing	B7Z6Q5	P16278	transient transfection	HEK293T	WT	vector control	35.3823	3.93e-22
ENSG00000011295	54902	TTC19	ENSG00000142444	90580	C19orf52	240	Ueffing	Q6DKK2	Q6DKK2	transient transfection	HEK293T	WT	vector control	33.2471	1.98e-21
ENSG00000227567;ENSG00000204444;ENSG00000231974;ENSG00000206409;ENSG00000235754;ENSG00000224290;ENSG00000226215	55937	APOM	ENSG00000142444	90580	C19orf52	240	Ueffing	O95445	O95445	transient transfection	HEK293T	WT	vector control	30.2544	2.55e-29
ENSG00000104695	5516	PPP2CB	ENSG00000142444	90580	C19orf52	240	Ueffing	P62714	P62714	transient transfection	HEK293T	WT	vector control	25.327	1.68e-18
ENSG00000105568	5518	PPP2R1A	ENSG00000142444	90580	C19orf52	240	Ueffing	P30153	P30153	transient transfection	HEK293T	WT	vector control	24.4533	3.87e-18
ENSG00000221914	5520	PPP2R2A	ENSG00000142444	90580	C19orf52	240	Ueffing	P63151	P63151	transient transfection	HEK293T	WT	vector control	24.086	5.52e-18
ENSG00000149257	871	SERPINH1	ENSG00000142444	90580	C19orf52	240	Ueffing	P50454	P50454	transient transfection	HEK293T	WT	vector control	24.0487	5.72e-18
ENSG00000175470	55844	PPP2R2D	ENSG00000142444	90580	C19orf52	240	Ueffing	Q66LE6	Q66LE6	transient transfection	HEK293T	WT	vector control	21.4468	1.10983e-42
ENSG00000113575	5515	PPP2CA	ENSG00000142444	90580	C19orf52	240	Ueffing	P67775	P67775	transient transfection	HEK293T	WT	vector control	20.226	2.97e-16
ENSG00000126803	3306	HSPA2	ENSG00000142444	90580	C19orf52	240	Ueffing	P54652	P54652	transient transfection	HEK293T	WT	vector control	19.504	1.28e-22
ENSG00000100575	26520	TIMM9	ENSG00000142444	90580	C19orf52	240	Ueffing	Q9Y5J7	Q9Y5J7	transient transfection	HEK293T	WT	vector control	18.7232	1.61e-15
ENSG00000126953	1678	TIMM8A	ENSG00000142444	90580	C19orf52	240	Ueffing	O60220	O60220	transient transfection	HEK293T	WT	vector control	18.6273	1.8e-15
ENSG00000109971	3312	HSPA8	ENSG00000142444	90580	C19orf52	240	Ueffing	P11142	P11142	transient transfection	HEK293T	WT	vector control	18.2347	2.85e-15
ENSG00000138698	5910	RAP1GDS1	ENSG00000142444	90580	C19orf52	240	Ueffing	P52306	P52306	transient transfection	HEK293T	WT	vector control	17.8632	4.42e-15
ENSG00000134809	26519	TIMM10	ENSG00000142444	90580	C19orf52	240	Ueffing	P62072	P62072	transient transfection	HEK293T	WT	vector control	16.314	2.96e-14
ENSG00000132286	26515	FXC1	ENSG00000142444	90580	C19orf52	240	Ueffing	Q9Y5J6	Q9Y5J6	transient transfection	HEK293T	WT	vector control	16.1869	1.09e-23
ENSG00000104687	2936	GSR	ENSG00000142444	90580	C19orf52	240	Ueffing	P00390	P00390	transient transfection	HEK293T	WT	vector control	16.1217	3.78e-14
ENSG00000113013	3313	HSPA9	ENSG00000142444	90580	C19orf52	240	Ueffing	P38646	P38646	transient transfection	HEK293T	WT	vector control	15.173	1.3e-13
ENSG00000167632	83696	TRAPPC9	ENSG00000142444	90580	C19orf52	240	Ueffing	A6NIF0	Q96Q05	transient transfection	HEK293T	WT	vector control	14.8596	6.25e-19
ENSG00000183386	2275	FHL3	ENSG00000142444	90580	C19orf52	240	Ueffing	Q13643	Q13643	transient transfection	HEK293T	WT	vector control	14.2598	4.46e-13
ENSG00000142444	90580	C19orf52	ENSG00000142444	90580	C19orf52	240	Ueffing	Q9BSF4	Q9BSF4	transient transfection	HEK293T	WT	vector control	13.2096	8.96e-31
ENSG00000136485	10238	DCAF7	ENSG00000142444	90580	C19orf52	240	Ueffing	P61962	P61962	transient transfection	HEK293T	WT	vector control	10.8105	7.88e-11
ENSG00000104524	65263	PYCRL	ENSG00000142444	90580	C19orf52	240	Ueffing	Q53H96	Q53H96	transient transfection	HEK293T	WT	vector control	10.139	2.41e-10
ENSG00000044574	3309	HSPA5	ENSG00000142444	90580	C19orf52	240	Ueffing	P11021	P11021	transient transfection	HEK293T	WT	vector control	9.64159	5.69e-10
ENSG00000204389;ENSG00000234475;ENSG00000212866;ENSG00000235941;ENSG00000224501;ENSG00000237724;ENSG00000231555;ENSG00000215328;ENSG00000204388;ENSG00000232804	3304;3303	HSPA1B;HSPA1A	ENSG00000142444	90580	C19orf52	240	Ueffing	P08107	P08107	transient transfection	HEK293T	WT	vector control	9.14851	1.37e-09
ENSG00000100299	410	ARSA	ENSG00000142444	90580	C19orf52	240	Ueffing	B7XD04	P15289	transient transfection	HEK293T	WT	vector control	8.83164	3.87e-15
ENSG00000140400	4123	MAN2C1	ENSG00000142444	90580	C19orf52	240	Ueffing	Q9NTJ4	Q9NTJ4	transient transfection	HEK293T	WT	vector control	8.83153	2e-22
ENSG00000103266	10273	STUB1	ENSG00000142444	90580	C19orf52	240	Ueffing	Q9UNE7	Q9UNE7	transient transfection	HEK293T	WT	vector control	8.15505	8.69e-09
ENSG00000164070	22824	HSPA4L	ENSG00000142444	90580	C19orf52	240	Ueffing	O95757	O95757	transient transfection	HEK293T	WT	vector control	7.90814	1.4e-08
ENSG00000162923	80232	WDR26	ENSG00000142444	90580	C19orf52	240	Ueffing	Q9H7D7	Q9H7D7	transient transfection	HEK293T	WT	vector control	7.70891	1.67e-13
ENSG00000085433	22911	WDR47	ENSG00000142444	90580	C19orf52	240	Ueffing	A8MX09	O94967	transient transfection	HEK293T	WT	vector control	7.45772	4.04e-13
ENSG00000112208	9532	BAG2	ENSG00000142444	90580	C19orf52	240	Ueffing	O95816	O95816	transient transfection	HEK293T	WT	vector control	7.35794	4.22e-19
ENSG00000159079	56683	C21orf59	ENSG00000142444	90580	C19orf52	240	Ueffing	P57076	P57076	transient transfection	HEK293T	WT	vector control	7.00337	2.99e-18
ENSG00000160218	7109	TRAPPC10	ENSG00000142444	90580	C19orf52	240	Ueffing	P48553	P48553	transient transfection	HEK293T	WT	vector control	6.96039	2.42e-12
ENSG00000137713;ENSG00000262764	5519	PPP2R1B	ENSG00000142444	90580	C19orf52	240	Ueffing	P30154	P30154	transient transfection	HEK293T	WT	vector control	6.81378	8.69e-18
ENSG00000120694	10808	HSPH1	ENSG00000142444	90580	C19orf52	240	Ueffing	Q92598	Q92598	transient transfection	HEK293T	WT	vector control	6.74297	1.51e-07
ENSG00000025796	11231	SEC63	ENSG00000142444	90580	C19orf52	240	Ueffing	Q9UGP8	Q9UGP8	transient transfection	HEK293T	WT	vector control	6.65616	1.81e-07
ENSG00000144647	84892	GTDC2	ENSG00000142444	90580	C19orf52	240	Ueffing	Q8NAT1	Q8NAT1	transient transfection	HEK293T	WT	vector control	5.9316	4.49e-09
ENSG00000170606	3308	HSPA4	ENSG00000142444	90580	C19orf52	240	Ueffing	P34932	P34932	transient transfection	HEK293T	WT	vector control	5.89175	9.79e-07
ENSG00000035141	84908	FAM136A	ENSG00000142444	90580	C19orf52	240	Ueffing	Q96C01	Q96C01	transient transfection	HEK293T	WT	vector control	5.63917	9.08e-15
ENSG00000163528	131474	CHCHD4	ENSG00000142444	90580	C19orf52	240	Ueffing	Q8N4Q1	Q8N4Q1	transient transfection	HEK293T	WT	vector control	4.98909	5.61e-13
ENSG00000084774	790	CAD	ENSG00000142444	90580	C19orf52	240	Ueffing	P27708	P27708	transient transfection	HEK293T	WT	vector control	4.87209	1.1e-05
ENSG00000106066	54504	CPVL	ENSG00000142444	90580	C19orf52	240	Ueffing	Q9H3G5	Q9H3G5	transient transfection	HEK293T	WT	vector control	4.75559	2.6e-12
ENSG00000102158	84061	MAGT1	ENSG00000142444	90580	C19orf52	240	Ueffing	B4DH58	Q9H0U3	transient transfection	HEK293T	WT	vector control	4.70422	1.67e-05
ENSG00000240303	84129	ACAD11	ENSG00000142444	90580	C19orf52	240	Ueffing	Q709F0	Q709F0	transient transfection	HEK293T	WT	vector control	4.66432	1.84e-05
ENSG00000132581	6388	SDF2	ENSG00000142444	90580	C19orf52	240	Ueffing	Q99470	Q99470	transient transfection	HEK293T	WT	vector control	4.6492	5.27e-12
ENSG00000155561	23165	NUP205	ENSG00000142444	90580	C19orf52	240	Ueffing	Q92621	Q92621	transient transfection	HEK293T	WT	vector control	4.57222	2.32e-05
ENSG00000129515	58533	SNX6	ENSG00000142444	90580	C19orf52	240	Ueffing	Q9UNH7	Q9UNH7	transient transfection	HEK293T	WT	vector control	4.55498	9.92e-12
ENSG00000163527	201595	STT3B	ENSG00000142444	90580	C19orf52	240	Ueffing	Q8TCJ2	Q8TCJ2	transient transfection	HEK293T	WT	vector control	4.51205	2.71e-05
ENSG00000132549	157680	VPS13B	ENSG00000142444	90580	C19orf52	240	Ueffing	Q7Z7G8	Q7Z7G8	transient transfection	HEK293T	WT	vector control	4.37451	1.1e-06
ENSG00000197747	6281	S100A10	ENSG00000142444	90580	C19orf52	240	Ueffing	P60903	P60903	transient transfection	HEK293T	WT	vector control	4.24142	1.82e-06
ENSG00000156735	9530	BAG4	ENSG00000142444	90580	C19orf52	240	Ueffing	O95429	O95429	transient transfection	HEK293T	WT	vector control	4.15643	2.27e-07
ENSG00000006530	55750	AGK	ENSG00000142444	90580	C19orf52	240	Ueffing	Q53H12	Q53H12	transient transfection	HEK293T	WT	vector control	4.14208	7.07e-05
ENSG00000120910	5533	PPP3CC	ENSG00000142444	90580	C19orf52	240	Ueffing	B4DRT5	P48454	transient transfection	HEK293T	WT	vector control	4.00337	4.53e-06
ENSG00000023318	23071	ERP44	ENSG00000142444	90580	C19orf52	240	Ueffing	Q9BS26	Q9BS26	transient transfection	HEK293T	WT	vector control	3.9857	4.99e-10
ENSG00000154370	81559	TRIM11	ENSG00000142444	90580	C19orf52	240	Ueffing	Q96F44	Q96F44	transient transfection	HEK293T	WT	vector control	3.97156	5.52e-10
ENSG00000175792	8607	RUVBL1	ENSG00000142444	90580	C19orf52	240	Ueffing	Q9Y265	Q9Y265	transient transfection	HEK293T	WT	vector control	3.69545	0.000234889
ENSG00000183207	10856	RUVBL2	ENSG00000142444	90580	C19orf52	240	Ueffing	Q9Y230	Q9Y230	transient transfection	HEK293T	WT	vector control	3.65024	0.000265939
ENSG00000137040	26953	RANBP6	ENSG00000142444	90580	C19orf52	240	Ueffing	O60518	O60518	transient transfection	HEK293T	WT	vector control	3.53102	1.29e-08
ENSG00000124486	8239	USP9X	ENSG00000142444	90580	C19orf52	240	Ueffing	Q93008	Q93008	transient transfection	HEK293T	WT	vector control	3.52051	0.0003808
ENSG00000075336	29090	TIMM21	ENSG00000142444	90580	C19orf52	240	Ueffing	Q9BVV7	Q9BVV7	transient transfection	HEK293T	WT	vector control	3.50816	3.19e-05
ENSG00000090520	51726	DNAJB11	ENSG00000142444	90580	C19orf52	240	Ueffing	Q9UBS4	Q9UBS4	transient transfection	HEK293T	WT	vector control	3.47863	0.000427963
ENSG00000134243	6272	SORT1	ENSG00000142444	90580	C19orf52	240	Ueffing	Q99523	Q99523	transient transfection	HEK293T	WT	vector control	3.47065	3.71e-05
ENSG00000065150	3843	IPO5	ENSG00000142444	90580	C19orf52	240	Ueffing	O00410	O00410	transient transfection	HEK293T	WT	vector control	3.45895	0.000452168
ENSG00000109519	80273	GRPEL1	ENSG00000142444	90580	C19orf52	240	Ueffing	Q9HAV7	Q9HAV7	transient transfection	HEK293T	WT	vector control	3.40729	0.00052263
ENSG00000164109	4085	MAD2L1	ENSG00000142444	90580	C19orf52	240	Ueffing	Q13257	Q13257	transient transfection	HEK293T	WT	vector control	3.38507	0.000556324
ENSG00000132646	5111	PCNA	ENSG00000142444	90580	C19orf52	240	Ueffing	P12004	P12004	transient transfection	HEK293T	WT	vector control	3.35581	0.000604135
ENSG00000095319	23511	NUP188	ENSG00000142444	90580	C19orf52	240	Ueffing	Q5SRE5	Q5SRE5	transient transfection	HEK293T	WT	vector control	3.35374	9.87e-06
ENSG00000133265	23640	HSPBP1	ENSG00000142444	90580	C19orf52	240	Ueffing	Q9NZL4	Q9NZL4	transient transfection	HEK293T	WT	vector control	3.24539	1.05e-07
ENSG00000156709	9131	AIFM1	ENSG00000142444	90580	C19orf52	240	Ueffing	O95831	O95831	transient transfection	HEK293T	WT	vector control	3.21123	0.00091065
ENSG00000166170	9529	BAG5	ENSG00000142444	90580	C19orf52	240	Ueffing	Q9UL15	Q9UL15	transient transfection	HEK293T	WT	vector control	3.10366	0.000165517
ENSG00000018699	55622	TTC27	ENSG00000142444	90580	C19orf52	240	Ueffing	Q6P3X3	Q6P3X3	transient transfection	HEK293T	WT	vector control	3.02462	0.000229399
ENSG00000128228	23753	SDF2L1	ENSG00000142444	90580	C19orf52	240	Ueffing	Q9HCN8	Q9HCN8	transient transfection	HEK293T	WT	vector control	2.99514	5.7e-05
ENSG00000103423	9093	DNAJA3	ENSG00000142444	90580	C19orf52	240	Ueffing	Q96EY1	Q96EY1	transient transfection	HEK293T	WT	vector control	2.9088	1.3e-06
ENSG00000247077	192111	PGAM5	ENSG00000142444	90580	C19orf52	240	Ueffing	Q96HS1	Q96HS1	transient transfection	HEK293T	WT	vector control	2.90144	1.38e-06
ENSG00000177885	2885	GRB2	ENSG00000142444	90580	C19orf52	240	Ueffing	P62993	P62993	transient transfection	HEK293T	WT	vector control	2.8702	1.74e-06
ENSG00000129562	1603	DAD1	ENSG00000142444	90580	C19orf52	240	Ueffing	P61803	P61803	transient transfection	HEK293T	WT	vector control	2.75413	4.19e-06
ENSG00000189091	23450	SF3B3	ENSG00000142444	90580	C19orf52	240	Ueffing	Q15393	Q15393	transient transfection	HEK293T	WT	vector control	2.7392	0.0035906
ENSG00000147162	8473	OGT	ENSG00000142444	90580	C19orf52	240	Ueffing	O15294	O15294	transient transfection	HEK293T	WT	vector control	2.68789	0.000263124
ENSG00000117906	5955	RCN2	ENSG00000142444	90580	C19orf52	240	Ueffing	Q14257	Q14257	transient transfection	HEK293T	WT	vector control	2.64532	0.00474206
ENSG00000182400	122553	TRAPPC6B	ENSG00000142444	90580	C19orf52	240	Ueffing	Q86SZ2	Q86SZ2	transient transfection	HEK293T	WT	vector control	2.60891	0.000390973
ENSG00000103197	7249	TSC2	ENSG00000142444	90580	C19orf52	240	Ueffing	P49815	P49815	transient transfection	HEK293T	WT	vector control	2.59357	0.00138943
ENSG00000086061	3301	DNAJA1	ENSG00000142444	90580	C19orf52	240	Ueffing	P31689	P31689	transient transfection	HEK293T	WT	vector control	2.57103	0.00591581
ENSG00000069345	10294	DNAJA2	ENSG00000142444	90580	C19orf52	240	Ueffing	O60884	O60884	transient transfection	HEK293T	WT	vector control	2.56058	0.00610332
ENSG00000105197	92609	TIMM50	ENSG00000142444	90580	C19orf52	240	Ueffing	Q3ZCQ8	Q3ZCQ8	transient transfection	HEK293T	WT	vector control	2.54723	2.02e-05
ENSG00000181192	55526	DHTKD1	ENSG00000142444	90580	C19orf52	240	Ueffing	Q96HY7	Q96HY7	transient transfection	HEK293T	WT	vector control	2.54204	0.000547029
ENSG00000140403	55466	DNAJA4	ENSG00000142444	90580	C19orf52	240	Ueffing	Q8WW22	Q8WW22	transient transfection	HEK293T	WT	vector control	2.499	0.000679176
ENSG00000198862	26046	LTN1	ENSG00000142444	90580	C19orf52	240	Ueffing	O94822	O94822	transient transfection	HEK293T	WT	vector control	2.48677	0.000722267
ENSG00000244038	1650	DDOST	ENSG00000142444	90580	C19orf52	240	Ueffing	P39656	P39656	transient transfection	HEK293T	WT	vector control	2.45586	0.0083491
ENSG00000149428;ENSG00000262812	10525	HYOU1	ENSG00000142444	90580	C19orf52	240	Ueffing	Q9Y4L1	Q9Y4L1	transient transfection	HEK293T	WT	vector control	2.45215	0.00844264
ENSG00000044090	9820	CUL7	ENSG00000142444	90580	C19orf52	240	Ueffing	A8K9U1	Q14999	transient transfection	HEK293T	WT	vector control	2.4403	0.00265057
ENSG00000163902	6184	RPN1	ENSG00000142444	90580	C19orf52	240	Ueffing	P04843	P04843	transient transfection	HEK293T	WT	vector control	2.42559	0.0091429
ENSG00000184575	11260	XPOT	ENSG00000142444	90580	C19orf52	240	Ueffing	O43592	O43592	transient transfection	HEK293T	WT	vector control	2.3958	0.00999914
ENSG00000183605	119559	SFXN4	ENSG00000142444	90580	C19orf52	240	Ueffing	Q6P4A7	Q6P4A7	transient transfection	HEK293T	WT	vector control	2.38641	0.00119659
ENSG00000165997	221079	ARL5B	ENSG00000142444	90580	C19orf52	240	Ueffing	Q96KC2	Q96KC2	transient transfection	HEK293T	WT	vector control	2.38635	0.00332762
ENSG00000004961	3052	HCCS	ENSG00000142444	90580	C19orf52	240	Ueffing	P53701	P53701	transient transfection	HEK293T	WT	vector control	2.35018	0.00143574
ENSG00000179222	9500	MAGED1	ENSG00000142444	90580	C19orf52	240	Ueffing	Q9Y5V3	Q9Y5V3	transient transfection	HEK293T	WT	vector control	2.32775	0.00426002
ENSG00000169976	83443	SF3B5	ENSG00000142444	90580	C19orf52	240	Ueffing	Q9BWJ5	Q9BWJ5	transient transfection	HEK293T	WT	vector control	2.2929	0.000139244
ENSG00000099246	22931	RAB18	ENSG00000142444	90580	C19orf52	240	Ueffing	Q9NP72	Q9NP72	transient transfection	HEK293T	WT	vector control	2.27719	0.00207181
ENSG00000164687	2171	FABP5	ENSG00000142444	90580	C19orf52	240	Ueffing	Q01469	Q01469	transient transfection	HEK293T	WT	vector control	2.27718	0.00207197
ENSG00000129493	25938	HEATR5A	ENSG00000142444	90580	C19orf52	240	Ueffing	Q86XA9	Q86XA9	transient transfection	HEK293T	WT	vector control	2.2664	0.00551566
ENSG00000162377	65260	SELRC1	ENSG00000142444	90580	C19orf52	240	Ueffing	Q96BR5	Q96BR5	transient transfection	HEK293T	WT	vector control	2.258	0.00228137
ENSG00000103502	10423	CDIPT	ENSG00000142444	90580	C19orf52	240	Ueffing	O14735	O14735	transient transfection	HEK293T	WT	vector control	2.25729	0.00573129
ENSG00000054116	27095	TRAPPC3	ENSG00000142444	90580	C19orf52	240	Ueffing	O43617	O43617	transient transfection	HEK293T	WT	vector control	2.2503	0.0023712
ENSG00000102900	9688	NUP93	ENSG00000142444	90580	C19orf52	240	Ueffing	Q8N1F7	Q8N1F7	transient transfection	HEK293T	WT	vector control	2.23923	0.000208972
ENSG00000256060;ENSG00000196459	6399	TRAPPC2	ENSG00000142444	90580	C19orf52	240	Ueffing	O14582	P0DI81	transient transfection	HEK293T	WT	vector control	2.23252	0.00636031
ENSG00000256060;ENSG00000196459	6399	TRAPPC2	ENSG00000142444	90580	C19orf52	240	Ueffing	O14582	P0DI82	transient transfection	HEK293T	WT	vector control	2.23252	0.00636031
ENSG00000181029	126003	TRAPPC5	ENSG00000142444	90580	C19orf52	240	Ueffing	Q8IUR0	Q8IUR0	transient transfection	HEK293T	WT	vector control	2.16908	0.00356192
ENSG00000170043	58485	TRAPPC1	ENSG00000142444	90580	C19orf52	240	Ueffing	Q9Y5R8	Q9Y5R8	transient transfection	HEK293T	WT	vector control	2.16648	0.00839225
ENSG00000166595	51647	FAM96B	ENSG00000142444	90580	C19orf52	240	Ueffing	Q9Y3D0	Q9Y3D0	transient transfection	HEK293T	WT	vector control	2.1653	0.00362988
ENSG00000243667	116143	WDR92	ENSG00000142444	90580	C19orf52	240	Ueffing	Q96MX6	Q96MX6	transient transfection	HEK293T	WT	vector control	2.15022	0.00391393
ENSG00000196655	51399	TRAPPC4	ENSG00000142444	90580	C19orf52	240	Ueffing	Q9Y296	Q9Y296	transient transfection	HEK293T	WT	vector control	2.1178	0.00460143
ENSG00000115840	8604	SLC25A12	ENSG00000142444	90580	C19orf52	240	Ueffing	O75746	O75746	transient transfection	HEK293T	WT	vector control	2.03919	0.00680201
ENSG00000071537	6400	SEL1L	ENSG00000142444	90580	C19orf52	240	Ueffing	Q9UBV2	Q9UBV2	transient transfection	HEK293T	WT	vector control	2.0346	0.00695864
ENSG00000143374	80222	TARS2	ENSG00000142444	90580	C19orf52	240	Ueffing	Q9BW92	Q9BW92	transient transfection	HEK293T	WT	vector control	2.02343	0.00735427
ENSG00000086200	51194	IPO11	ENSG00000142444	90580	C19orf52	240	Ueffing	B4DZ73	Q9UI26	transient transfection	HEK293T	WT	vector control	1.98594	0.00138977
ENSG00000123374	1017	CDK2	ENSG00000142444	90580	C19orf52	240	Ueffing	P24941	P24941	transient transfection	HEK293T	WT	vector control	1.97268	0.00944856
ENSG00000155229	64210	MMS19	ENSG00000142444	90580	C19orf52	240	Ueffing	Q96T76	Q96T76	transient transfection	HEK293T	WT	vector control	1.92662	0.00214933
ENSG00000058262	29927	SEC61A1	ENSG00000142444	90580	C19orf52	240	Ueffing	B4DR61	P61619	transient transfection	HEK293T	WT	vector control	1.92485	0.00217735
ENSG00000119285	55127	HEATR1	ENSG00000142444	90580	C19orf52	240	Ueffing	Q9H583	Q9H583	transient transfection	HEK293T	WT	vector control	1.90483	0.00252004
ENSG00000134014	55140	ELP3	ENSG00000142444	90580	C19orf52	240	Ueffing	Q9H9T3	Q9H9T3	transient transfection	HEK293T	WT	vector control	1.84412	0.00391335
ENSG00000168259	7266	DNAJC7	ENSG00000142444	90580	C19orf52	240	Ueffing	Q99615	Q99615	transient transfection	HEK293T	WT	vector control	1.8424	0.00396195
ENSG00000182718	302	ANXA2	ENSG00000142444	90580	C19orf52	240	Ueffing	P07355	P07355	transient transfection	HEK293T	WT	vector control	1.83715	0.00411465
ENSG00000149923	5531	PPP4C	ENSG00000142444	90580	C19orf52	240	Ueffing	P60510	P60510	transient transfection	HEK293T	WT	vector control	1.82367	0.00453324
ENSG00000110917	9761	MLEC	ENSG00000142444	90580	C19orf52	240	Ueffing	Q14165	Q14165	transient transfection	HEK293T	WT	vector control	1.81053	0.00498068
ENSG00000122565	11335	CBX3	ENSG00000142444	90580	C19orf52	240	Ueffing	Q13185	Q13185	transient transfection	HEK293T	WT	vector control	1.76314	0.00697735
ENSG00000132305	10989	IMMT	ENSG00000142444	90580	C19orf52	240	Ueffing	Q16891	Q16891	transient transfection	HEK293T	WT	vector control	1.73818	0.00831922
ENSG00000109083;ENSG00000262866	90410	IFT20	ENSG00000109083	90410	IFT20	241	Ueffing	Q8IY31	Q8IY31	stable transfection	HEK293	WT	vector control	33.712	7.00649e-45
ENSG00000204104	26146	TRAF3IP1	ENSG00000262866	90410	IFT20	241	Ueffing	A8MTK4	Q8TDR0	stable transfection	HEK293	WT	vector control	19.705	1.06e-32
ENSG00000138002	26160	IFT172	ENSG00000109083	90410	IFT20	241	Ueffing	Q9UG01	Q9UG01	stable transfection	HEK293	WT	vector control	17.991	7.76e-31
ENSG00000128581	64792	RABL5	ENSG00000262866	90410	IFT20	241	Ueffing	Q9H7X7	Q9H7X7	stable transfection	HEK293	WT	vector control	8.1302	2.55e-09
ENSG00000032742	8100	IFT88	ENSG00000109083	90410	IFT20	241	Ueffing	Q13099	Q13099	stable transfection	HEK293	WT	vector control	8.1279	5.31e-17
ENSG00000100815	9321	TRIP11	ENSG00000109083	90410	IFT20	241	Ueffing	Q15643	Q15643	stable transfection	HEK293	WT	vector control	8.0872	6.29e-17
ENSG00000156876	163786	SASS6	ENSG00000109083	90410	IFT20	241	Ueffing	Q6UVJ0	Q6UVJ0	stable transfection	HEK293	WT	vector control	8.0112	8.65e-17
ENSG00000096872	80173	IFT74	ENSG00000109083	90410	IFT20	241	Ueffing	Q96LB3	Q96LB3	stable transfection	HEK293	WT	vector control	7.7529	5.73e-09
ENSG00000118096	56912	IFT46	ENSG00000262866	90410	IFT20	241	Ueffing	Q9NQC8	Q9NQC8	stable transfection	HEK293	WT	vector control	7.6885	6.6e-09
ENSG00000122970	28981	IFT81	ENSG00000262866	90410	IFT20	241	Ueffing	Q8WYA0	Q8WYA0	stable transfection	HEK293	WT	vector control	7.0798	2.56e-08
ENSG00000105948	79989	TTC26	ENSG00000109083	90410	IFT20	241	Ueffing	A0AVF1	A0AVF1	stable transfection	HEK293	WT	vector control	6.7226	5.84e-08
ENSG00000100360	11020	IFT27	ENSG00000262866	90410	IFT20	241	Ueffing	Q9BW83	Q9BW83	stable transfection	HEK293	WT	vector control	6.6664	6.66e-08
ENSG00000068885	57560	IFT80	ENSG00000109083	90410	IFT20	241	Ueffing	Q9P2H3	Q9P2H3	stable transfection	HEK293	WT	vector control	6.4191	1.2e-07
ENSG00000249115	23354	HAUS5	ENSG00000109083	90410	IFT20	241	Ueffing	O94927	O94927	stable transfection	HEK293	WT	vector control	4.763	8.17e-06
ENSG00000134709	51361	HOOK1	ENSG00000109083	90410	IFT20	241	Ueffing	Q9UJC3	Q9UJC3	stable transfection	HEK293	WT	vector control	4.7437	4.21e-10
ENSG00000103351	23059	CLUAP1	ENSG00000109083	90410	IFT20	241	Ueffing	Q96AJ1	Q96AJ1	stable transfection	HEK293	WT	vector control	4.7409	4.28e-10
ENSG00000114446	55081	IFT57	ENSG00000109083	90410	IFT20	241	Ueffing	B4DQL5	Q9NWB7	stable transfection	HEK293	WT	vector control	3.8306	6.5e-08
ENSG00000156273	571	BACH1	ENSG00000262866	90410	IFT20	241	Ueffing	O14867	O14867	stable transfection	HEK293	WT	vector control	3.7662	0.00109643
ENSG00000143553	23557	SNAPIN	ENSG00000109083	90410	IFT20	241	Ueffing	O95295	O95295	stable transfection	HEK293	WT	vector control	3.7328	0.000152696
ENSG00000155368	1622	DBI	ENSG00000109083	90410	IFT20	241	Ueffing	P07108	P07108	stable transfection	HEK293	WT	vector control	3.706	0.00125215
ENSG00000175334	8815	BANF1	ENSG00000109083	90410	IFT20	241	Ueffing	O75531	O75531	stable transfection	HEK293	WT	vector control	3.5322	0.00184398
ENSG00000196072	282991	BLOC1S2	ENSG00000109083	90410	IFT20	241	Ueffing	Q6QNY1	Q6QNY1	stable transfection	HEK293	WT	vector control	3.4604	0.00216713
ENSG00000232112	51372	TMA7	ENSG00000109083	90410	IFT20	241	Ueffing	Q9Y2S6	Q9Y2S6	stable transfection	HEK293	WT	vector control	3.4148	0.00240231
ENSG00000116171	6342	SCP2	ENSG00000109083	90410	IFT20	241	Ueffing	P22307	P22307	stable transfection	HEK293	WT	vector control	3.3835	0.0025789
ENSG00000054148	29085	PHPT1	ENSG00000262866	90410	IFT20	241	Ueffing	Q9NRX4	Q9NRX4	stable transfection	HEK293	WT	vector control	3.3764	0.00262078
ENSG00000129235	84817	TXNDC17	ENSG00000109083	90410	IFT20	241	Ueffing	Q9BRA2	Q9BRA2	stable transfection	HEK293	WT	vector control	3.3289	0.00291975
ENSG00000135441	2647	BLOC1S1	ENSG00000109083	90410	IFT20	241	Ueffing	P78537	P78537	stable transfection	HEK293	WT	vector control	3.2852	0.00322596
ENSG00000169627;ENSG00000183336	552900;654483	BOLA2;BOLA2B	ENSG00000262866	90410	IFT20	241	Ueffing	Q9H3K6	Q9H3K6	stable transfection	HEK293	WT	vector control	3.267	0.0033631
ENSG00000196262	5478	PPIA	ENSG00000262866	90410	IFT20	241	Ueffing	P62937	P62937	stable transfection	HEK293	WT	vector control	3.1905	2.75e-06
ENSG00000166275	119032	C10orf32	ENSG00000262866	90410	IFT20	241	Ueffing	A6NGQ6	Q96B45	stable transfection	HEK293	WT	vector control	3.167	0.00423172
ENSG00000103187	23406	COTL1	ENSG00000109083	90410	IFT20	241	Ueffing	Q14019	Q14019	stable transfection	HEK293	WT	vector control	3.1481	0.00442036
ENSG00000168374	378	ARF4	ENSG00000109083	90410	IFT20	241	Ueffing	P18085	P18085	stable transfection	HEK293	WT	vector control	3.1227	0.0046876
ENSG00000078140	3093	UBE2K	ENSG00000109083	90410	IFT20	241	Ueffing	P61086	P61086	stable transfection	HEK293	WT	vector control	3.0714	0.00527934
ENSG00000075618	6624	FSCN1	ENSG00000109083	90410	IFT20	241	Ueffing	Q96IH1	Q16658	stable transfection	HEK293	WT	vector control	3.0142	0.0060306
ENSG00000172757	1072	CFL1	ENSG00000109083	90410	IFT20	241	Ueffing	P23528	P23528	stable transfection	HEK293	WT	vector control	2.9597	1.1e-05
ENSG00000174748	6138	RPL15	ENSG00000109083	90410	IFT20	241	Ueffing	P61313	P61313	stable transfection	HEK293	WT	vector control	2.9403	0.00716703
ENSG00000127445	5300	PIN1	ENSG00000109083	90410	IFT20	241	Ueffing	Q13526	Q13526	stable transfection	HEK293	WT	vector control	2.932	0.00730773
ENSG00000106992	203	AK1	ENSG00000262866	90410	IFT20	241	Ueffing	Q53EY8	P00568	stable transfection	HEK293	WT	vector control	2.9277	0.00738172
ENSG00000074842	56005	C19orf10	ENSG00000262866	90410	IFT20	241	Ueffing	Q969H8	Q969H8	stable transfection	HEK293	WT	vector control	2.8516	0.00882672
ENSG00000172115	54205	CYCS	ENSG00000109083	90410	IFT20	241	Ueffing	P99999	P99999	stable transfection	HEK293	WT	vector control	2.6599	0.00416325
ENSG00000182899	6165	RPL35A	ENSG00000109083	90410	IFT20	241	Ueffing	P18077	P18077	stable transfection	HEK293	WT	vector control	2.6458	0.00435429
ENSG00000100316	6122	RPL3	ENSG00000262866	90410	IFT20	241	Ueffing	P39023	P39023	stable transfection	HEK293	WT	vector control	2.6394	0.0044439
ENSG00000198755	4736	RPL10A	ENSG00000109083	90410	IFT20	241	Ueffing	P62906	P62906	stable transfection	HEK293	WT	vector control	2.6273	0.00461847
ENSG00000164104	3148	HMGB2	ENSG00000109083	90410	IFT20	241	Ueffing	P26583	P26583	stable transfection	HEK293	WT	vector control	2.6208	0.0047151
ENSG00000244687;ENSG00000124208	7335;387522	UBE2V1;TMEM189-UBE2V1	ENSG00000109083	90410	IFT20	241	Ueffing	Q13404	Q13404	stable transfection	HEK293	WT	vector control	2.6175	0.00476492
ENSG00000177889	7334	UBE2N	ENSG00000262866	90410	IFT20	241	Ueffing	P61088	P61088	stable transfection	HEK293	WT	vector control	2.6173	0.00476798
ENSG00000089220	5037	PEBP1	ENSG00000109083	90410	IFT20	241	Ueffing	P30086	P30086	stable transfection	HEK293	WT	vector control	2.5985	0.00506241
ENSG00000085662	231	AKR1B1	ENSG00000109083	90410	IFT20	241	Ueffing	P15121	P15121	stable transfection	HEK293	WT	vector control	2.5831	0.00531724
ENSG00000132507	1984	EIF5A	ENSG00000109083	90410	IFT20	241	Ueffing	P63241	P63241	stable transfection	HEK293	WT	vector control	2.5808	0.000110341
ENSG00000174444	6124	RPL4	ENSG00000109083	90410	IFT20	241	Ueffing	P36578	P36578	stable transfection	HEK293	WT	vector control	2.552	0.00587217
ENSG00000156482	6156	RPL30	ENSG00000109083	90410	IFT20	241	Ueffing	P62888	P62888	stable transfection	HEK293	WT	vector control	2.5366	0.00616823
ENSG00000164111	308	ANXA5	ENSG00000262866	90410	IFT20	241	Ueffing	P08758	P08758	stable transfection	HEK293	WT	vector control	2.4928	0.000189084
ENSG00000171530	6902	TBCA	ENSG00000109083	90410	IFT20	241	Ueffing	O75347	O75347	stable transfection	HEK293	WT	vector control	2.4821	0.00734238
ENSG00000198931	353	APRT	ENSG00000109083	90410	IFT20	241	Ueffing	P07741	P07741	stable transfection	HEK293	WT	vector control	2.482	0.00734473
ENSG00000105640	6142	RPL18A	ENSG00000109083	90410	IFT20	241	Ueffing	Q02543	Q02543	stable transfection	HEK293	WT	vector control	2.4334	0.0085811
ENSG00000163655	8833	GMPS	ENSG00000109083	90410	IFT20	241	Ueffing	P49915	P49915	stable transfection	HEK293	WT	vector control	2.4122	0.00918404
ENSG00000148303;ENSG00000260501	6130	RPL7A	ENSG00000109083	90410	IFT20	241	Ueffing	P62424	P62424	stable transfection	HEK293	WT	vector control	2.4102	0.00924309
ENSG00000169567	3094	HINT1	ENSG00000109083	90410	IFT20	241	Ueffing	P49773	P49773	stable transfection	HEK293	WT	vector control	2.3897	0.00987064
ENSG00000154277	7345	UCHL1	ENSG00000109083	90410	IFT20	241	Ueffing	P09936	P09936	stable transfection	HEK293	WT	vector control	2.3742	0.000390753
ENSG00000187514	5757	PTMA	ENSG00000109083	90410	IFT20	241	Ueffing	P06454	P06454	stable transfection	HEK293	WT	vector control	2.3679	0.000406106
ENSG00000262847;ENSG00000146701	4191	MDH2	ENSG00000109083	90410	IFT20	241	Ueffing	P40926	P40926	stable transfection	HEK293	WT	vector control	2.2693	0.00074166
ENSG00000189403	3146	HMGB1	ENSG00000109083	90410	IFT20	241	Ueffing	P09429	P09429	stable transfection	HEK293	WT	vector control	2.2131	0.00104442
ENSG00000111669	7167	TPI1	ENSG00000109083	90410	IFT20	241	Ueffing	D3DUS9	P60174	stable transfection	HEK293	WT	vector control	2.0569	0.00268806
ENSG00000177600	6181	RPLP2	ENSG00000262866	90410	IFT20	241	Ueffing	P05387	P05387	stable transfection	HEK293	WT	vector control	2.0535	0.00274359
ENSG00000166794	5479	PPIB	ENSG00000262866	90410	IFT20	241	Ueffing	P23284	P23284	stable transfection	HEK293	WT	vector control	2.0187	0.00338082
ENSG00000143933;ENSG00000198668;ENSG00000160014	801;805;808	CALM1;CALM2;CALM3	ENSG00000169379	200894	ARL13B	267	Ueffing	A8K1M2	P62158	transient transfection	HEK293T	WT	vector control	11.222	0.0447615
ENSG00000204922	790955	C11orf83	ENSG00000169379	200894	ARL13B	267	Ueffing	Q6UW78	Q6UW78	transient transfection	HEK293T	WT	vector control	10.195	0.00769121
ENSG00000162735	5824	PEX19	ENSG00000169379	200894	ARL13B	267	Ueffing	P40855	P40855	transient transfection	HEK293T	WT	vector control	9.7076	0.0564781
ENSG00000095906	10101	NUBP2	ENSG00000169379	200894	ARL13B	267	Ueffing	Q9Y5Y2	Q9Y5Y2	transient transfection	HEK293T	WT	vector control	9.673	0.0149639
ENSG00000150627	116966	WDR17	ENSG00000169379	200894	ARL13B	267	Ueffing	Q8IZU2	Q8IZU2	transient transfection	HEK293T	WT	vector control	9.3168	0.0602055
ENSG00000081870	51668	HSPB11	ENSG00000169379	200894	ARL13B	267	Ueffing	Q9Y547	Q9Y547	transient transfection	HEK293T	WT	vector control	9.2815	0.0167493
ENSG00000177542	79751	SLC25A22	ENSG00000169379	200894	ARL13B	267	Ueffing	Q9H936	Q9H936	transient transfection	HEK293T	WT	vector control	9.2491	0.0608867
ENSG00000110871	84274	COQ5	ENSG00000169379	200894	ARL13B	267	Ueffing	Q5HYK3	Q5HYK3	transient transfection	HEK293T	WT	vector control	8.7819	0.0194234
ENSG00000136874	55014	STX17	ENSG00000169379	200894	ARL13B	267	Ueffing	P56962	P56962	transient transfection	HEK293T	WT	vector control	8.638	0.0202891
ENSG00000259431	79178	THTPA	ENSG00000169379	200894	ARL13B	267	Ueffing	Q9BU02	Q9BU02	transient transfection	HEK293T	WT	vector control	8.6019	0.0205136
ENSG00000162972	79568	C2orf47	ENSG00000169379	200894	ARL13B	267	Ueffing	Q8WWC4	Q8WWC4	transient transfection	HEK293T	WT	vector control	8.595	0.0680774
ENSG00000175414	285598	ARL10	ENSG00000169379	200894	ARL13B	267	Ueffing	Q8N8L6	Q8N8L6	transient transfection	HEK293T	WT	vector control	8.5469	0.0129734
ENSG00000213190	10962	MLLT11	ENSG00000169379	200894	ARL13B	267	Ueffing	Q13015	Q13015	transient transfection	HEK293T	WT	vector control	8.4352	0.0700188
ENSG00000177082	84942	WDR73	ENSG00000169379	200894	ARL13B	267	Ueffing	B5MDA0	Q6P4I2	transient transfection	HEK293T	WT	vector control	8.2964	0.0225416
ENSG00000105676	93436	ARMC6	ENSG00000169379	200894	ARL13B	267	Ueffing	Q6NXE6	Q6NXE6	transient transfection	HEK293T	WT	vector control	8.2963	0.0225423
ENSG00000103423	9093	DNAJA3	ENSG00000169379	200894	ARL13B	267	Ueffing	Q96EY1	Q96EY1	transient transfection	HEK293T	WT	vector control	8.1541	0.0736322
ENSG00000119718	8892	EIF2B2	ENSG00000169379	200894	ARL13B	267	Ueffing	P49770	P49770	transient transfection	HEK293T	WT	vector control	8.1435	0.023649
ENSG00000128581	64792	RABL5	ENSG00000169379	200894	ARL13B	267	Ueffing	Q9H7X7	Q9H7X7	transient transfection	HEK293T	WT	vector control	8.14	0.0738205
ENSG00000102119	2010	EMD	ENSG00000169379	200894	ARL13B	267	Ueffing	P50402	P50402	transient transfection	HEK293T	WT	vector control	8.1292	0.0739652
ENSG00000143353	127018	LYPLAL1	ENSG00000169379	200894	ARL13B	267	Ueffing	Q5VWZ2	Q5VWZ2	transient transfection	HEK293T	WT	vector control	8.0595	0.0749089
ENSG00000128973	54982	CLN6	ENSG00000169379	200894	ARL13B	267	Ueffing	Q9NWW5	Q9NWW5	transient transfection	HEK293T	WT	vector control	7.884	0.0256861
ENSG00000181061	25994	HIGD1A	ENSG00000169379	200894	ARL13B	267	Ueffing	B2R4G1	Q9Y241	transient transfection	HEK293T	WT	vector control	7.8243	0.0782246
ENSG00000183032	89874	SLC25A21	ENSG00000169379	200894	ARL13B	267	Ueffing	Q9BQT8	Q9BQT8	transient transfection	HEK293T	WT	vector control	7.6524	0.0276896
ENSG00000169100	293	SLC25A6	ENSG00000169379	200894	ARL13B	267	Ueffing	P12236	P12236	transient transfection	HEK293T	WT	vector control	7.6244	0.0812122
ENSG00000127838	25953	PNKD	ENSG00000169379	200894	ARL13B	267	Ueffing	Q8N490	Q8N490	transient transfection	HEK293T	WT	vector control	7.5923	0.0180767
ENSG00000100360	11020	IFT27	ENSG00000169379	200894	ARL13B	267	Ueffing	Q9BW83	Q9BW83	transient transfection	HEK293T	WT	vector control	7.5699	0.0820554
ENSG00000183605	119559	SFXN4	ENSG00000169379	200894	ARL13B	267	Ueffing	Q6P4A7	Q6P4A7	transient transfection	HEK293T	WT	vector control	7.5199	0.0828402
ENSG00000108176	56521	DNAJC12	ENSG00000169379	200894	ARL13B	267	Ueffing	Q9UKB3	Q9UKB3	transient transfection	HEK293T	WT	vector control	7.4621	0.0189494
ENSG00000140688	64755	C16orf58	ENSG00000169379	200894	ARL13B	267	Ueffing	Q96GQ5	Q96GQ5	transient transfection	HEK293T	WT	vector control	7.456	0.0189915
ENSG00000149084	51144	HSD17B12	ENSG00000169379	200894	ARL13B	267	Ueffing	Q53GQ0	Q53GQ0	transient transfection	HEK293T	WT	vector control	7.4426	0.0840749
ENSG00000177150	125228	FAM210A	ENSG00000169379	200894	ARL13B	267	Ueffing	Q96ND0	Q96ND0	transient transfection	HEK293T	WT	vector control	7.4214	0.0192327
ENSG00000130489	9997	SCO2	ENSG00000169379	200894	ARL13B	267	Ueffing	O43819	O43819	transient transfection	HEK293T	WT	vector control	7.3632	0.0304694
ENSG00000118096	56912	IFT46	ENSG00000169379	200894	ARL13B	267	Ueffing	Q9NQC8	Q9NQC8	transient transfection	HEK293T	WT	vector control	7.3455	0.0856641
ENSG00000189043	4697	NDUFA4	ENSG00000169379	200894	ARL13B	267	Ueffing	O00483	O00483	transient transfection	HEK293T	WT	vector control	7.3295	0.0859302
ENSG00000169379	200894	ARL13B	ENSG00000169379	200894	ARL13B	267	Ueffing	Q3SXY8	Q3SXY8	transient transfection	HEK293T	WT	vector control	7.3045	0.0863483
ENSG00000103502	10423	CDIPT	ENSG00000169379	200894	ARL13B	267	Ueffing	B3KY94	O14735	transient transfection	HEK293T	WT	vector control	7.2402	0.0874374
ENSG00000165997	221079	ARL5B	ENSG00000169379	200894	ARL13B	267	Ueffing	Q96KC2	Q96KC2	transient transfection	HEK293T	WT	vector control	7.2133	0.0320458
ENSG00000134146	89978	ATPBD4	ENSG00000169379	200894	ARL13B	267	Ueffing	Q7L8W6	Q7L8W6	transient transfection	HEK293T	WT	vector control	7.1905	0.0322943
ENSG00000152684	53918	PELO	ENSG00000169379	200894	ARL13B	267	Ueffing	Q9BRX2	Q9BRX2	transient transfection	HEK293T	WT	vector control	7.1898	0.0323019
ENSG00000033011	56052	ALG1	ENSG00000169379	200894	ARL13B	267	Ueffing	Q9BT22	Q9BT22	transient transfection	HEK293T	WT	vector control	7.1856	0.0883779
ENSG00000123684	9926	LPGAT1	ENSG00000169379	200894	ARL13B	267	Ueffing	Q92604	Q92604	transient transfection	HEK293T	WT	vector control	7.1828	0.0210014
ENSG00000075415	5250	SLC25A3	ENSG00000169379	200894	ARL13B	267	Ueffing	Q00325	Q00325	transient transfection	HEK293T	WT	vector control	7.162	0.0887889
ENSG00000140403	55466	DNAJA4	ENSG00000169379	200894	ARL13B	267	Ueffing	Q8WW22	Q8WW22	transient transfection	HEK293T	WT	vector control	7.0901	0.0900587
ENSG00000162851	64216	TFB2M	ENSG00000169379	200894	ARL13B	267	Ueffing	Q9H5Q4	Q9H5Q4	transient transfection	HEK293T	WT	vector control	6.9527	0.0228987
ENSG00000000419	8813	DPM1	ENSG00000169379	200894	ARL13B	267	Ueffing	Q5QPK0	O60762	transient transfection	HEK293T	WT	vector control	6.9303	0.0929769
ENSG00000198189	51170	HSD17B11	ENSG00000169379	200894	ARL13B	267	Ueffing	Q8NBQ5	Q8NBQ5	transient transfection	HEK293T	WT	vector control	6.9301	0.0929806
ENSG00000103024	4832	NME3	ENSG00000169379	200894	ARL13B	267	Ueffing	Q13232	Q13232	transient transfection	HEK293T	WT	vector control	6.849	0.0363181
ENSG00000164109	4085	MAD2L1	ENSG00000169379	200894	ARL13B	267	Ueffing	Q13257	Q13257	transient transfection	HEK293T	WT	vector control	6.818	0.0951108
ENSG00000180879	6748	SSR4	ENSG00000169379	200894	ARL13B	267	Ueffing	P51571	P51571	transient transfection	HEK293T	WT	vector control	6.698	0.0974709
ENSG00000169570	285605	DTWD2	ENSG00000169379	200894	ARL13B	267	Ueffing	Q8NBA8	Q8NBA8	transient transfection	HEK293T	WT	vector control	6.6353	0.0258723
ENSG00000143575	10456	HAX1	ENSG00000169379	200894	ARL13B	267	Ueffing	O00165	O00165	transient transfection	HEK293T	WT	vector control	6.6173	0.0991064
ENSG00000105197	92609	TIMM50	ENSG00000169379	200894	ARL13B	267	Ueffing	Q3ZCQ8	Q3ZCQ8	transient transfection	HEK293T	WT	vector control	6.5911	0.0996461
ENSG00000075336	29090	TIMM21	ENSG00000169379	200894	ARL13B	267	Ueffing	Q9BVV7	Q9BVV7	transient transfection	HEK293T	WT	vector control	6.4592	0.041699
ENSG00000166788	113174	SAAL1	ENSG00000169379	200894	ARL13B	267	Ueffing	Q96ER3	Q96ER3	transient transfection	HEK293T	WT	vector control	6.3526	0.0433396
ENSG00000120805	400	ARL1	ENSG00000169379	200894	ARL13B	267	Ueffing	P40616	P40616	transient transfection	HEK293T	WT	vector control	6.2486	0.0450181
ENSG00000148153	58493	INIP	ENSG00000169379	200894	ARL13B	267	Ueffing	Q9NRY2	Q9NRY2	transient transfection	HEK293T	WT	vector control	6.2269	0.0304271
ENSG00000174917	125988	C19orf70	ENSG00000169379	200894	ARL13B	267	Ueffing	Q5XKP0	Q5XKP0	transient transfection	HEK293T	WT	vector control	6.2016	0.0307403
ENSG00000116406	80267	EDEM3	ENSG00000169379	200894	ARL13B	267	Ueffing	Q9BZQ6	Q9BZQ6	transient transfection	HEK293T	WT	vector control	6.0728	0.0480431
ENSG00000116984	4548	MTR	ENSG00000169379	200894	ARL13B	267	Ueffing	Q99707	Q99707	transient transfection	HEK293T	WT	vector control	6.0594	0.0482839
ENSG00000166479	54495	TMX3	ENSG00000169379	200894	ARL13B	267	Ueffing	Q96JJ7	Q96JJ7	transient transfection	HEK293T	WT	vector control	6.0428	0.0485842
ENSG00000214253	51024	FIS1	ENSG00000169379	200894	ARL13B	267	Ueffing	Q9Y3D6	Q9Y3D6	transient transfection	HEK293T	WT	vector control	5.9196	0.0345146
ENSG00000161267	622	BDH1	ENSG00000169379	200894	ARL13B	267	Ueffing	Q02338	Q02338	transient transfection	HEK293T	WT	vector control	5.8705	0.0352287
ENSG00000011295	54902	TTC19	ENSG00000169379	200894	ARL13B	267	Ueffing	Q6DKK2	Q6DKK2	transient transfection	HEK293T	WT	vector control	5.7409	0.0544751
ENSG00000128228	23753	SDF2L1	ENSG00000169379	200894	ARL13B	267	Ueffing	Q9HCN8	Q9HCN8	transient transfection	HEK293T	WT	vector control	5.7157	0.055006
ENSG00000131174	1349	COX7B	ENSG00000169379	200894	ARL13B	267	Ueffing	P24311	P24311	transient transfection	HEK293T	WT	vector control	5.6448	0.0387544
ENSG00000184787	7327	UBE2G2	ENSG00000169379	200894	ARL13B	267	Ueffing	P60604	P60604	transient transfection	HEK293T	WT	vector control	5.5963	0.0576108
ENSG00000171202	84233	TMEM126A	ENSG00000169379	200894	ARL13B	267	Ueffing	Q9H061	Q9H061	transient transfection	HEK293T	WT	vector control	5.5813	0.0398236
ENSG00000100926	10548	TM9SF1	ENSG00000169379	200894	ARL13B	267	Ueffing	O15321	O15321	transient transfection	HEK293T	WT	vector control	5.5683	0.0582437
ENSG00000134851	55858	TMEM165	ENSG00000169379	200894	ARL13B	267	Ueffing	Q9HC07	Q9HC07	transient transfection	HEK293T	WT	vector control	5.5083	0.0596294
ENSG00000138297	100287932	TIMM23	ENSG00000169379	200894	ARL13B	267	Ueffing	O14925	O14925	transient transfection	HEK293T	WT	vector control	5.4887	0.0600909
ENSG00000008311	10157	AASS	ENSG00000169379	200894	ARL13B	267	Ueffing	Q9UDR5	Q9UDR5	transient transfection	HEK293T	WT	vector control	5.3877	0.0433152
ENSG00000114850	6747	SSR3	ENSG00000169379	200894	ARL13B	267	Ueffing	B4E2P2	Q9UNL2	transient transfection	HEK293T	WT	vector control	5.3854	0.0433589
ENSG00000144021	9391	CIAO1	ENSG00000169379	200894	ARL13B	267	Ueffing	O76071	O76071	transient transfection	HEK293T	WT	vector control	5.37	0.0629833
ENSG00000005812	26224	FBXL3	ENSG00000169379	200894	ARL13B	267	Ueffing	Q9UKT7	Q9UKT7	transient transfection	HEK293T	WT	vector control	5.3403	0.0442268
ENSG00000126768	10245	TIMM17B	ENSG00000169379	200894	ARL13B	267	Ueffing	O60830	O60830	transient transfection	HEK293T	WT	vector control	5.2769	0.0454833
ENSG00000166595	51647	FAM96B	ENSG00000169379	200894	ARL13B	267	Ueffing	Q9Y3D0	Q9Y3D0	transient transfection	HEK293T	WT	vector control	5.22	0.066891
ENSG00000151413	80224	NUBPL	ENSG00000169379	200894	ARL13B	267	Ueffing	Q8TB37	Q8TB37	transient transfection	HEK293T	WT	vector control	5.2162	0.0467279
ENSG00000000460	55732	C1orf112	ENSG00000169379	200894	ARL13B	267	Ueffing	Q9NSG2	Q9NSG2	transient transfection	HEK293T	WT	vector control	5.2155	0.0670128
ENSG00000010270	83930	STARD3NL	ENSG00000169379	200894	ARL13B	267	Ueffing	O95772	O95772	transient transfection	HEK293T	WT	vector control	5.1492	0.0481506
ENSG00000135924	3300	DNAJB2	ENSG00000169379	200894	ARL13B	267	Ueffing	P25686	P25686	transient transfection	HEK293T	WT	vector control	5.1425	0.0690286
ENSG00000163528	131474	CHCHD4	ENSG00000169379	200894	ARL13B	267	Ueffing	Q8N4Q1	Q8N4Q1	transient transfection	HEK293T	WT	vector control	5.0602	0.0713926
ENSG00000101473	10005	ACOT8	ENSG00000169379	200894	ARL13B	267	Ueffing	O14734	O14734	transient transfection	HEK293T	WT	vector control	5.0492	0.0717163
ENSG00000110536	114971	PTPMT1	ENSG00000169379	200894	ARL13B	267	Ueffing	Q8WUK0	Q8WUK0	transient transfection	HEK293T	WT	vector control	4.9737	0.0739874
ENSG00000183978	28958	CCDC56	ENSG00000169379	200894	ARL13B	267	Ueffing	Q9Y2R0	Q9Y2R0	transient transfection	HEK293T	WT	vector control	4.9619	0.0743504
ENSG00000176148	55346	TCP11L1	ENSG00000169379	200894	ARL13B	267	Ueffing	Q9NUJ3	Q9NUJ3	transient transfection	HEK293T	WT	vector control	4.9441	0.0749023
ENSG00000095564	9044	BTAF1	ENSG00000169379	200894	ARL13B	267	Ueffing	O14981	O14981	transient transfection	HEK293T	WT	vector control	4.9381	0.0529966
ENSG00000197601	84188	FAR1	ENSG00000169379	200894	ARL13B	267	Ueffing	Q8WVX9	Q8WVX9	transient transfection	HEK293T	WT	vector control	4.8246	0.0787428
ENSG00000132581	6388	SDF2	ENSG00000169379	200894	ARL13B	267	Ueffing	Q99470	Q99470	transient transfection	HEK293T	WT	vector control	4.8054	0.0563524
ENSG00000168374	378	ARF4	ENSG00000169379	200894	ARL13B	267	Ueffing	P18085	P18085	transient transfection	HEK293T	WT	vector control	4.7585	0.0809729
ENSG00000138073	10113	PREB	ENSG00000169379	200894	ARL13B	267	Ueffing	Q9HCU5	Q9HCU5	transient transfection	HEK293T	WT	vector control	4.7028	0.0829139
ENSG00000127452	54850	FBXL12	ENSG00000169379	200894	ARL13B	267	Ueffing	Q9NXK8	Q9NXK8	transient transfection	HEK293T	WT	vector control	4.7002	0.0592009
ENSG00000134250;ENSG00000266766	4853	NOTCH2	ENSG00000169379	200894	ARL13B	267	Ueffing	Q04721	Q04721	transient transfection	HEK293T	WT	vector control	4.6924	0.0594191
ENSG00000151458	57182	ANKRD50	ENSG00000169379	200894	ARL13B	267	Ueffing	Q9ULJ7	Q9ULJ7	transient transfection	HEK293T	WT	vector control	4.6627	0.0602591
ENSG00000014919	1355	COX15	ENSG00000169379	200894	ARL13B	267	Ueffing	Q7KZN9	Q7KZN9	transient transfection	HEK293T	WT	vector control	4.5905	0.0870073
ENSG00000151729	291	SLC25A4	ENSG00000169379	200894	ARL13B	267	Ueffing	P12235	P12235	transient transfection	HEK293T	WT	vector control	4.568	0.0630374
ENSG00000137692	84259	DCUN1D5	ENSG00000169379	200894	ARL13B	267	Ueffing	Q9BTE7	Q9BTE7	transient transfection	HEK293T	WT	vector control	4.5547	0.0634402
ENSG00000145996	54901	CDKAL1	ENSG00000169379	200894	ARL13B	267	Ueffing	Q5VV42	Q5VV42	transient transfection	HEK293T	WT	vector control	4.5339	0.0640764
ENSG00000103257	8140	SLC7A5	ENSG00000169379	200894	ARL13B	267	Ueffing	Q01650	Q01650	transient transfection	HEK293T	WT	vector control	4.4283	0.0933766
ENSG00000133983	51241	COX16	ENSG00000169379	200894	ARL13B	267	Ueffing	Q9P0S2	Q9P0S2	transient transfection	HEK293T	WT	vector control	4.4225	0.0676219
ENSG00000158669	137964	AGPAT6	ENSG00000169379	200894	ARL13B	267	Ueffing	Q86UL3	Q86UL3	transient transfection	HEK293T	WT	vector control	4.3835	0.095238
ENSG00000179331	54734	RAB39A	ENSG00000169379	200894	ARL13B	267	Ueffing	Q14964	Q14964	transient transfection	HEK293T	WT	vector control	4.356	0.0698542
ENSG00000099194	6319	SCD	ENSG00000169379	200894	ARL13B	267	Ueffing	O00767	O00767	transient transfection	HEK293T	WT	vector control	4.3322	0.0706753
ENSG00000116717	1647	GADD45A	ENSG00000169379	200894	ARL13B	267	Ueffing	P24522	P24522	transient transfection	HEK293T	WT	vector control	4.3166	0.07122
ENSG00000115307	550	AUP1	ENSG00000169379	200894	ARL13B	267	Ueffing	Q9Y679	Q9Y679	transient transfection	HEK293T	WT	vector control	4.2815	0.0996524
ENSG00000162396	25973	PARS2	ENSG00000169379	200894	ARL13B	267	Ueffing	Q7L3T8	Q7L3T8	transient transfection	HEK293T	WT	vector control	4.2771	0.0726224
ENSG00000130299	84705	GTPBP3	ENSG00000169379	200894	ARL13B	267	Ueffing	Q969Y2	Q969Y2	transient transfection	HEK293T	WT	vector control	4.2386	0.0740225
ENSG00000080815	5663	PSEN1	ENSG00000169379	200894	ARL13B	267	Ueffing	P49768	P49768	transient transfection	HEK293T	WT	vector control	4.2358	0.0741257
ENSG00000141378	51651	PTRH2	ENSG00000169379	200894	ARL13B	267	Ueffing	Q96ME4	Q9Y3E5	transient transfection	HEK293T	WT	vector control	4.1556	0.0771564
ENSG00000173653	9986	RCE1	ENSG00000169379	200894	ARL13B	267	Ueffing	Q9Y256	Q9Y256	transient transfection	HEK293T	WT	vector control	4.1131	0.0788248
ENSG00000099246	22931	RAB18	ENSG00000169379	200894	ARL13B	267	Ueffing	Q9NP72	Q9NP72	transient transfection	HEK293T	WT	vector control	4.1097	0.0789602
ENSG00000206527	201562	PTPLB	ENSG00000169379	200894	ARL13B	267	Ueffing	Q6Y1H2	Q6Y1H2	transient transfection	HEK293T	WT	vector control	4.048	0.0814679
ENSG00000111371	81539	SLC38A1	ENSG00000169379	200894	ARL13B	267	Ueffing	B5MEC5	Q9H2H9	transient transfection	HEK293T	WT	vector control	4.0031	0.0833551
ENSG00000138190	54536	EXOC6	ENSG00000169379	200894	ARL13B	267	Ueffing	Q8TAG9	Q8TAG9	transient transfection	HEK293T	WT	vector control	3.7922	0.0929813
ENSG00000149311	472	ATM	ENSG00000169379	200894	ARL13B	267	Ueffing	Q13315	Q13315	transient transfection	HEK293T	WT	vector control	3.7849	0.0933386
ENSG00000119650	112752	IFT43	ENSG00000119650	112752	IFT43	269	Roepman	Q96FT9	Q96FT9	transient transfection	HEK293T	WT	vector control	12.5853	1.67e-39
ENSG00000107669	11101	ATE1	ENSG00000119650	112752	IFT43	269	Roepman	O95260	O95260	transient transfection	HEK293T	WT	vector control	5.15305	1.89e-16
ENSG00000118965	57539	WDR35	ENSG00000119650	112752	IFT43	269	Roepman	Q9P2L0	Q9P2L0	transient transfection	HEK293T	WT	vector control	3.46669	2.19e-15
ENSG00000170296	11337	GABARAP	ENSG00000119650	112752	IFT43	269	Roepman	O95166	O95166	transient transfection	HEK293T	WT	vector control	2.7767	6.87e-11
ENSG00000105397	7297	TYK2	ENSG00000119650	112752	IFT43	269	Roepman	P29597	P29597	transient transfection	HEK293T	WT	vector control	2.64732	2.58e-07
ENSG00000102226	8237	USP11	ENSG00000119650	112752	IFT43	269	Roepman	P51784	P51784	transient transfection	HEK293T	WT	vector control	2.48083	3.44e-06
ENSG00000187837	3006	HIST1H1C	ENSG00000119650	112752	IFT43	269	Roepman	P16403	P16403	transient transfection	HEK293T	WT	vector control	2.47568	6.65e-09
ENSG00000143575	10456	HAX1	ENSG00000119650	112752	IFT43	269	Roepman	O00165	O00165	transient transfection	HEK293T	WT	vector control	2.13808	8.65e-05
ENSG00000000419	8813	DPM1	ENSG00000119650	112752	IFT43	269	Roepman	Q5QPK0	O60762	transient transfection	HEK293T	WT	vector control	2.0377	4.67e-06
ENSG00000140525	55215	FANCI	ENSG00000119650	112752	IFT43	269	Roepman	Q9NVI1	Q9NVI1	transient transfection	HEK293T	WT	vector control	1.97048	1.24e-05
ENSG00000228896;ENSG00000204351;ENSG00000232616;ENSG00000206353;ENSG00000223493;ENSG00000225737	6499	SKIV2L	ENSG00000119650	112752	IFT43	269	Roepman	Q15477	Q15477	transient transfection	HEK293T	WT	vector control	1.94409	0.000517
ENSG00000092094	55644	OSGEP	ENSG00000119650	112752	IFT43	269	Roepman	Q9NPF4	Q9NPF4	transient transfection	HEK293T	WT	vector control	1.92556	0.000612
ENSG00000103502	10423	CDIPT	ENSG00000119650	112752	IFT43	269	Roepman	B3KY94	O14735	transient transfection	HEK293T	WT	vector control	1.88491	0.000884
ENSG00000197043	309	ANXA6	ENSG00000119650	112752	IFT43	269	Roepman	P08133	P08133	transient transfection	HEK293T	WT	vector control	1.84308	0.000832
ENSG00000104325	1666	DECR1	ENSG00000119650	112752	IFT43	269	Roepman	Q16698	Q16698	transient transfection	HEK293T	WT	vector control	1.8424	0.00129
ENSG00000108588	57003	CCDC47	ENSG00000119650	112752	IFT43	269	Roepman	Q96A33	Q96A33	transient transfection	HEK293T	WT	vector control	1.80668	0.00178
ENSG00000184575	11260	XPOT	ENSG00000119650	112752	IFT43	269	Roepman	O43592	O43592	transient transfection	HEK293T	WT	vector control	1.80313	0.000133
ENSG00000102900	9688	NUP93	ENSG00000119650	112752	IFT43	269	Roepman	Q8N1F7	Q8N1F7	transient transfection	HEK293T	WT	vector control	1.78891	0.00208
ENSG00000110536	114971	PTPMT1	ENSG00000119650	112752	IFT43	269	Roepman	Q8WUK0	Q8WUK0	transient transfection	HEK293T	WT	vector control	1.77286	0.00239
ENSG00000133124	8471	IRS4	ENSG00000119650	112752	IFT43	269	Roepman	O14654	O14654	transient transfection	HEK293T	WT	vector control	1.76473	0.000225
ENSG00000155229	64210	MMS19	ENSG00000119650	112752	IFT43	269	Roepman	B4DQX2	Q96T76	transient transfection	HEK293T	WT	vector control	1.76274	0.00262
ENSG00000147475	11160	ERLIN2	ENSG00000119650	112752	IFT43	269	Roepman	O94905	O94905	transient transfection	HEK293T	WT	vector control	1.74578	0.00303
ENSG00000060138	8531	CSDA	ENSG00000119650	112752	IFT43	269	Roepman	P16989	P16989	transient transfection	HEK293T	WT	vector control	1.74122	0.00316
ENSG00000105993	10049	DNAJB6	ENSG00000119650	112752	IFT43	269	Roepman	O75190	O75190	transient transfection	HEK293T	WT	vector control	1.72595	0.0036
ENSG00000177542	79751	SLC25A22	ENSG00000119650	112752	IFT43	269	Roepman	Q9H936	Q9H936	transient transfection	HEK293T	WT	vector control	1.70771	0.00422
ENSG00000185088	51065	RPS27L	ENSG00000119650	112752	IFT43	269	Roepman	Q71UM5	Q71UM5	transient transfection	HEK293T	WT	vector control	1.6866	0.00363
ENSG00000150961	9871	SEC24D	ENSG00000119650	112752	IFT43	269	Roepman	O94855	O94855	transient transfection	HEK293T	WT	vector control	1.67272	0.00569
ENSG00000141556	6904	TBCD	ENSG00000119650	112752	IFT43	269	Roepman	Q9BTW9	Q9BTW9	transient transfection	HEK293T	WT	vector control	1.64612	0.00713
ENSG00000146918	54892	NCAPG2	ENSG00000119650	112752	IFT43	269	Roepman	Q86XI2	Q86XI2	transient transfection	HEK293T	WT	vector control	1.62322	0.00864
ENSG00000075415	5250	SLC25A3	ENSG00000119650	112752	IFT43	269	Roepman	Q00325	Q00325	transient transfection	HEK293T	WT	vector control	1.60385	0.00768
ENSG00000198087	23607	CD2AP	ENSG00000119650	112752	IFT43	269	Roepman	Q9Y5K6	Q9Y5K6	transient transfection	HEK293T	WT	vector control	1.58554	0.0118
ENSG00000077312	6626	SNRPA	ENSG00000119650	112752	IFT43	269	Roepman	P09012	P09012	transient transfection	HEK293T	WT	vector control	1.56703	0.00302
ENSG00000197451	3182	HNRNPAB	ENSG00000119650	112752	IFT43	269	Roepman	Q99729	Q99729	transient transfection	HEK293T	WT	vector control	1.55296	0.012
ENSG00000247077	192111	PGAM5	ENSG00000119650	112752	IFT43	269	Roepman	Q96HS1	Q96HS1	transient transfection	HEK293T	WT	vector control	1.54636	0.0162
ENSG00000136231	10643	IGF2BP3	ENSG00000119650	112752	IFT43	269	Roepman	O00425	O00425	transient transfection	HEK293T	WT	vector control	1.5455	0.0163
ENSG00000228716	1719	DHFR	ENSG00000119650	112752	IFT43	269	Roepman	P00374	P00374	transient transfection	HEK293T	WT	vector control	1.5378	0.00433
ENSG00000006530	55750	AGK	ENSG00000119650	112752	IFT43	269	Roepman	Q53H12	Q53H12	transient transfection	HEK293T	WT	vector control	1.53688	0.0175
ENSG00000102316	10916	MAGED2	ENSG00000119650	112752	IFT43	269	Roepman	Q9UNF1	Q9UNF1	transient transfection	HEK293T	WT	vector control	1.53306	0.0181
ENSG00000111445	5985	RFC5	ENSG00000119650	112752	IFT43	269	Roepman	P40937	P40937	transient transfection	HEK293T	WT	vector control	1.53161	0.0183
ENSG00000159217	10642	IGF2BP1	ENSG00000119650	112752	IFT43	269	Roepman	Q9NZI8	Q9NZI8	transient transfection	HEK293T	WT	vector control	1.53095	0.0145
ENSG00000124942	79026	AHNAK	ENSG00000119650	112752	IFT43	269	Roepman	Q09666	Q09666	transient transfection	HEK293T	WT	vector control	1.52753	0.0189
ENSG00000069345	10294	DNAJA2	ENSG00000119650	112752	IFT43	269	Roepman	O60884	O60884	transient transfection	HEK293T	WT	vector control	1.52653	0.00497
ENSG00000108528	8402	SLC25A11	ENSG00000119650	112752	IFT43	269	Roepman	Q02978	Q02978	transient transfection	HEK293T	WT	vector control	1.52462	0.00509
ENSG00000090621	8761	PABPC4	ENSG00000119650	112752	IFT43	269	Roepman	Q3B867	Q13310	transient transfection	HEK293T	WT	vector control	1.50923	0.00613
ENSG00000005022	292	SLC25A5	ENSG00000119650	112752	IFT43	269	Roepman	P05141	P05141	transient transfection	HEK293T	WT	vector control	1.50871	0.0176
ENSG00000106211	3315	HSPB1	ENSG00000119650	112752	IFT43	269	Roepman	P04792	P04792	transient transfection	HEK293T	WT	vector control	1.50489	0.00646
ENSG00000173821	57674	RNF213	ENSG00000119650	112752	IFT43	269	Roepman	Q9HCF4	Q63HN8	transient transfection	HEK293T	WT	vector control	1.50125	0.0232
ENSG00000178462;ENSG00000263440	79861	TUBAL3	ENSG00000119650	112752	IFT43	269	Roepman	A6NHL2	A6NHL2	transient transfection	HEK293T	WT	vector control	1.49824	0.00699
ENSG00000149084	51144	HSD17B12	ENSG00000119650	112752	IFT43	269	Roepman	Q53GQ0	Q53GQ0	transient transfection	HEK293T	WT	vector control	1.4881	0.00789
ENSG00000108298	6143	RPL19	ENSG00000119650	112752	IFT43	269	Roepman	P84098	P84098	transient transfection	HEK293T	WT	vector control	1.48386	0.0216
ENSG00000129003	54832	VPS13C	ENSG00000119650	112752	IFT43	269	Roepman	Q709C8	Q709C8	transient transfection	HEK293T	WT	vector control	1.48084	0.0273
ENSG00000068097	63897	HEATR6	ENSG00000119650	112752	IFT43	269	Roepman	Q6AI08	Q6AI08	transient transfection	HEK293T	WT	vector control	1.47711	0.0281
ENSG00000198677	9652	TTC37	ENSG00000119650	112752	IFT43	269	Roepman	Q6PGP7	Q6PGP7	transient transfection	HEK293T	WT	vector control	1.47497	0.0285
ENSG00000106028	6742	SSBP1	ENSG00000119650	112752	IFT43	269	Roepman	Q04837	Q04837	transient transfection	HEK293T	WT	vector control	1.46746	0.0248
ENSG00000086189	27292	DIMT1	ENSG00000119650	112752	IFT43	269	Roepman	Q9UNQ2	Q9UNQ2	transient transfection	HEK293T	WT	vector control	1.45922	0.0322
ENSG00000130638	25814	ATXN10	ENSG00000119650	112752	IFT43	269	Roepman	Q9UBB4	Q9UBB4	transient transfection	HEK293T	WT	vector control	1.45433	0.0117
ENSG00000164109	4085	MAD2L1	ENSG00000119650	112752	IFT43	269	Roepman	Q13257	Q13257	transient transfection	HEK293T	WT	vector control	1.45281	0.0119
ENSG00000166595	51647	FAM96B	ENSG00000119650	112752	IFT43	269	Roepman	Q9Y3D0	Q9Y3D0	transient transfection	HEK293T	WT	vector control	1.4513	0.0342
ENSG00000116747	6738	TROVE2	ENSG00000119650	112752	IFT43	269	Roepman	P10155	P10155	transient transfection	HEK293T	WT	vector control	1.44921	0.0348
ENSG00000117519	1266	CNN3	ENSG00000119650	112752	IFT43	269	Roepman	Q15417	Q15417	transient transfection	HEK293T	WT	vector control	1.44755	0.0127
ENSG00000166441	6157	RPL27A	ENSG00000119650	112752	IFT43	269	Roepman	P46776	P46776	transient transfection	HEK293T	WT	vector control	1.44749	0.0292
ENSG00000149273	6188	RPS3	ENSG00000119650	112752	IFT43	269	Roepman	P23396	P23396	transient transfection	HEK293T	WT	vector control	1.44711	0.0293
ENSG00000164466	94081	SFXN1	ENSG00000119650	112752	IFT43	269	Roepman	Q9H9B4	Q9H9B4	transient transfection	HEK293T	WT	vector control	1.44668	0.0128
ENSG00000162972	79568	C2orf47	ENSG00000119650	112752	IFT43	269	Roepman	Q8WWC4	Q8WWC4	transient transfection	HEK293T	WT	vector control	1.44431	0.0361
ENSG00000155561	23165	NUP205	ENSG00000119650	112752	IFT43	269	Roepman	Q92621	Q92621	transient transfection	HEK293T	WT	vector control	1.44103	0.037
ENSG00000162244	6159	RPL29	ENSG00000119650	112752	IFT43	269	Roepman	A8K0H3	P47914	transient transfection	HEK293T	WT	vector control	1.43753	0.0142
ENSG00000105447	83743	GRWD1	ENSG00000119650	112752	IFT43	269	Roepman	Q9BQ67	Q9BQ67	transient transfection	HEK293T	WT	vector control	1.43583	0.0385
ENSG00000124214	6780	STAU1	ENSG00000119650	112752	IFT43	269	Roepman	O95793	O95793	transient transfection	HEK293T	WT	vector control	1.43534	0.0386
ENSG00000198793	2475	MTOR	ENSG00000119650	112752	IFT43	269	Roepman	P42345	P42345	transient transfection	HEK293T	WT	vector control	1.43074	0.04
ENSG00000116062	2956	MSH6	ENSG00000119650	112752	IFT43	269	Roepman	P52701	P52701	transient transfection	HEK293T	WT	vector control	1.43061	0.0153
ENSG00000130227	23039	XPO7	ENSG00000119650	112752	IFT43	269	Roepman	A8K607	Q9UIA9	transient transfection	HEK293T	WT	vector control	1.42566	0.0415
ENSG00000198589	987	LRBA	ENSG00000119650	112752	IFT43	269	Roepman	P50851	P50851	transient transfection	HEK293T	WT	vector control	1.42361	0.0422
ENSG00000186010	51079	NDUFA13	ENSG00000119650	112752	IFT43	269	Roepman	B4DF76	Q9P0J0	transient transfection	HEK293T	WT	vector control	1.41533	0.0449
ENSG00000100075	6576	SLC25A1	ENSG00000119650	112752	IFT43	269	Roepman	D9HTE9	P53007	transient transfection	HEK293T	WT	vector control	1.41295	0.0457
ENSG00000108107	6158	RPL28	ENSG00000119650	112752	IFT43	269	Roepman	P46779	P46779	transient transfection	HEK293T	WT	vector control	1.39264	0.0453
ENSG00000071539	9319	TRIP13	ENSG00000119650	112752	IFT43	269	Roepman	Q15645	Q15645	transient transfection	HEK293T	WT	vector control	1.39256	0.0234
ENSG00000143621	3608	ILF2	ENSG00000119650	112752	IFT43	269	Roepman	Q12905	Q12905	transient transfection	HEK293T	WT	vector control	1.3896	0.0464
ENSG00000135316	10492	SYNCRIP	ENSG00000119650	112752	IFT43	269	Roepman	O60506	O60506	transient transfection	HEK293T	WT	vector control	1.38687	0.0474
ENSG00000143569	9898	UBAP2L	ENSG00000119650	112752	IFT43	269	Roepman	Q14157	Q14157	transient transfection	HEK293T	WT	vector control	1.38637	0.025
ENSG00000086061	3301	DNAJA1	ENSG00000119650	112752	IFT43	269	Roepman	P31689	P31689	transient transfection	HEK293T	WT	vector control	1.38487	0.0254
ENSG00000114391	6152	RPL24	ENSG00000119650	112752	IFT43	269	Roepman	P83731	P83731	transient transfection	HEK293T	WT	vector control	1.3819	0.0493
ENSG00000253729	5591	PRKDC	ENSG00000119650	112752	IFT43	269	Roepman	P78527	P78527	transient transfection	HEK293T	WT	vector control	1.38068	0.0497
ENSG00000063177	6141	RPL18	ENSG00000119650	112752	IFT43	269	Roepman	Q07020	Q07020	transient transfection	HEK293T	WT	vector control	1.37908	0.0503
ENSG00000089154	10985	GCN1L1	ENSG00000119650	112752	IFT43	269	Roepman	Q92616	Q92616	transient transfection	HEK293T	WT	vector control	1.37777	0.0275
ENSG00000179409	50628	GEMIN4	ENSG00000119650	112752	IFT43	269	Roepman	Q8WUM5	P57678	transient transfection	HEK293T	WT	vector control	1.37412	0.0286
ENSG00000125818	9491	PSMF1	ENSG00000119650	112752	IFT43	269	Roepman	Q92530	Q92530	transient transfection	HEK293T	WT	vector control	1.37278	0.029
ENSG00000130255	25873	RPL36	ENSG00000119650	112752	IFT43	269	Roepman	Q9Y3U8	Q9Y3U8	transient transfection	HEK293T	WT	vector control	1.364	0.0318
ENSG00000160752	2224	FDPS	ENSG00000119650	112752	IFT43	269	Roepman	P14324	P14324	transient transfection	HEK293T	WT	vector control	1.34419	0.0391
ENSG00000196497	79711	IPO4	ENSG00000119650	112752	IFT43	269	Roepman	Q8TEX9	Q8TEX9	transient transfection	HEK293T	WT	vector control	1.33851	0.0415
ENSG00000119650	112752	IFT43	ENSG00000119650	112752	IFT43	280	Roepman	Q96FT9	Q96FT9	transient transfection	HEK293T	WT	vector control	36.4061	0
ENSG00000118965	57539	WDR35	ENSG00000119650	112752	IFT43	280	Roepman	Q9P2L0	Q9P2L0	transient transfection	HEK293T	WT	vector control	3.64206	3.69e-14
ENSG00000102226	8237	USP11	ENSG00000119650	112752	IFT43	280	Roepman	P51784	P51784	transient transfection	HEK293T	WT	vector control	3.47896	6.9e-12
ENSG00000164687	2171	FABP5	ENSG00000119650	112752	IFT43	280	Roepman	Q01469	Q01469	transient transfection	HEK293T	WT	vector control	1.9916	0.000161
ENSG00000165175	58526	MID1IP1	ENSG00000119650	112752	IFT43	280	Roepman	Q9NPA3	Q9NPA3	transient transfection	HEK293T	WT	vector control	1.94168	0.000277
ENSG00000063177	6141	RPL18	ENSG00000119650	112752	IFT43	280	Roepman	Q07020	Q07020	transient transfection	HEK293T	WT	vector control	1.87811	0.00019
ENSG00000188846	9045	RPL14	ENSG00000119650	112752	IFT43	280	Roepman	P50914	P50914	transient transfection	HEK293T	WT	vector control	1.8092	0.000432
ENSG00000174748	6138	RPL15	ENSG00000119650	112752	IFT43	280	Roepman	P61313	P61313	transient transfection	HEK293T	WT	vector control	1.80902	0.00114
ENSG00000149311	472	ATM	ENSG00000119650	112752	IFT43	280	Roepman	Q13315	Q13315	transient transfection	HEK293T	WT	vector control	1.80487	0.00119
ENSG00000147604	6129	RPL7	ENSG00000119650	112752	IFT43	280	Roepman	P18124	P18124	transient transfection	HEK293T	WT	vector control	1.78178	0.000595
ENSG00000100316	6122	RPL3	ENSG00000119650	112752	IFT43	280	Roepman	P39023	P39023	transient transfection	HEK293T	WT	vector control	1.77907	0.000614
ENSG00000122741	79269	DCAF10	ENSG00000119650	112752	IFT43	280	Roepman	Q5QP82	Q5QP82	transient transfection	HEK293T	WT	vector control	1.76387	4.35e-13
ENSG00000119640	97	ACYP1	ENSG00000119650	112752	IFT43	280	Roepman	P07311	P07311	transient transfection	HEK293T	WT	vector control	1.73865	0.00235
ENSG00000105640	6142	RPL18A	ENSG00000119650	112752	IFT43	280	Roepman	Q02543	Q02543	transient transfection	HEK293T	WT	vector control	1.7199	0.00122
ENSG00000109475	6164	RPL34	ENSG00000119650	112752	IFT43	280	Roepman	P49207	P49207	transient transfection	HEK293T	WT	vector control	1.71281	0.00132
ENSG00000120992	10434	LYPLA1	ENSG00000119650	112752	IFT43	280	Roepman	B4DJV9	O75608	transient transfection	HEK293T	WT	vector control	1.71126	0.0031
ENSG00000112290	8936	WASF1	ENSG00000119650	112752	IFT43	280	Roepman	Q92558	Q92558	transient transfection	HEK293T	WT	vector control	1.70214	0.00149
ENSG00000044574	3309	HSPA5	ENSG00000119650	112752	IFT43	280	Roepman	P11021	P11021	transient transfection	HEK293T	WT	vector control	1.69503	1.49e-11
ENSG00000204389;ENSG00000234475;ENSG00000215328;ENSG00000212866;ENSG00000235941;ENSG00000232804;ENSG00000224501;ENSG00000237724;ENSG00000231555;ENSG00000204388	3304;3303	HSPA1B;HSPA1A	ENSG00000119650	112752	IFT43	280	Roepman	P08107	P08107	transient transfection	HEK293T	WT	vector control	1.68864	2.06e-11
ENSG00000174444	6124	RPL4	ENSG00000119650	112752	IFT43	280	Roepman	P36578	P36578	transient transfection	HEK293T	WT	vector control	1.6864	2.31e-11
ENSG00000089009	6128	RPL6	ENSG00000119650	112752	IFT43	280	Roepman	B2R4K7	Q02878	transient transfection	HEK293T	WT	vector control	1.66544	0.00225
ENSG00000182899	6165	RPL35A	ENSG00000119650	112752	IFT43	280	Roepman	P18077	P18077	transient transfection	HEK293T	WT	vector control	1.66342	0.005
ENSG00000167526	6137	RPL13	ENSG00000119650	112752	IFT43	280	Roepman	P26373	P26373	transient transfection	HEK293T	WT	vector control	1.66255	0.00232
ENSG00000172115	54205	CYCS	ENSG00000119650	112752	IFT43	280	Roepman	P99999	P99999	transient transfection	HEK293T	WT	vector control	1.66113	0.00511
ENSG00000257727	10330	CNPY2	ENSG00000119650	112752	IFT43	280	Roepman	Q9Y2B0	Q9Y2B0	transient transfection	HEK293T	WT	vector control	1.64705	0.00587
ENSG00000129235	84817	TXNDC17	ENSG00000119650	112752	IFT43	280	Roepman	Q9BRA2	Q9BRA2	transient transfection	HEK293T	WT	vector control	1.6102	0.00839
ENSG00000137992	1629	DBT	ENSG00000119650	112752	IFT43	280	Roepman	P11182	P11182	transient transfection	HEK293T	WT	vector control	1.60545	1.25e-09
ENSG00000169627;ENSG00000183336	552900;654483	BOLA2;BOLA2B	ENSG00000119650	112752	IFT43	280	Roepman	Q9H3K6	Q9H3K6	transient transfection	HEK293T	WT	vector control	1.59974	0.00928
ENSG00000148303;ENSG00000260501	6130	RPL7A	ENSG00000119650	112752	IFT43	280	Roepman	P62424	P62424	transient transfection	HEK293T	WT	vector control	1.57944	0.00576
ENSG00000105887	136319	MTPN	ENSG00000119650	112752	IFT43	280	Roepman	P58546	P58546	transient transfection	HEK293T	WT	vector control	1.57529	0.00603
ENSG00000142541	23521	RPL13A	ENSG00000119650	112752	IFT43	280	Roepman	P40429	P40429	transient transfection	HEK293T	WT	vector control	1.56552	0.00668
ENSG00000143575	10456	HAX1	ENSG00000119650	112752	IFT43	280	Roepman	O00165	O00165	transient transfection	HEK293T	WT	vector control	1.55181	0.00773
ENSG00000089220	5037	PEBP1	ENSG00000119650	112752	IFT43	280	Roepman	P30086	P30086	transient transfection	HEK293T	WT	vector control	1.52993	0.00971
ENSG00000089157	6175	RPLP0	ENSG00000119650	112752	IFT43	280	Roepman	P05388	P05388	transient transfection	HEK293T	WT	vector control	1.51641	7.98e-08
ENSG00000109971	3312	HSPA8	ENSG00000119650	112752	IFT43	280	Roepman	P11142	P11142	transient transfection	HEK293T	WT	vector control	1.43727	2.5e-06
ENSG00000159217	10642	IGF2BP1	ENSG00000119650	112752	IFT43	280	Roepman	Q9NZI8	Q9NZI8	transient transfection	HEK293T	WT	vector control	1.42543	4.1e-06
ENSG00000172757	1072	CFL1	ENSG00000119650	112752	IFT43	280	Roepman	P23528	P23528	transient transfection	HEK293T	WT	vector control	1.41138	7.29e-06
ENSG00000106028	6742	SSBP1	ENSG00000119650	112752	IFT43	280	Roepman	B7Z268	Q04837	transient transfection	HEK293T	WT	vector control	1.39706	1.3e-05
ENSG00000162378	79699	ZYG11B	ENSG00000119650	112752	IFT43	280	Roepman	Q9C0D3	Q9C0D3	transient transfection	HEK293T	WT	vector control	1.37787	2.77e-05
ENSG00000120694	10808	HSPH1	ENSG00000119650	112752	IFT43	280	Roepman	Q92598	Q92598	transient transfection	HEK293T	WT	vector control	1.37578	3e-05
ENSG00000133124	8471	IRS4	ENSG00000119650	112752	IFT43	280	Roepman	O14654	O14654	transient transfection	HEK293T	WT	vector control	1.37163	3.53e-05
ENSG00000196262	5478	PPIA	ENSG00000119650	112752	IFT43	280	Roepman	P62937	P62937	transient transfection	HEK293T	WT	vector control	1.34087	0.000113
ENSG00000005022	292	SLC25A5	ENSG00000119650	112752	IFT43	280	Roepman	P05141	P05141	transient transfection	HEK293T	WT	vector control	1.3385	0.000123
ENSG00000086061	3301	DNAJA1	ENSG00000119650	112752	IFT43	280	Roepman	P31689	P31689	transient transfection	HEK293T	WT	vector control	1.33539	0.000138
ENSG00000132507	1984	EIF5A	ENSG00000119650	112752	IFT43	280	Roepman	P63241	P63241	transient transfection	HEK293T	WT	vector control	1.33484	0.000141
ENSG00000164070	22824	HSPA4L	ENSG00000119650	112752	IFT43	280	Roepman	O95757	O95757	transient transfection	HEK293T	WT	vector control	1.32929	0.000173
ENSG00000075415	5250	SLC25A3	ENSG00000119650	112752	IFT43	280	Roepman	Q00325	Q00325	transient transfection	HEK293T	WT	vector control	1.32822	0.00018
ENSG00000113013	3313	HSPA9	ENSG00000119650	112752	IFT43	280	Roepman	P38646	P38646	transient transfection	HEK293T	WT	vector control	1.31283	0.000312
ENSG00000187514	5757	PTMA	ENSG00000119650	112752	IFT43	280	Roepman	P06454	P06454	transient transfection	HEK293T	WT	vector control	1.30148	0.000464
ENSG00000070756	26986	PABPC1	ENSG00000119650	112752	IFT43	280	Roepman	B3KT93	P11940	transient transfection	HEK293T	WT	vector control	1.29564	0.000567
ENSG00000175198	5095	PCCA	ENSG00000119650	112752	IFT43	280	Roepman	P05165	P05165	transient transfection	HEK293T	WT	vector control	1.2755	0.00112
ENSG00000114054	5096	PCCB	ENSG00000119650	112752	IFT43	280	Roepman	P05166	P05166	transient transfection	HEK293T	WT	vector control	1.26591	0.00153
ENSG00000102024	5358	PLS3	ENSG00000119650	112752	IFT43	280	Roepman	P13797	P13797	transient transfection	HEK293T	WT	vector control	1.26067	0.00181
ENSG00000099783	4670	HNRNPM	ENSG00000119650	112752	IFT43	280	Roepman	P52272	P52272	transient transfection	HEK293T	WT	vector control	1.24703	0.00279
ENSG00000143947	6233	RPS27A	ENSG00000119650	112752	IFT43	280	Roepman	P62979	P62979	transient transfection	HEK293T	WT	vector control	1.23522	0.004
ENSG00000167004	2923	PDIA3	ENSG00000119650	112752	IFT43	280	Roepman	P30101	P30101	transient transfection	HEK293T	WT	vector control	1.22712	0.0051
ENSG00000185624	5034	P4HB	ENSG00000119650	112752	IFT43	280	Roepman	P07237	P07237	transient transfection	HEK293T	WT	vector control	1.22039	0.00622
ENSG00000170606	3308	HSPA4	ENSG00000119650	112752	IFT43	280	Roepman	P34932	P34932	transient transfection	HEK293T	WT	vector control	1.21845	0.00658
ENSG00000102144	5230	PGK1	ENSG00000119650	112752	IFT43	280	Roepman	P00558	P00558	transient transfection	HEK293T	WT	vector control	1.21567	0.00714
ENSG00000170515	5036	PA2G4	ENSG00000119650	112752	IFT43	280	Roepman	Q9UQ80	Q9UQ80	transient transfection	HEK293T	WT	vector control	1.21014	0.00836
ENSG00000169067	345651	ACTBL2	ENSG00000119650	112752	IFT43	280	Roepman	Q562R1	Q562R1	transient transfection	HEK293T	WT	vector control	1.20387	0.00998
ENSG00000119650	112752	IFT43	ENSG00000119650	112752	IFT43	282	Roepman	Q96FT9	Q96FT9	transient transfection	HEK293T	mutant	vector control	41.3302	0	IFT43_c.1A>G
ENSG00000122741	79269	DCAF10	ENSG00000119650	112752	IFT43	282	Roepman	Q5QP82	Q5QP82	transient transfection	HEK293T	mutant	vector control	17.874	0	IFT43_c.1A>G
ENSG00000162378	79699	ZYG11B	ENSG00000119650	112752	IFT43	282	Roepman	Q9C0D3	Q9C0D3	transient transfection	HEK293T	mutant	vector control	8.75404	0	IFT43_c.1A>G
ENSG00000118965	57539	WDR35	ENSG00000119650	112752	IFT43	282	Roepman	Q9P2L0	Q9P2L0	transient transfection	HEK293T	mutant	vector control	3.74631	1.96e-28	IFT43_c.1A>G
ENSG00000108094	8453	CUL2	ENSG00000119650	112752	IFT43	282	Roepman	Q13617	Q13617	transient transfection	HEK293T	mutant	vector control	3.25866	2.73e-23	IFT43_c.1A>G
ENSG00000103363	6923	TCEB2	ENSG00000119650	112752	IFT43	282	Roepman	B7WPD3	Q15370	transient transfection	HEK293T	mutant	vector control	2.75625	7.82e-18	IFT43_c.1A>G
ENSG00000154582	6921	TCEB1	ENSG00000119650	112752	IFT43	282	Roepman	Q15369	Q15369	transient transfection	HEK293T	mutant	vector control	2.70362	2.96e-17	IFT43_c.1A>G
ENSG00000102226	8237	USP11	ENSG00000119650	112752	IFT43	282	Roepman	P51784	P51784	transient transfection	HEK293T	mutant	vector control	2.63207	1.59e-10	IFT43_c.1A>G
ENSG00000167986	1642	DDB1	ENSG00000119650	112752	IFT43	282	Roepman	Q16531	Q16531	transient transfection	HEK293T	mutant	vector control	2.51431	2.16e-19	IFT43_c.1A>G
ENSG00000147649	92140	MTDH	ENSG00000119650	112752	IFT43	282	Roepman	Q86UE4	Q86UE4	transient transfection	HEK293T	mutant	vector control	2.01471	2.09e-06	IFT43_c.1A>G
ENSG00000044574	3309	HSPA5	ENSG00000119650	112752	IFT43	282	Roepman	P11021	P11021	transient transfection	HEK293T	mutant	vector control	2.0105	4.74e-12	IFT43_c.1A>G
ENSG00000204389;ENSG00000234475;ENSG00000231555;ENSG00000215328;ENSG00000212866;ENSG00000204388;ENSG00000235941;ENSG00000232804;ENSG00000224501;ENSG00000237724	3304;3303	HSPA1B;HSPA1A	ENSG00000119650	112752	IFT43	282	Roepman	P08107	P08107	transient transfection	HEK293T	mutant	vector control	1.95738	2.67e-11	IFT43_c.1A>G
ENSG00000137992	1629	DBT	ENSG00000119650	112752	IFT43	282	Roepman	P11182	P11182	transient transfection	HEK293T	mutant	vector control	1.91672	9.92e-11	IFT43_c.1A>G
ENSG00000165175	58526	MID1IP1	ENSG00000119650	112752	IFT43	282	Roepman	Q9NPA3	Q9NPA3	transient transfection	HEK293T	mutant	vector control	1.83658	2.94e-05	IFT43_c.1A>G
ENSG00000105993	10049	DNAJB6	ENSG00000119650	112752	IFT43	282	Roepman	O75190	O75190	transient transfection	HEK293T	mutant	vector control	1.70455	0.000195	IFT43_c.1A>G
ENSG00000106211	3315	HSPB1	ENSG00000119650	112752	IFT43	282	Roepman	P04792	P04792	transient transfection	HEK293T	mutant	vector control	1.70026	0.000207	IFT43_c.1A>G
ENSG00000109971	3312	HSPA8	ENSG00000119650	112752	IFT43	282	Roepman	P11142	P11142	transient transfection	HEK293T	mutant	vector control	1.67783	1.66e-07	IFT43_c.1A>G
ENSG00000114054	5096	PCCB	ENSG00000119650	112752	IFT43	282	Roepman	P05166	P05166	transient transfection	HEK293T	mutant	vector control	1.63849	5.31e-07	IFT43_c.1A>G
ENSG00000175198	5095	PCCA	ENSG00000119650	112752	IFT43	282	Roepman	P05165	P05165	transient transfection	HEK293T	mutant	vector control	1.63631	5.66e-07	IFT43_c.1A>G
ENSG00000108588	57003	CCDC47	ENSG00000119650	112752	IFT43	282	Roepman	Q96A33	Q96A33	transient transfection	HEK293T	mutant	vector control	1.62088	1.12e-05	IFT43_c.1A>G
ENSG00000177542	79751	SLC25A22	ENSG00000119650	112752	IFT43	282	Roepman	Q9H936	Q9H936	transient transfection	HEK293T	mutant	vector control	1.59812	0.000847	IFT43_c.1A>G
ENSG00000143575	10456	HAX1	ENSG00000119650	112752	IFT43	282	Roepman	O00165	O00165	transient transfection	HEK293T	mutant	vector control	1.58361	2.53e-05	IFT43_c.1A>G
ENSG00000187446	11261	CHP1	ENSG00000119650	112752	IFT43	282	Roepman	Q99653	Q99653	transient transfection	HEK293T	mutant	vector control	1.56514	0.00132	IFT43_c.1A>G
ENSG00000164070	22824	HSPA4L	ENSG00000119650	112752	IFT43	282	Roepman	O95757	O95757	transient transfection	HEK293T	mutant	vector control	1.53801	9.29e-06	IFT43_c.1A>G
ENSG00000113013	3313	HSPA9	ENSG00000119650	112752	IFT43	282	Roepman	P38646	P38646	transient transfection	HEK293T	mutant	vector control	1.52621	1.29e-05	IFT43_c.1A>G
ENSG00000258429	64146	PDF	ENSG00000119650	112752	IFT43	282	Roepman	Q9HBH1	Q9HBH1	transient transfection	HEK293T	mutant	vector control	1.47833	0.00406	IFT43_c.1A>G
ENSG00000120694	10808	HSPH1	ENSG00000119650	112752	IFT43	282	Roepman	Q92598	Q92598	transient transfection	HEK293T	mutant	vector control	1.4683	6.08e-05	IFT43_c.1A>G
ENSG00000106028	6742	SSBP1	ENSG00000119650	112752	IFT43	282	Roepman	B7Z268	Q04837	transient transfection	HEK293T	mutant	vector control	1.44371	0.000115	IFT43_c.1A>G
ENSG00000173039	5970	RELA	ENSG00000119650	112752	IFT43	282	Roepman	Q04206	Q04206	transient transfection	HEK293T	mutant	vector control	1.41343	0.000857	IFT43_c.1A>G
ENSG00000108528	8402	SLC25A11	ENSG00000119650	112752	IFT43	282	Roepman	Q02978	Q02978	transient transfection	HEK293T	mutant	vector control	1.4071	0.000969	IFT43_c.1A>G
ENSG00000106554	54927	CHCHD3	ENSG00000119650	112752	IFT43	282	Roepman	C9JRZ6	Q9NX63	transient transfection	HEK293T	mutant	vector control	1.4035	0.00104	IFT43_c.1A>G
ENSG00000086061	3301	DNAJA1	ENSG00000119650	112752	IFT43	282	Roepman	P31689	P31689	transient transfection	HEK293T	mutant	vector control	1.39546	0.000387	IFT43_c.1A>G
ENSG00000075415	5250	SLC25A3	ENSG00000119650	112752	IFT43	282	Roepman	Q00325	Q00325	transient transfection	HEK293T	mutant	vector control	1.36609	0.000787	IFT43_c.1A>G
ENSG00000140525	55215	FANCI	ENSG00000119650	112752	IFT43	282	Roepman	Q9NVI1	Q9NVI1	transient transfection	HEK293T	mutant	vector control	1.33444	0.00377	IFT43_c.1A>G
ENSG00000004864	10165	SLC25A13	ENSG00000119650	112752	IFT43	282	Roepman	Q546F9	Q9UJS0	transient transfection	HEK293T	mutant	vector control	1.33395	0.0038	IFT43_c.1A>G
ENSG00000170606	3308	HSPA4	ENSG00000119650	112752	IFT43	282	Roepman	P34932	P34932	transient transfection	HEK293T	mutant	vector control	1.31916	0.00233	IFT43_c.1A>G
ENSG00000105402	8775	NAPA	ENSG00000119650	112752	IFT43	282	Roepman	P54920	P54920	transient transfection	HEK293T	mutant	vector control	1.28549	0.00888	IFT43_c.1A>G
ENSG00000133124	8471	IRS4	ENSG00000119650	112752	IFT43	282	Roepman	O14654	O14654	transient transfection	HEK293T	mutant	vector control	1.27995	0.00547	IFT43_c.1A>G
ENSG00000132142	31	ACACA	ENSG00000119650	112752	IFT43	282	Roepman	Q13085	Q13085	transient transfection	HEK293T	mutant	vector control	1.27599	0.00594	IFT43_c.1A>G
ENSG00000026025	7431	VIM	ENSG00000119650	112752	IFT43	282	Roepman	P08670	P08670	transient transfection	HEK293T	mutant	vector control	1.27187	0.00648	IFT43_c.1A>G
ENSG00000005022	292	SLC25A5	ENSG00000119650	112752	IFT43	282	Roepman	P05141	P05141	transient transfection	HEK293T	mutant	vector control	1.27169	0.0065	IFT43_c.1A>G
ENSG00000090382	4069	LYZ	ENSG00000163913	55764	IFT122	294	Roepman	P61626	P61626	transient transfection	HEK293T	WT	vector control	30.9688	7.35e-09
ENSG00000103266	10273	STUB1	ENSG00000163913	55764	IFT122	294	Roepman	Q9UNE7	Q9UNE7	transient transfection	HEK293T	WT	vector control	25.3654	4.87e-08
ENSG00000163913	55764	IFT122	ENSG00000163913	55764	IFT122	294	Roepman	Q9HBG5	Q9HBG6	transient transfection	HEK293T	WT	vector control	22.7989	1.28e-07
ENSG00000112208	9532	BAG2	ENSG00000163913	55764	IFT122	294	Roepman	O95816	O95816	transient transfection	HEK293T	WT	vector control	20.8903	2.76e-07
ENSG00000090273	10726	NUDC	ENSG00000163913	55764	IFT122	294	Roepman	Q9Y266	Q9Y266	transient transfection	HEK293T	WT	vector control	17.2502	1.39e-06
ENSG00000166352	119710	C11orf74	ENSG00000163913	55764	IFT122	294	Roepman	Q86VG3	Q86VG3	transient transfection	HEK293T	WT	vector control	16.386	2.1e-06
ENSG00000224501;ENSG00000237724;ENSG00000204389;ENSG00000234475;ENSG00000231555;ENSG00000215328;ENSG00000212866;ENSG00000204388;ENSG00000235941;ENSG00000232804	3303;3304	HSPA1A;HSPA1B	ENSG00000163913	55764	IFT122	294	Roepman	B3KTT5;P08107	P08107	transient transfection	HEK293T	WT	vector control	15.9729	3.4e-05
ENSG00000069345	10294	DNAJA2	ENSG00000163913	55764	IFT122	294	Roepman	O60884	O60884	transient transfection	HEK293T	WT	vector control	14.6403	5.1e-06
[truncated: 2,161 more rows]
