# Supplementary material for: CiliaCarta: An integrated and validated compendium of ciliary genes
Source: PLoS One. 2019 May 16;14(5):e0216705. doi: 10.1371/journal.pone.0216705 (PMC6522010; doi:10.1371/journal.pone.0216705)
Supplement: S5 Table — (XLSX) [file pone.0216705.s016.xlsx]

## Sheet: Y2H library screen data set 
Prey Ensembl Gene ID	Prey Entrez Gene ID	Prey Entrez Gene Symbol	Bait Ensembl Gene ID	Bait Entrez Gene ID	Bait Entrez Gene Symbol	Experiment ID	Experimenter Group	Taxonomy ID of Bait	Taxonomy ID of Y2H cDNA library (Prey)	cDNA library construction method	Cell type/Tissue	Clone count
ENSG00000079819	2037	EPB41L2	ENSG00000092200	57096	RPGRIP1	1	Roepman	9913	9913	oligodt	retina	1
ENSG00000131697	261734	NPHP4	ENSG00000092200	57096	RPGRIP1	2	Roepman	9913	9913	randomprimed	retina	1
ENSG00000261915	2874	GPS2	ENSG00000092200	57096	RPGRIP1	3	Roepman	9913	9606	oligodt	retina	3
ENSG00000261915	2874	GPS2	ENSG00000092200	57096	RPGRIP1	4	Roepman	9913	9606	oligodt	retina	3
ENSG00000089234	8315	BRAP	ENSG00000135338	167691	LCA5	5	Roepman	9606	9606	oligodt	retina	1
ENSG00000136436	10241	CALCOCO2	ENSG00000135338	167691	LCA5	5	Roepman	9606	9606	oligodt	retina	1
ENSG00000203952	347475	CCDC160	ENSG00000135338	167691	LCA5	5	Roepman	9606	9606	oligodt	retina	2
ENSG00000165659	1602	DACH1	ENSG00000135338	167691	LCA5	5	Roepman	9606	9606	oligodt	retina	6
ENSG00000197442	4217	MAP3K5	ENSG00000135338	167691	LCA5	5	Roepman	9606	9606	oligodt	retina	12
ENSG00000133030	23164	MPRIP	ENSG00000135338	167691	LCA5	5	Roepman	9606	9606	oligodt	retina	2
ENSG00000100503	51199	NIN	ENSG00000135338	167691	LCA5	5	Roepman	9606	9606	oligodt	retina	2
ENSG00000046651	8481	OFD1	ENSG00000135338	167691	LCA5	5	Roepman	9606	9606	oligodt	retina	2
ENSG00000078674	5108	PCM1	ENSG00000135338	167691	LCA5	5	Roepman	9606	9606	oligodt	retina	7
ENSG00000111752	1911	PHC1	ENSG00000135338	167691	LCA5	5	Roepman	9606	9606	oligodt	retina	1
ENSG00000117707	5629	PROX1	ENSG00000135338	167691	LCA5	5	Roepman	9606	9606	oligodt	retina	2
ENSG00000125844	6238	RRBP1	ENSG00000135338	167691	LCA5	5	Roepman	9606	9606	oligodt	retina	4
ENSG00000047634	6322	SCML1	ENSG00000135338	167691	LCA5	5	Roepman	9606	9606	oligodt	retina	4
ENSG00000138434	6744	SSFA2	ENSG00000135338	167691	LCA5	5	Roepman	9606	9606	oligodt	retina	5
ENSG00000100109	24144	TFIP11	ENSG00000135338	167691	LCA5	5	Roepman	9606	9606	oligodt	retina	3
ENSG00000067182	7132	TNFRSF1A	ENSG00000135338	167691	LCA5	5	Roepman	9606	9606	oligodt	retina	2
ENSG00000203952	347475	CCDC160	ENSG00000135338	167691	LCA5	6	Roepman	9606	9606	oligodt	retina	1
ENSG00000140743	1039	CDR2	ENSG00000135338	167691	LCA5	6	Roepman	9606	9606	oligodt	retina	4
ENSG00000109472	1363	CPE	ENSG00000135338	167691	LCA5	6	Roepman	9606	9606	oligodt	retina	1
ENSG00000179562	79571	GCC1	ENSG00000135338	167691	LCA5	6	Roepman	9606	9606	oligodt	retina	1
ENSG00000091136	3912	LAMB1	ENSG00000135338	167691	LCA5	6	Roepman	9606	9606	oligodt	retina	3
ENSG00000138587	55329	MNS1	ENSG00000135338	167691	LCA5	6	Roepman	9606	9606	oligodt	retina	1
ENSG00000133030	23164	MPRIP	ENSG00000135338	167691	LCA5	6	Roepman	9606	9606	oligodt	retina	10
ENSG00000100503	51199	NIN	ENSG00000135338	167691	LCA5	6	Roepman	9606	9606	oligodt	retina	3
ENSG00000101004	22981	NINL	ENSG00000135338	167691	LCA5	6	Roepman	9606	9606	oligodt	retina	9
ENSG00000178104	9659	PDE4DIP	ENSG00000135338	167691	LCA5	6	Roepman	9606	9606	oligodt	retina	2
ENSG00000134283	51535	PPHLN1	ENSG00000135338	167691	LCA5	6	Roepman	9606	9606	oligodt	retina	1
ENSG00000117707	5629	PROX1	ENSG00000135338	167691	LCA5	6	Roepman	9606	9606	oligodt	retina	3
ENSG00000101161	24148	PRPF6	ENSG00000135338	167691	LCA5	6	Roepman	9606	9606	oligodt	retina	1
ENSG00000029725	9135	RABEP1	ENSG00000135338	167691	LCA5	6	Roepman	9606	9606	oligodt	retina	1
ENSG00000188026	353116	RILPL1	ENSG00000135338	167691	LCA5	6	Roepman	9606	9606	oligodt	retina	1
ENSG00000100109	24144	TFIP11	ENSG00000135338	167691	LCA5	6	Roepman	9606	9606	oligodt	retina	3
ENSG00000092203	9878	TOX4	ENSG00000135338	167691	LCA5	6	Roepman	9606	9606	oligodt	retina	1
ENSG00000164924	7534	YWHAZ	ENSG00000135338	167691	LCA5	6	Roepman	9606	9606	oligodt	retina	1
ENSG00000127914	10142	AKAP9	ENSG00000135338	167691	LCA5	7	Roepman	9606	9913	randomprimed	retina	3
ENSG00000108091	8030	CCDC6	ENSG00000135338	167691	LCA5	7	Roepman	9606	9913	randomprimed	retina	1
ENSG00000198707	80184	CEP290	ENSG00000135338	167691	LCA5	7	Roepman	9606	9913	randomprimed	retina	1
ENSG00000088986	8655	DYNLL1	ENSG00000135338	167691	LCA5	7	Roepman	9606	9913	randomprimed	retina	1
ENSG00000171444	4163	MCC	ENSG00000135338	167691	LCA5	7	Roepman	9606	9913	randomprimed	retina	4
ENSG00000170903	84437	MSANTD4	ENSG00000135338	167691	LCA5	7	Roepman	9606	9913	randomprimed	retina	1
ENSG00000178104	9659	PDE4DIP	ENSG00000135338	167691	LCA5	7	Roepman	9606	9913	randomprimed	retina	1
ENSG00000117707	5629	PROX1	ENSG00000135338	167691	LCA5	7	Roepman	9606	9913	randomprimed	retina	1
ENSG00000138434	6744	SSFA2	ENSG00000135338	167691	LCA5	7	Roepman	9606	9913	randomprimed	retina	1
ENSG00000144747	7110	TMF1	ENSG00000135338	167691	LCA5	7	Roepman	9606	9913	randomprimed	retina	1
ENSG00000127914	10142	AKAP9	ENSG00000135338	167691	LCA5	8	Roepman	9606	9913	randomprimed	retina	1
ENSG00000198707	80184	CEP290	ENSG00000135338	167691	LCA5	8	Roepman	9606	9913	randomprimed	retina	1
ENSG00000088986	8655	DYNLL1	ENSG00000135338	167691	LCA5	8	Roepman	9606	9913	randomprimed	retina	1
ENSG00000141013	2622	GAS8	ENSG00000135338	167691	LCA5	8	Roepman	9606	9913	randomprimed	retina	1
ENSG00000155980	3798	KIF5A	ENSG00000135338	167691	LCA5	8	Roepman	9606	9913	randomprimed	retina	1
ENSG00000140859	3801	KIFC3	ENSG00000135338	167691	LCA5	8	Roepman	9606	9913	randomprimed	retina	1
ENSG00000171444	4163	MCC	ENSG00000135338	167691	LCA5	8	Roepman	9606	9913	randomprimed	retina	1
ENSG00000133030	23164	MPRIP	ENSG00000135338	167691	LCA5	8	Roepman	9606	9913	randomprimed	retina	4
ENSG00000178104	9659	PDE4DIP	ENSG00000135338	167691	LCA5	8	Roepman	9606	9913	randomprimed	retina	3
ENSG00000029725	9135	RABEP1	ENSG00000135338	167691	LCA5	8	Roepman	9606	9913	randomprimed	retina	1
ENSG00000155827	56254	RNF20	ENSG00000135338	167691	LCA5	8	Roepman	9606	9913	randomprimed	retina	1
ENSG00000047410	7175	TPR	ENSG00000135338	167691	LCA5	8	Roepman	9606	9913	randomprimed	retina	2
ENSG00000038382	7204	TRIO	ENSG00000135338	167691	LCA5	8	Roepman	9606	9913	randomprimed	retina	2
ENSG00000138101	1838	DTNB	ENSG00000101004	22981	NINL	9	Kremer	9606	9913	randomprimed	retina	1
ENSG00000089091	55184	DZANK1	ENSG00000101004	22981	NINL	9	Kremer	9606	9913	randomprimed	retina	182
ENSG00000112851	55914	ERBB2IP	ENSG00000101004	22981	NINL	9	Kremer	9606	9913	randomprimed	retina	10
ENSG00000099783	4670	HNRNPM	ENSG00000101004	22981	NINL	9	Kremer	9606	9913	randomprimed	retina	5
ENSG00000148798	9118	INA	ENSG00000101004	22981	NINL	9	Kremer	9606	9913	randomprimed	retina	4
ENSG00000163507	57650	KIAA1524	ENSG00000101004	22981	NINL	9	Kremer	9606	9913	randomprimed	retina	12
ENSG00000137171	89953	KLC4	ENSG00000101004	22981	NINL	9	Kremer	9606	9913	randomprimed	retina	1
ENSG00000154305	375056	MIA3	ENSG00000101004	22981	NINL	9	Kremer	9606	9913	randomprimed	retina	1
ENSG00000165494	51585	PCF11	ENSG00000101004	22981	NINL	9	Kremer	9606	9913	randomprimed	retina	3
ENSG00000029725	9135	RABEP1	ENSG00000101004	22981	NINL	9	Kremer	9606	9913	randomprimed	retina	1
ENSG00000198853	9853	RUSC2	ENSG00000101004	22981	NINL	9	Kremer	9606	9913	randomprimed	retina	2
ENSG00000163611	152185	SPICE1	ENSG00000101004	22981	NINL	9	Kremer	9606	9913	randomprimed	retina	2
ENSG00000205189	65986	ZBTB10	ENSG00000101004	22981	NINL	9	Kremer	9606	9913	randomprimed	retina	2
ENSG00000101901	79868	ALG13	ENSG00000042781	7399	USH2A	10	Kremer	9606	9606	oligodt	testis	4
ENSG00000131503	54882	ANKHD1	ENSG00000042781	7399	USH2A	10	Kremer	9606	9606	oligodt	testis	1
ENSG00000131503	404734	ANKHD1-EIF4EBP3	ENSG00000042781	7399	USH2A	10	Kremer	9606	9606	oligodt	testis	1
ENSG00000152430	66037	BOLL	ENSG00000042781	7399	USH2A	10	Kremer	9606	9606	oligodt	testis	1
ENSG00000109472	1363	CPE	ENSG00000042781	7399	USH2A	10	Kremer	9606	9606	oligodt	testis	2
ENSG00000263077	1655	DDX5	ENSG00000042781	7399	USH2A	10	Kremer	9606	9606	oligodt	testis	1
ENSG00000261915	2874	GPS2	ENSG00000042781	7399	USH2A	10	Kremer	9606	9606	oligodt	testis	1
ENSG00000111057	3875	KRT18	ENSG00000042781	7399	USH2A	10	Kremer	9606	9606	oligodt	testis	1
ENSG00000188010	729967	MORN2	ENSG00000042781	7399	USH2A	10	Kremer	9606	9606	oligodt	testis	1
ENSG00000039600	11063	SOX30	ENSG00000042781	7399	USH2A	10	Kremer	9606	9606	oligodt	testis	1
ENSG00000120498	56159	TEX11	ENSG00000042781	7399	USH2A	10	Kremer	9606	9606	oligodt	testis	1
ENSG00000133863	56154	TEX15	ENSG00000042781	7399	USH2A	10	Kremer	9606	9606	oligodt	testis	1
ENSG00000175520	50613	UBQLN3	ENSG00000042781	7399	USH2A	10	Kremer	9606	9606	oligodt	testis	1
ENSG00000127914	10142	AKAP9	ENSG00000042781	7399	USH2A	11	Kremer	9606	9606	oligodt	retina	2
ENSG00000089234	8315	BRAP	ENSG00000042781	7399	USH2A	11	Kremer	9606	9606	oligodt	retina	1
ENSG00000094880	8697	CDC23	ENSG00000042781	7399	USH2A	11	Kremer	9606	9606	oligodt	retina	1
ENSG00000079101	27098	CLUL1	ENSG00000042781	7399	USH2A	11	Kremer	9606	9606	oligodt	retina	1
ENSG00000109472	1363	CPE	ENSG00000042781	7399	USH2A	11	Kremer	9606	9606	oligodt	retina	2
ENSG00000261899	51232	CRIM1	ENSG00000042781	7399	USH2A	11	Kremer	9606	9606	oligodt	retina	1
ENSG00000165475	51084	CRYL1	ENSG00000042781	7399	USH2A	11	Kremer	9606	9606	oligodt	retina	1
ENSG00000115380	2202	EFEMP1	ENSG00000042781	7399	USH2A	11	Kremer	9606	9606	oligodt	retina	2
ENSG00000108021	54906	FAM208B	ENSG00000042781	7399	USH2A	11	Kremer	9606	9606	oligodt	retina	1
ENSG00000143575	10456	HAX1	ENSG00000042781	7399	USH2A	11	Kremer	9606	9606	oligodt	retina	1
ENSG00000126945	3188	HNRNPH2	ENSG00000042781	7399	USH2A	11	Kremer	9606	9606	oligodt	retina	1
ENSG00000165119	3190	HNRNPK	ENSG00000042781	7399	USH2A	11	Kremer	9606	9606	oligodt	retina	3
ENSG00000075945	22920	KIFAP3	ENSG00000042781	7399	USH2A	11	Kremer	9606	9606	oligodt	retina	2
ENSG00000101004	22981	NINL	ENSG00000042781	7399	USH2A	11	Kremer	9606	9606	oligodt	retina	1
ENSG00000067225	5315	PKM	ENSG00000042781	7399	USH2A	11	Kremer	9606	9606	oligodt	retina	2
ENSG00000176903	9240	PNMA1	ENSG00000042781	7399	USH2A	11	Kremer	9606	9606	oligodt	retina	2
ENSG00000104695	5516	PPP2CB	ENSG00000042781	7399	USH2A	11	Kremer	9606	9606	oligodt	retina	1
ENSG00000162924	5966	REL	ENSG00000042781	7399	USH2A	11	Kremer	9606	9606	oligodt	retina	3
ENSG00000138835	5998	RGS3	ENSG00000042781	7399	USH2A	11	Kremer	9606	9606	oligodt	retina	1
ENSG00000104237	6101	RP1	ENSG00000042781	7399	USH2A	11	Kremer	9606	9606	oligodt	retina	2
ENSG00000076382	10615	SPAG5	ENSG00000042781	7399	USH2A	11	Kremer	9606	9606	oligodt	retina	1
ENSG00000103460	27324	TOX3	ENSG00000042781	7399	USH2A	11	Kremer	9606	9606	oligodt	retina	1
ENSG00000110799	7450	VWF	ENSG00000042781	7399	USH2A	11	Kremer	9606	9606	oligodt	retina	2
ENSG00000111596	4848	CNOT2	ENSG00000042781	7399	USH2A	12	Kremer	9606	9606	oligodt	testis	1
ENSG00000109472	1363	CPE	ENSG00000042781	7399	USH2A	12	Kremer	9606	9606	oligodt	testis	2
ENSG00000050165	27122	DKK3	ENSG00000042781	7399	USH2A	12	Kremer	9606	9606	oligodt	testis	1
ENSG00000115380	2202	EFEMP1	ENSG00000042781	7399	USH2A	12	Kremer	9606	9606	oligodt	testis	1
ENSG00000169045	3187	HNRNPH1	ENSG00000042781	7399	USH2A	12	Kremer	9606	9606	oligodt	testis	1
ENSG00000165119	3190	HNRNPK	ENSG00000042781	7399	USH2A	12	Kremer	9606	9606	oligodt	testis	2
ENSG00000101004	22981	NINL	ENSG00000042781	7399	USH2A	12	Kremer	9606	9606	oligodt	testis	2
ENSG00000067225	5315	PKM	ENSG00000042781	7399	USH2A	12	Kremer	9606	9606	oligodt	testis	1
ENSG00000162924	5966	REL	ENSG00000042781	7399	USH2A	12	Kremer	9606	9606	oligodt	testis	2
ENSG00000091513	7018	TF	ENSG00000042781	7399	USH2A	12	Kremer	9606	9606	oligodt	testis	1
ENSG00000113595	373	TRIM23	ENSG00000042781	7399	USH2A	12	Kremer	9606	9606	oligodt	testis	1
ENSG00000153066	51061	TXNDC11	ENSG00000042781	7399	USH2A	12	Kremer	9606	9606	oligodt	testis	1
ENSG00000162702	23528	ZNF281	ENSG00000042781	7399	USH2A	12	Kremer	9606	9606	oligodt	testis	1
ENSG00000127914	10142	AKAP9	ENSG00000182040	124590	USH1G	13	Wolfrum	9606	9913	randomprimed	retina	4
ENSG00000089234	8315	BRAP	ENSG00000182040	124590	USH1G	13	Wolfrum	9606	9913	randomprimed	retina	1
ENSG00000100065	29775	CARD10	ENSG00000182040	124590	USH1G	13	Wolfrum	9606	9913	randomprimed	retina	2
ENSG00000161609	147872	CCDC155	ENSG00000182040	124590	USH1G	13	Wolfrum	9606	9913	randomprimed	retina	4
ENSG00000135127	92558	CCDC64	ENSG00000182040	124590	USH1G	13	Wolfrum	9606	9913	randomprimed	retina	1
ENSG00000140743	1039	CDR2	ENSG00000182040	124590	USH1G	13	Wolfrum	9606	9913	randomprimed	retina	3
ENSG00000126001	11190	CEP250	ENSG00000182040	124590	USH1G	13	Wolfrum	9606	9913	randomprimed	retina	1
ENSG00000198707	80184	CEP290	ENSG00000182040	124590	USH1G	13	Wolfrum	9606	9913	randomprimed	retina	3
ENSG00000162368	51727	CMPK1	ENSG00000182040	124590	USH1G	13	Wolfrum	9606	9913	randomprimed	retina	1
ENSG00000204843	1639	DCTN1	ENSG00000182040	124590	USH1G	13	Wolfrum	9606	9913	randomprimed	retina	2
ENSG00000090615	2802	GOLGA3	ENSG00000182040	124590	USH1G	13	Wolfrum	9606	9913	randomprimed	retina	2
ENSG00000065150	3843	IPO5	ENSG00000182040	124590	USH1G	13	Wolfrum	9606	9913	randomprimed	retina	2
ENSG00000159658	9813	KIAA0494	ENSG00000182040	124590	USH1G	13	Wolfrum	9606	9913	randomprimed	retina	2
ENSG00000166813	374654	KIF7	ENSG00000182040	124590	USH1G	13	Wolfrum	9606	9913	randomprimed	retina	1
ENSG00000140859	3801	KIFC3	ENSG00000182040	124590	USH1G	13	Wolfrum	9606	9913	randomprimed	retina	3
ENSG00000174996	64837	KLC2	ENSG00000182040	124590	USH1G	13	Wolfrum	9606	9913	randomprimed	retina	4
ENSG00000137171	89953	KLC4	ENSG00000182040	124590	USH1G	13	Wolfrum	9606	9913	randomprimed	retina	1
ENSG00000171444	4163	MCC	ENSG00000182040	124590	USH1G	13	Wolfrum	9606	9913	randomprimed	retina	4
ENSG00000145794	84466	MEGF10	ENSG00000182040	124590	USH1G	13	Wolfrum	9606	9913	randomprimed	retina	1
ENSG00000170903	84437	MSANTD4	ENSG00000182040	124590	USH1G	13	Wolfrum	9606	9913	randomprimed	retina	1
ENSG00000100285	4744	NEFH	ENSG00000182040	124590	USH1G	13	Wolfrum	9606	9913	randomprimed	retina	1
ENSG00000184613	4753	NELL2	ENSG00000182040	124590	USH1G	13	Wolfrum	9606	9913	randomprimed	retina	1
ENSG00000177425	5074	PAWR	ENSG00000182040	124590	USH1G	13	Wolfrum	9606	9913	randomprimed	retina	1
ENSG00000160299	5116	PCNT	ENSG00000182040	124590	USH1G	13	Wolfrum	9606	9913	randomprimed	retina	2
ENSG00000178104	9659	PDE4DIP	ENSG00000182040	124590	USH1G	13	Wolfrum	9606	9913	randomprimed	retina	42
ENSG00000134283	51535	PPHLN1	ENSG00000182040	124590	USH1G	13	Wolfrum	9606	9913	randomprimed	retina	3
ENSG00000135249	60561	RINT1	ENSG00000182040	124590	USH1G	13	Wolfrum	9606	9913	randomprimed	retina	1
ENSG00000115524	23451	SF3B1	ENSG00000182040	124590	USH1G	13	Wolfrum	9606	9913	randomprimed	retina	1
ENSG00000048471	92017	SNX29	ENSG00000182040	124590	USH1G	13	Wolfrum	9606	9913	randomprimed	retina	1
ENSG00000149639	140710	SOGA1	ENSG00000182040	124590	USH1G	13	Wolfrum	9606	9913	randomprimed	retina	3
ENSG00000138434	6744	SSFA2	ENSG00000182040	124590	USH1G	13	Wolfrum	9606	9913	randomprimed	retina	1
ENSG00000115993	66008	TRAK2	ENSG00000182040	124590	USH1G	13	Wolfrum	9606	9913	randomprimed	retina	19
ENSG00000038382	7204	TRIO	ENSG00000182040	124590	USH1G	13	Wolfrum	9606	9913	randomprimed	retina	2
ENSG00000042781	7399	USH2A	ENSG00000182040	124590	USH1G	13	Wolfrum	9606	9913	randomprimed	retina	2
ENSG00000085433	22911	WDR47	ENSG00000182040	124590	USH1G	13	Wolfrum	9606	9913	randomprimed	retina	1
ENSG00000011451	58525	WIZ	ENSG00000182040	124590	USH1G	13	Wolfrum	9606	9913	randomprimed	retina	1
ENSG00000196323	29068	ZBTB44	ENSG00000182040	124590	USH1G	13	Wolfrum	9606	9913	randomprimed	retina	2
ENSG00000138311	22891	ZNF365	ENSG00000182040	124590	USH1G	13	Wolfrum	9606	9913	randomprimed	retina	4
ENSG00000132744	91703	ACY3	ENSG00000048342	57545	CC2D2A	14	Roepman	9606	9606	oligodt	kidney	1
ENSG00000130707	445	ASS1	ENSG00000048342	57545	CC2D2A	14	Roepman	9606	9606	oligodt	kidney	1
ENSG00000145692	635	BHMT	ENSG00000048342	57545	CC2D2A	14	Roepman	9606	9606	oligodt	kidney	2
ENSG00000091986	151887	CCDC80	ENSG00000048342	57545	CC2D2A	14	Roepman	9606	9606	oligodt	kidney	1
ENSG00000141367	1213	CLTC	ENSG00000048342	57545	CC2D2A	14	Roepman	9606	9606	oligodt	kidney	1
ENSG00000164733	1508	CTSB	ENSG00000048342	57545	CC2D2A	14	Roepman	9606	9606	oligodt	kidney	1
ENSG00000096696	1832	DSP	ENSG00000048342	57545	CC2D2A	14	Roepman	9606	9606	oligodt	kidney	3
ENSG00000108883	9343	EFTUD2	ENSG00000048342	57545	CC2D2A	14	Roepman	9606	9606	oligodt	kidney	1
ENSG00000104835	115290	FBXO17	ENSG00000048342	57545	CC2D2A	14	Roepman	9606	9606	oligodt	kidney	1
ENSG00000100084	7290	HIRA	ENSG00000048342	57545	CC2D2A	14	Roepman	9606	9606	oligodt	kidney	1
ENSG00000032742	8100	IFT88	ENSG00000048342	57545	CC2D2A	14	Roepman	9606	9606	oligodt	kidney	1
ENSG00000089289	3476	IGBP1	ENSG00000048342	57545	CC2D2A	14	Roepman	9606	9606	oligodt	kidney	1
ENSG00000108679	3959	LGALS3BP	ENSG00000048342	57545	CC2D2A	14	Roepman	9606	9606	oligodt	kidney	1
ENSG00000169715	4493	MT1E	ENSG00000048342	57545	CC2D2A	14	Roepman	9606	9606	oligodt	kidney	1
ENSG00000125144	4495	MT1G	ENSG00000048342	57545	CC2D2A	14	Roepman	9606	9606	oligodt	kidney	1
ENSG00000255986	4498	MT1JP	ENSG00000048342	57545	CC2D2A	14	Roepman	9606	9606	oligodt	kidney	1
ENSG00000260549	4500	MT1L	ENSG00000048342	57545	CC2D2A	14	Roepman	9606	9606	oligodt	kidney	1
ENSG00000182979	9112	MTA1	ENSG00000048342	57545	CC2D2A	14	Roepman	9606	9606	oligodt	kidney	1
ENSG00000010322	11188	NISCH	ENSG00000048342	57545	CC2D2A	14	Roepman	9606	9606	oligodt	kidney	2
ENSG00000030066	23279	NUP160	ENSG00000048342	57545	CC2D2A	14	Roepman	9606	9606	oligodt	kidney	1
ENSG00000124299	5184	PEPD	ENSG00000048342	57545	CC2D2A	14	Roepman	9606	9606	oligodt	kidney	5
ENSG00000092621	26227	PHGDH	ENSG00000048342	57545	CC2D2A	14	Roepman	9606	9606	oligodt	kidney	1
ENSG00000115762	55041	PLEKHB2	ENSG00000048342	57545	CC2D2A	14	Roepman	9606	9606	oligodt	kidney	1
ENSG00000160783	11243	PMF1	ENSG00000048342	57545	CC2D2A	14	Roepman	9606	9606	oligodt	kidney	1
ENSG00000136161	1102	RCBTB2	ENSG00000048342	57545	CC2D2A	14	Roepman	9606	9606	oligodt	kidney	1
ENSG00000104835	54938	SARS2	ENSG00000048342	57545	CC2D2A	14	Roepman	9606	9606	oligodt	kidney	1
ENSG00000104133	80208	SPG11	ENSG00000048342	57545	CC2D2A	14	Roepman	9606	9606	oligodt	kidney	2
ENSG00000248290	7146	TNXA	ENSG00000048342	57545	CC2D2A	14	Roepman	9606	9606	oligodt	kidney	1
ENSG00000231608	7148	TNXB	ENSG00000048342	57545	CC2D2A	14	Roepman	9606	9606	oligodt	kidney	1
ENSG00000126756	8409	UXT	ENSG00000048342	57545	CC2D2A	14	Roepman	9606	9606	oligodt	kidney	1
ENSG00000124535	56897	WRNIP1	ENSG00000048342	57545	CC2D2A	14	Roepman	9606	9606	oligodt	kidney	1
ENSG00000065029	7629	ZNF76	ENSG00000048342	57545	CC2D2A	14	Roepman	9606	9606	oligodt	kidney	1
ENSG00000133739	85444	LRRCC1	ENSG00000032742	8100	IFT88	28	Roepman	9606	9606	oligodt	retina	1
ENSG00000100503	51199	NIN	ENSG00000032742	8100	IFT88	28	Roepman	9606	9606	oligodt	retina	3
ENSG00000101004	22981	NINL	ENSG00000032742	8100	IFT88	28	Roepman	9606	9606	oligodt	retina	1
ENSG00000176903	9240	PNMA1	ENSG00000032742	8100	IFT88	28	Roepman	9606	9606	oligodt	retina	6
ENSG00000128596	64753	CCDC136	ENSG00000032742	8100	IFT88	29	Roepman	9606	9913	randomprimed	retina	1
ENSG00000178104	9659	PDE4DIP	ENSG00000032742	8100	IFT88	29	Roepman	9606	9913	randomprimed	retina	2
ENSG00000198668	805	CALM2	ENSG00000032742	8100	IFT88	30	Roepman	9606	9606	oligodt	retina	1
ENSG00000140743	1039	CDR2	ENSG00000032742	8100	IFT88	30	Roepman	9606	9606	oligodt	retina	4
ENSG00000179562	79571	GCC1	ENSG00000032742	8100	IFT88	30	Roepman	9606	9606	oligodt	retina	1
ENSG00000005700	25998	IBTK	ENSG00000032742	8100	IFT88	30	Roepman	9606	9606	oligodt	retina	1
ENSG00000133739	85444	LRRCC1	ENSG00000032742	8100	IFT88	30	Roepman	9606	9606	oligodt	retina	2
ENSG00000196199	54737	MPHOSPH8	ENSG00000032742	8100	IFT88	30	Roepman	9606	9606	oligodt	retina	1
ENSG00000100503	51199	NIN	ENSG00000032742	8100	IFT88	30	Roepman	9606	9606	oligodt	retina	1
ENSG00000178104	9659	PDE4DIP	ENSG00000032742	8100	IFT88	30	Roepman	9606	9606	oligodt	retina	1
ENSG00000176903	9240	PNMA1	ENSG00000032742	8100	IFT88	30	Roepman	9606	9606	oligodt	retina	3
ENSG00000172053	5859	QARS	ENSG00000032742	8100	IFT88	30	Roepman	9606	9606	oligodt	retina	1
ENSG00000091513	7018	TF	ENSG00000032742	8100	IFT88	30	Roepman	9606	9606	oligodt	retina	1
ENSG00000197442	4217	MAP3K5	ENSG00000032742	8100	IFT88	31	Roepman	9606	9606	oligodt	retina	1
ENSG00000101146	8480	RAE1	ENSG00000032742	8100	IFT88	31	Roepman	9606	9606	oligodt	retina	1
ENSG00000152583	8404	SPARCL1	ENSG00000032742	8100	IFT88	31	Roepman	9606	9606	oligodt	retina	1
ENSG00000145687	23635	SSBP2	ENSG00000032742	8100	IFT88	31	Roepman	9606	9606	oligodt	retina	2
ENSG00000136754	10006	ABI1	ENSG00000109083	90410	IFT20	35	Roepman	9606	9606	oligodt	retina	1
ENSG00000138443	10152	ABI2	ENSG00000109083	90410	IFT20	35	Roepman	9606	9606	oligodt	retina	1
ENSG00000196072	282991	BLOC1S2	ENSG00000109083	90410	IFT20	35	Roepman	9606	9606	oligodt	retina	1
ENSG00000110888	65981	CAPRIN2	ENSG00000109083	90410	IFT20	35	Roepman	9606	9606	oligodt	retina	3
ENSG00000187860	550631	CCDC157	ENSG00000109083	90410	IFT20	35	Roepman	9606	9606	oligodt	retina	2
ENSG00000119242	80212	CCDC92	ENSG00000109083	90410	IFT20	35	Roepman	9606	9606	oligodt	retina	1
ENSG00000136026	10970	CKAP4	ENSG00000109083	90410	IFT20	35	Roepman	9606	9606	oligodt	retina	4
ENSG00000103051	25839	COG4	ENSG00000109083	90410	IFT20	35	Roepman	9606	9606	oligodt	retina	5
ENSG00000113163	10087	COL4A3BP	ENSG00000109083	90410	IFT20	35	Roepman	9606	9606	oligodt	retina	2
ENSG00000244693	340307	CTAGE6P	ENSG00000109083	90410	IFT20	35	Roepman	9606	9606	oligodt	retina	1
ENSG00000182473	23265	EXOC7	ENSG00000109083	90410	IFT20	35	Roepman	9606	9606	oligodt	retina	1
ENSG00000131095	2670	GFAP	ENSG00000109083	90410	IFT20	35	Roepman	9606	9606	oligodt	retina	1
ENSG00000152240	115106	HAUS1	ENSG00000109083	90410	IFT20	35	Roepman	9606	9606	oligodt	retina	2
ENSG00000185359	9146	HGS	ENSG00000109083	90410	IFT20	35	Roepman	9606	9606	oligodt	retina	1
ENSG00000096872	80173	IFT74	ENSG00000109083	90410	IFT20	35	Roepman	9606	9606	oligodt	retina	1
ENSG00000148798	9118	INA	ENSG00000109083	90410	IFT20	35	Roepman	9606	9606	oligodt	retina	3
ENSG00000091136	3912	LAMB1	ENSG00000109083	90410	IFT20	35	Roepman	9606	9606	oligodt	retina	2
ENSG00000172037	3913	LAMB2	ENSG00000109083	90410	IFT20	35	Roepman	9606	9606	oligodt	retina	1
ENSG00000135862	3915	LAMC1	ENSG00000109083	90410	IFT20	35	Roepman	9606	9606	oligodt	retina	1
ENSG00000136146	29079	MED4	ENSG00000109083	90410	IFT20	35	Roepman	9606	9606	oligodt	retina	4
ENSG00000178988	114932	MRFAP1L1	ENSG00000109083	90410	IFT20	35	Roepman	9606	9606	oligodt	retina	3
ENSG00000104725	4747	NEFL	ENSG00000109083	90410	IFT20	35	Roepman	9606	9606	oligodt	retina	7
ENSG00000213024	23636	NUP62	ENSG00000109083	90410	IFT20	35	Roepman	9606	9606	oligodt	retina	1
ENSG00000099260	54873	PALMD	ENSG00000109083	90410	IFT20	35	Roepman	9606	9606	oligodt	retina	1
ENSG00000104164	26258	PLDN	ENSG00000109083	90410	IFT20	35	Roepman	9606	9606	oligodt	retina	2
ENSG00000135406	5630	PRPH	ENSG00000109083	90410	IFT20	35	Roepman	9606	9606	oligodt	retina	9
ENSG00000074319	7251	TSG101	ENSG00000109083	90410	IFT20	35	Roepman	9606	9606	oligodt	retina	5
ENSG00000026025	7431	VIM	ENSG00000109083	90410	IFT20	35	Roepman	9606	9606	oligodt	retina	6
ENSG00000108953	7531	YWHAE	ENSG00000109083	90410	IFT20	35	Roepman	9606	9606	oligodt	retina	1
ENSG00000128245	7533	YWHAH	ENSG00000109083	90410	IFT20	35	Roepman	9606	9606	oligodt	retina	4
ENSG00000134308	10971	YWHAQ	ENSG00000109083	90410	IFT20	35	Roepman	9606	9606	oligodt	retina	28
ENSG00000164924	7534	YWHAZ	ENSG00000109083	90410	IFT20	35	Roepman	9606	9606	oligodt	retina	1
ENSG00000136044	55198	APPL2	ENSG00000114446	55081	IFT57	36	Roepman	9606	9606	oligodt	retina	1
ENSG00000196072	282991	BLOC1S2	ENSG00000114446	55081	IFT57	36	Roepman	9606	9606	oligodt	retina	5
ENSG00000203952	347475	CCDC160	ENSG00000114446	55081	IFT57	36	Roepman	9606	9606	oligodt	retina	6
ENSG00000211445	2878	GPX3	ENSG00000114446	55081	IFT57	36	Roepman	9606	9606	oligodt	retina	1
ENSG00000114446	55081	IFT57	ENSG00000114446	55081	IFT57	36	Roepman	9606	9606	oligodt	retina	1
ENSG00000050344	9603	NFE2L3	ENSG00000114446	55081	IFT57	36	Roepman	9606	9606	oligodt	retina	3
ENSG00000083535	10464	PIBF1	ENSG00000114446	55081	IFT57	36	Roepman	9606	9606	oligodt	retina	1
ENSG00000153130	60592	SCOC	ENSG00000114446	55081	IFT57	36	Roepman	9606	9606	oligodt	retina	13
ENSG00000115380	2202	EFEMP1	ENSG00000054282	10806	SDCCAG8	70	Roepman	9606	9606	oligodt	retina	1
ENSG00000261915	2874	GPS2	ENSG00000054282	10806	SDCCAG8	70	Roepman	9606	9606	oligodt	retina	3
ENSG00000099783	4670	HNRNPM	ENSG00000054282	10806	SDCCAG8	70	Roepman	9606	9606	oligodt	retina	12
ENSG00000046651	8481	OFD1	ENSG00000054282	10806	SDCCAG8	70	Roepman	9606	9606	oligodt	retina	9
ENSG00000117707	5629	PROX1	ENSG00000054282	10806	SDCCAG8	70	Roepman	9606	9606	oligodt	retina	2
ENSG00000106052	8887	TAX1BP1	ENSG00000054282	10806	SDCCAG8	70	Roepman	9606	9606	oligodt	retina	1
ENSG00000169946	23414	ZFPM2	ENSG00000054282	10806	SDCCAG8	70	Roepman	9606	9606	oligodt	retina	1
ENSG00000198795	25925	ZNF521	ENSG00000054282	10806	SDCCAG8	70	Roepman	9606	9606	oligodt	retina	2
ENSG00000198712	4513	COX2	ENSG00000054282	10806	SDCCAG8	71	Roepman	9606	9606	oligodt	retina	1
ENSG00000261915	2874	GPS2	ENSG00000054282	10806	SDCCAG8	71	Roepman	9606	9606	oligodt	retina	4
ENSG00000178104	9659	PDE4DIP	ENSG00000054282	10806	SDCCAG8	71	Roepman	9606	9606	oligodt	retina	1
ENSG00000102144	5230	PGK1	ENSG00000054282	10806	SDCCAG8	71	Roepman	9606	9606	oligodt	retina	1
ENSG00000087111	94005	PIGS	ENSG00000054282	10806	SDCCAG8	71	Roepman	9606	9606	oligodt	retina	1
ENSG00000104237	6101	RP1	ENSG00000054282	10806	SDCCAG8	71	Roepman	9606	9606	oligodt	retina	1
ENSG00000187051	91582	RPS19BP1	ENSG00000054282	10806	SDCCAG8	71	Roepman	9606	9606	oligodt	retina	1
ENSG00000054282	10806	SDCCAG8	ENSG00000054282	10806	SDCCAG8	71	Roepman	9606	9606	oligodt	retina	2
ENSG00000083097	23033	DOPEY1	ENSG00000054282	10806	SDCCAG8	72	Roepman	9606	9606	oligodt	retina	1
ENSG00000046651	8481	OFD1	ENSG00000054282	10806	SDCCAG8	73	Roepman	9606	9606	oligodt	retina	25
ENSG00000127914	10142	AKAP9	ENSG00000076382	10615	SPAG5	78	Kremer	9606	9913	randomprimed	retina	1
ENSG00000126001	11190	CEP250	ENSG00000076382	10615	SPAG5	78	Kremer	9606	9913	randomprimed	retina	3
ENSG00000089091	55184	DZANK1	ENSG00000076382	10615	SPAG5	78	Kremer	9606	9913	randomprimed	retina	1
ENSG00000099783	4670	HNRNPM	ENSG00000076382	10615	SPAG5	78	Kremer	9606	9913	randomprimed	retina	2
ENSG00000165494	51585	PCF11	ENSG00000076382	10615	SPAG5	78	Kremer	9606	9913	randomprimed	retina	1
ENSG00000163629	5783	PTPN13	ENSG00000076382	10615	SPAG5	78	Kremer	9606	9913	randomprimed	retina	1
ENSG00000198853	9853	RUSC2	ENSG00000076382	10615	SPAG5	78	Kremer	9606	9913	randomprimed	retina	2
ENSG00000159140	6651	SON	ENSG00000076382	10615	SPAG5	78	Kremer	9606	9913	randomprimed	retina	2
ENSG00000110367	1656	DDX6	ENSG00000076382	10615	SPAG5	79	Kremer	9606	9606	oligodt	retina	1
ENSG00000115380	2202	EFEMP1	ENSG00000076382	10615	SPAG5	79	Kremer	9606	9606	oligodt	retina	19
ENSG00000099783	4670	HNRNPM	ENSG00000076382	10615	SPAG5	79	Kremer	9606	9606	oligodt	retina	4
ENSG00000111057	3875	KRT18	ENSG00000076382	10615	SPAG5	79	Kremer	9606	9606	oligodt	retina	42
ENSG00000102452	259232	NALCN	ENSG00000076382	10615	SPAG5	79	Kremer	9606	9606	oligodt	retina	1
ENSG00000174373	253959	RALGAPA1	ENSG00000076382	10615	SPAG5	79	Kremer	9606	9606	oligodt	retina	2
ENSG00000076382	10615	SPAG5	ENSG00000076382	10615	SPAG5	79	Kremer	9606	9606	oligodt	retina	2
ENSG00000100109	24144	TFIP11	ENSG00000076382	10615	SPAG5	79	Kremer	9606	9606	oligodt	retina	1
ENSG00000026025	7431	VIM	ENSG00000076382	10615	SPAG5	79	Kremer	9606	9606	oligodt	retina	1
ENSG00000130402	81	ACTN4	ENSG00000157578	150082	LCA5L	83	Roepman	9606	9606	oligodt	retina	1
ENSG00000203952	347475	CCDC160	ENSG00000157578	150082	LCA5L	83	Roepman	9606	9606	oligodt	retina	1
ENSG00000140743	1039	CDR2	ENSG00000157578	150082	LCA5L	83	Roepman	9606	9606	oligodt	retina	4
ENSG00000165659	1602	DACH1	ENSG00000157578	150082	LCA5L	83	Roepman	9606	9606	oligodt	retina	1
ENSG00000115380	2202	EFEMP1	ENSG00000157578	150082	LCA5L	83	Roepman	9606	9606	oligodt	retina	3
ENSG00000179562	79571	GCC1	ENSG00000157578	150082	LCA5L	83	Roepman	9606	9606	oligodt	retina	1
ENSG00000111057	3875	KRT18	ENSG00000157578	150082	LCA5L	83	Roepman	9606	9606	oligodt	retina	1
ENSG00000049323	4052	LTBP1	ENSG00000157578	150082	LCA5L	83	Roepman	9606	9606	oligodt	retina	1
ENSG00000197442	4217	MAP3K5	ENSG00000157578	150082	LCA5L	83	Roepman	9606	9606	oligodt	retina	1
ENSG00000165943	64112	MOAP1	ENSG00000157578	150082	LCA5L	83	Roepman	9606	9606	oligodt	retina	1
ENSG00000103154	54550	NECAB2	ENSG00000157578	150082	LCA5L	83	Roepman	9606	9606	oligodt	retina	1
ENSG00000184613	4753	NELL2	ENSG00000157578	150082	LCA5L	83	Roepman	9606	9606	oligodt	retina	1
ENSG00000100503	51199	NIN	ENSG00000157578	150082	LCA5L	83	Roepman	9606	9606	oligodt	retina	4
ENSG00000078674	5108	PCM1	ENSG00000157578	150082	LCA5L	83	Roepman	9606	9606	oligodt	retina	1
ENSG00000178104	9659	PDE4DIP	ENSG00000157578	150082	LCA5L	83	Roepman	9606	9606	oligodt	retina	3
ENSG00000176903	9240	PNMA1	ENSG00000157578	150082	LCA5L	83	Roepman	9606	9606	oligodt	retina	6
ENSG00000117707	5629	PROX1	ENSG00000157578	150082	LCA5L	83	Roepman	9606	9606	oligodt	retina	2
ENSG00000100519	5706	PSMC6	ENSG00000157578	150082	LCA5L	83	Roepman	9606	9606	oligodt	retina	2
ENSG00000047634	6322	SCML1	ENSG00000157578	150082	LCA5L	83	Roepman	9606	9606	oligodt	retina	1
ENSG00000143549	7170	TPM3	ENSG00000157578	150082	LCA5L	83	Roepman	9606	9606	oligodt	retina	1
ENSG00000110799	7450	VWF	ENSG00000157578	150082	LCA5L	83	Roepman	9606	9606	oligodt	retina	1
ENSG00000111057	3875	KRT18	ENSG00000157578	150082	LCA5L	84	Roepman	9606	9606	oligodt	retina	1
ENSG00000213024	23636	NUP62	ENSG00000157578	150082	LCA5L	84	Roepman	9606	9606	oligodt	retina	1
ENSG00000143549	7170	TPM3	ENSG00000157578	150082	LCA5L	84	Roepman	9606	9606	oligodt	retina	5
ENSG00000125107	23019	CNOT1	ENSG00000101193	54994	GID8	92	Roepman	9606	9606	oligodt	retina	2
ENSG00000156508	1915	EEF1A1	ENSG00000101193	54994	GID8	92	Roepman	9606	9606	oligodt	retina	1
ENSG00000090316	10296	MAEA	ENSG00000101193	54994	GID8	92	Roepman	9606	9606	oligodt	retina	28
ENSG00000153561	64795	RMND5A	ENSG00000101193	54994	GID8	92	Roepman	9606	9606	oligodt	retina	1
ENSG00000154734	9510	ADAMTS1	ENSG00000157578	150082	LCA5L	93	Roepman	9606	9606	oligodt	HTERT-RPE1	1
ENSG00000110711	9049	AIP	ENSG00000157578	150082	LCA5L	93	Roepman	9606	9606	oligodt	HTERT-RPE1	1
ENSG00000157399	415	ARSE	ENSG00000157578	150082	LCA5L	93	Roepman	9606	9606	oligodt	HTERT-RPE1	1
ENSG00000139637	60314	C12orf10	ENSG00000157578	150082	LCA5L	93	Roepman	9606	9606	oligodt	HTERT-RPE1	2
ENSG00000185504	80233	C17orf70	ENSG00000157578	150082	LCA5L	93	Roepman	9606	9606	oligodt	HTERT-RPE1	1
ENSG00000204843	1639	DCTN1	ENSG00000157578	150082	LCA5L	93	Roepman	9606	9606	oligodt	HTERT-RPE1	1
ENSG00000104408	3646	EIF3E	ENSG00000157578	150082	LCA5L	93	Roepman	9606	9606	oligodt	HTERT-RPE1	1
ENSG00000161960	1973	EIF4A1	ENSG00000157578	150082	LCA5L	93	Roepman	9606	9606	oligodt	HTERT-RPE1	1
ENSG00000126749	10436	EMG1	ENSG00000157578	150082	LCA5L	93	Roepman	9606	9606	oligodt	HTERT-RPE1	1
ENSG00000151491	2059	EPS8	ENSG00000157578	150082	LCA5L	93	Roepman	9606	9606	oligodt	HTERT-RPE1	1
ENSG00000115414	2335	FN1	ENSG00000157578	150082	LCA5L	93	Roepman	9606	9606	oligodt	HTERT-RPE1	1
ENSG00000179271	90480	GADD45GIP1	ENSG00000157578	150082	LCA5L	93	Roepman	9606	9606	oligodt	HTERT-RPE1	1
ENSG00000099840	113177	IZUMO4	ENSG00000157578	150082	LCA5L	93	Roepman	9606	9606	oligodt	HTERT-RPE1	1
ENSG00000205426	3887	KRT81	ENSG00000157578	150082	LCA5L	93	Roepman	9606	9606	oligodt	HTERT-RPE1	1
ENSG00000172037	3913	LAMB2	ENSG00000157578	150082	LCA5L	93	Roepman	9606	9606	oligodt	HTERT-RPE1	1
ENSG00000187778	10445	MCRS1	ENSG00000157578	150082	LCA5L	93	Roepman	9606	9606	oligodt	HTERT-RPE1	1
ENSG00000105663	9757	MLL4	ENSG00000157578	150082	LCA5L	93	Roepman	9606	9606	oligodt	HTERT-RPE1	1
ENSG00000213347	83463	MXD3	ENSG00000157578	150082	LCA5L	93	Roepman	9606	9606	oligodt	HTERT-RPE1	1
ENSG00000236196	4795	NFKBIL1	ENSG00000157578	150082	LCA5L	93	Roepman	9606	9606	oligodt	HTERT-RPE1	1
ENSG00000136999	4856	NOV	ENSG00000157578	150082	LCA5L	93	Roepman	9606	9606	oligodt	HTERT-RPE1	1
ENSG00000148335	28989	NTMT1	ENSG00000157578	150082	LCA5L	93	Roepman	9606	9606	oligodt	HTERT-RPE1	1
ENSG00000124006	23363	OBSL1	ENSG00000157578	150082	LCA5L	93	Roepman	9606	9606	oligodt	HTERT-RPE1	1
ENSG00000124299	5184	PEPD	ENSG00000157578	150082	LCA5L	93	Roepman	9606	9606	oligodt	HTERT-RPE1	1
ENSG00000129292	51105	PHF20L1	ENSG00000157578	150082	LCA5L	93	Roepman	9606	9606	oligodt	HTERT-RPE1	1
ENSG00000099849	8045	RASSF7	ENSG00000157578	150082	LCA5L	93	Roepman	9606	9606	oligodt	HTERT-RPE1	2
ENSG00000125844	6238	RRBP1	ENSG00000157578	150082	LCA5L	93	Roepman	9606	9606	oligodt	HTERT-RPE1	1
ENSG00000183207	10856	RUVBL2	ENSG00000157578	150082	LCA5L	93	Roepman	9606	9606	oligodt	HTERT-RPE1	1
ENSG00000104332	6422	SFRP1	ENSG00000157578	150082	LCA5L	93	Roepman	9606	9606	oligodt	HTERT-RPE1	1
ENSG00000197694	6709	SPTAN1	ENSG00000157578	150082	LCA5L	93	Roepman	9606	9606	oligodt	HTERT-RPE1	1
ENSG00000160075	29101	SSU72	ENSG00000157578	150082	LCA5L	93	Roepman	9606	9606	oligodt	HTERT-RPE1	2
ENSG00000103496	6810	STX4	ENSG00000157578	150082	LCA5L	93	Roepman	9606	9606	oligodt	HTERT-RPE1	1
ENSG00000162520	81493	SYNC	ENSG00000157578	150082	LCA5L	93	Roepman	9606	9606	oligodt	HTERT-RPE1	1
ENSG00000171148	10474	TADA3	ENSG00000157578	150082	LCA5L	93	Roepman	9606	9606	oligodt	HTERT-RPE1	1
ENSG00000100319	55954	ZMAT5	ENSG00000157578	150082	LCA5L	93	Roepman	9606	9606	oligodt	HTERT-RPE1	1
ENSG00000072110	87	ACTN1	ENSG00000157578	150082	LCA5L	94	Roepman	9606	9606	oligodt	HTERT-RPE1	1
ENSG00000101997	28952	CCDC22	ENSG00000157578	150082	LCA5L	94	Roepman	9606	9606	oligodt	HTERT-RPE1	1
ENSG00000206355	54535	CCHCR1	ENSG00000157578	150082	LCA5L	94	Roepman	9606	9606	oligodt	HTERT-RPE1	1
ENSG00000168090	10980	COPS6	ENSG00000157578	150082	LCA5L	94	Roepman	9606	9606	oligodt	HTERT-RPE1	5
ENSG00000204843	1639	DCTN1	ENSG00000157578	150082	LCA5L	94	Roepman	9606	9606	oligodt	HTERT-RPE1	1
ENSG00000178028	55929	DMAP1	ENSG00000157578	150082	LCA5L	94	Roepman	9606	9606	oligodt	HTERT-RPE1	1
ENSG00000151914	667	DST	ENSG00000157578	150082	LCA5L	94	Roepman	9606	9606	oligodt	HTERT-RPE1	1
ENSG00000178896	54512	EXOSC4	ENSG00000157578	150082	LCA5L	94	Roepman	9606	9606	oligodt	HTERT-RPE1	2
ENSG00000090615	2802	GOLGA3	ENSG00000157578	150082	LCA5L	94	Roepman	9606	9606	oligodt	HTERT-RPE1	1
ENSG00000096872	80173	IFT74	ENSG00000157578	150082	LCA5L	94	Roepman	9606	9606	oligodt	HTERT-RPE1	1
ENSG00000135480	3855	KRT7	ENSG00000157578	150082	LCA5L	94	Roepman	9606	9606	oligodt	HTERT-RPE1	1
ENSG00000205426	3887	KRT81	ENSG00000157578	150082	LCA5L	94	Roepman	9606	9606	oligodt	HTERT-RPE1	1
ENSG00000172037	3913	LAMB2	ENSG00000157578	150082	LCA5L	94	Roepman	9606	9606	oligodt	HTERT-RPE1	5
ENSG00000159479	112950	MED8	ENSG00000157578	150082	LCA5L	94	Roepman	9606	9606	oligodt	HTERT-RPE1	1
ENSG00000159055	54069	MIS18A	ENSG00000157578	150082	LCA5L	94	Roepman	9606	9606	oligodt	HTERT-RPE1	1
ENSG00000213024	23636	NUP62	ENSG00000157578	150082	LCA5L	94	Roepman	9606	9606	oligodt	HTERT-RPE1	1
ENSG00000100151	9463	PICK1	ENSG00000157578	150082	LCA5L	94	Roepman	9606	9606	oligodt	HTERT-RPE1	1
ENSG00000198901	9055	PRC1	ENSG00000157578	150082	LCA5L	94	Roepman	9606	9606	oligodt	HTERT-RPE1	2
ENSG00000092010	5720	PSME1	ENSG00000157578	150082	LCA5L	94	Roepman	9606	9606	oligodt	HTERT-RPE1	2
ENSG00000099849	8045	RASSF7	ENSG00000157578	150082	LCA5L	94	Roepman	9606	9606	oligodt	HTERT-RPE1	1
ENSG00000111832	51389	RWDD1	ENSG00000157578	150082	LCA5L	94	Roepman	9606	9606	oligodt	HTERT-RPE1	1
ENSG00000104835	54938	SARS2	ENSG00000157578	150082	LCA5L	94	Roepman	9606	9606	oligodt	HTERT-RPE1	1
ENSG00000160075	29101	SSU72	ENSG00000157578	150082	LCA5L	94	Roepman	9606	9606	oligodt	HTERT-RPE1	1
ENSG00000204713	5987	TRIM27	ENSG00000157578	150082	LCA5L	94	Roepman	9606	9606	oligodt	HTERT-RPE1	1
ENSG00000035403	7414	VCL	ENSG00000157578	150082	LCA5L	94	Roepman	9606	9606	oligodt	HTERT-RPE1	1
ENSG00000206355	54535	CCHCR1	ENSG00000135338	167691	LCA5	95	Roepman	9606	9606	oligodt	HTERT-RPE1	1
ENSG00000088986	8655	DYNLL1	ENSG00000135338	167691	LCA5	95	Roepman	9606	9606	oligodt	HTERT-RPE1	1
ENSG00000175592	8061	FOSL1	ENSG00000135338	167691	LCA5	95	Roepman	9606	9606	oligodt	HTERT-RPE1	1
ENSG00000138002	26160	IFT172	ENSG00000135338	167691	LCA5	95	Roepman	9606	9606	oligodt	HTERT-RPE1	1
ENSG00000131737	3885	KRT34	ENSG00000135338	167691	LCA5	95	Roepman	9606	9606	oligodt	HTERT-RPE1	1
ENSG00000135480	3855	KRT7	ENSG00000135338	167691	LCA5	95	Roepman	9606	9606	oligodt	HTERT-RPE1	3
ENSG00000254285	3856	KRT8	ENSG00000135338	167691	LCA5	95	Roepman	9606	9606	oligodt	HTERT-RPE1	5
ENSG00000166508	4176	MCM7	ENSG00000135338	167691	LCA5	95	Roepman	9606	9606	oligodt	HTERT-RPE1	3
ENSG00000160783	11243	PMF1	ENSG00000135338	167691	LCA5	95	Roepman	9606	9606	oligodt	HTERT-RPE1	1
ENSG00000140988	6187	RPS2	ENSG00000135338	167691	LCA5	95	Roepman	9606	9606	oligodt	HTERT-RPE1	1
ENSG00000106266	29886	SNX8	ENSG00000135338	167691	LCA5	95	Roepman	9606	9606	oligodt	HTERT-RPE1	1
ENSG00000105048	7138	TNNT1	ENSG00000135338	167691	LCA5	95	Roepman	9606	9606	oligodt	HTERT-RPE1	5
ENSG00000086712	55787	TXLNG	ENSG00000135338	167691	LCA5	95	Roepman	9606	9606	oligodt	HTERT-RPE1	1
ENSG00000112200	26036	ZNF451	ENSG00000135338	167691	LCA5	95	Roepman	9606	9606	oligodt	HTERT-RPE1	1
ENSG00000132510	23135	KDM6B	ENSG00000157578	150082	LCA5L	96	Roepman	9606	9606	oligodt	HTERT-RPE1	2
ENSG00000101193	54994	GID8	ENSG00000153561	64795	RMND5A	97	Roepman	9606	9606	oligodt	retina	17
ENSG00000153130	60592	SCOC	ENSG00000153561	64795	RMND5A	97	Roepman	9606	9606	oligodt	retina	1
ENSG00000092200	57096	RPGRIP1	ENSG00000156313	6103	RPGR	100	Roepman	9606	9913	oligodt	retina	1
ENSG00000197442	4217	MAP3K5	ENSG00000090316	10296	MAEA	108	Roepman	9606	9606	oligodt	retina	1
ENSG00000186462	4674	NAP1L2	ENSG00000128585	4289	MKLN1	109	Roepman	9606	9606	oligodt	retina	1
ENSG00000054282	10806	SDCCAG8	ENSG00000128585	4289	MKLN1	109	Roepman	9606	9606	oligodt	retina	9
ENSG00000165724	116225	ZMYND19	ENSG00000128585	4289	MKLN1	109	Roepman	9606	9606	oligodt	retina	1
ENSG00000128585	4289	MKLN1	ENSG00000141084	57610	RANBP10	110	Roepman	9606	9606	oligodt	retina	2
ENSG00000101193	54994	GID8	ENSG00000145916	64777	RMND5B	111	Roepman	9606	9606	oligodt	retina	5
ENSG00000135862	3915	LAMC1	ENSG00000145916	64777	RMND5B	111	Roepman	9606	9606	oligodt	retina	3
ENSG00000162923	80232	WDR26	ENSG00000119801	51646	YPEL5	112	Roepman	9606	9606	oligodt	retina	2
ENSG00000119242	80212	CCDC92	ENSG00000110274	22897	CEP164	135	Roepman	9606	9606	oligodt	retina	2
ENSG00000182196	51329	ARL6IP4	ENSG00000110274	22897	CEP164	136	Roepman	9606	9606	oligodt	retina	1
ENSG00000119242	80212	CCDC92	ENSG00000110274	22897	CEP164	136	Roepman	9606	9606	oligodt	retina	4
ENSG00000167996	2495	FTH1	ENSG00000110274	22897	CEP164	136	Roepman	9606	9606	oligodt	retina	1
ENSG00000067225	5315	PKM	ENSG00000110274	22897	CEP164	136	Roepman	9606	9606	oligodt	retina	1
ENSG00000131467	10197	PSME3	ENSG00000110274	22897	CEP164	136	Roepman	9606	9606	oligodt	retina	1
ENSG00000128881	146057	TTBK2	ENSG00000110274	22897	CEP164	136	Roepman	9606	9606	oligodt	retina	1
ENSG00000026025	7431	VIM	ENSG00000110274	22897	CEP164	136	Roepman	9606	9606	oligodt	retina	3
ENSG00000119242	80212	CCDC92	ENSG00000110274	22897	CEP164	137	Roepman	9606	9606	oligodt	retina	1
ENSG00000132305	10989	IMMT	ENSG00000110274	22897	CEP164	137	Roepman	9606	9606	oligodt	retina	1
ENSG00000067225	5315	PKM	ENSG00000110274	22897	CEP164	138	Roepman	9606	9913	randomprimed	retina	1
ENSG00000128881	146057	TTBK2	ENSG00000110274	22897	CEP164	138	Roepman	9606	9913	randomprimed	retina	2
ENSG00000128881	146057	TTBK2	ENSG00000110274	22897	CEP164	139	Roepman	9606	9913	randomprimed	retina	10
ENSG00000103423	9093	DNAJA3	ENSG00000110274	22897	CEP164	140	Roepman	9606	9913	randomprimed	retina	1
ENSG00000115380	2202	EFEMP1	ENSG00000110274	22897	CEP164	140	Roepman	9606	9913	randomprimed	retina	1
ENSG00000178104	9659	PDE4DIP	ENSG00000110274	22897	CEP164	140	Roepman	9606	9913	randomprimed	retina	3
ENSG00000163629	5783	PTPN13	ENSG00000110274	22897	CEP164	140	Roepman	9606	9913	randomprimed	retina	1
ENSG00000138311	22891	ZNF365	ENSG00000110274	22897	CEP164	140	Roepman	9606	9913	randomprimed	retina	2
ENSG00000184009	71	ACTG1	ENSG00000042781	7399	USH2A	455	Roepman	9606	9606	oligodt	brain	2
ENSG00000105290	333	APLP1	ENSG00000042781	7399	USH2A	455	Roepman	9606	9606	oligodt	brain	1
ENSG00000162174	80150	ASRGL1	ENSG00000042781	7399	USH2A	455	Roepman	9606	9606	oligodt	brain	1
ENSG00000101144	655	BMP7	ENSG00000042781	7399	USH2A	455	Roepman	9606	9606	oligodt	brain	1
ENSG00000102879	11151	CORO1A	ENSG00000042781	7399	USH2A	455	Roepman	9606	9606	oligodt	brain	1
ENSG00000164733	1508	CTSB	ENSG00000042781	7399	USH2A	455	Roepman	9606	9606	oligodt	brain	1
ENSG00000084623	8668	EIF3I	ENSG00000042781	7399	USH2A	455	Roepman	9606	9606	oligodt	brain	1
ENSG00000204628	10399	GNB2L1	ENSG00000042781	7399	USH2A	455	Roepman	9606	9606	oligodt	brain	1
ENSG00000186010	51079	NDUFA13	ENSG00000042781	7399	USH2A	455	Roepman	9606	9606	oligodt	brain	1
ENSG00000011052	4831	NME2	ENSG00000042781	7399	USH2A	455	Roepman	9606	9606	oligodt	brain	2
ENSG00000103148	8131	NPRL3	ENSG00000042781	7399	USH2A	455	Roepman	9606	9606	oligodt	brain	1
ENSG00000168268	64943	NT5DC2	ENSG00000042781	7399	USH2A	455	Roepman	9606	9606	oligodt	brain	1
ENSG00000134627	143689	PIWIL4	ENSG00000042781	7399	USH2A	455	Roepman	9606	9606	oligodt	brain	1
ENSG00000168002	5436	POLR2G	ENSG00000042781	7399	USH2A	455	Roepman	9606	9606	oligodt	brain	1
ENSG00000145916	64777	RMND5B	ENSG00000042781	7399	USH2A	455	Roepman	9606	9606	oligodt	brain	1
ENSG00000168028	3921	RPSA	ENSG00000042781	7399	USH2A	455	Roepman	9606	9606	oligodt	brain	1
ENSG00000079308	7145	TNS1	ENSG00000042781	7399	USH2A	455	Roepman	9606	9606	oligodt	brain	1
ENSG00000067369	7158	TP53BP1	ENSG00000042781	7399	USH2A	455	Roepman	9606	9606	oligodt	brain	1
ENSG00000198211	10381	TUBB3	ENSG00000042781	7399	USH2A	455	Roepman	9606	9606	oligodt	brain	1
ENSG00000108039	7511	XPNPEP1	ENSG00000042781	7399	USH2A	455	Roepman	9606	9606	oligodt	brain	1
ENSG00000002726	26	ABP1	ENSG00000042781	7399	USH2A	456	Roepman	9606	9606	oligodt	kidney	2
ENSG00000198712	4513	COX2	ENSG00000042781	7399	USH2A	456	Roepman	9606	9606	oligodt	kidney	1
ENSG00000204628	10399	GNB2L1	ENSG00000042781	7399	USH2A	456	Roepman	9606	9606	oligodt	kidney	1
ENSG00000211445	2878	GPX3	ENSG00000042781	7399	USH2A	456	Roepman	9606	9606	oligodt	kidney	1
ENSG00000136156	9445	ITM2B	ENSG00000042781	7399	USH2A	456	Roepman	9606	9606	oligodt	kidney	1
ENSG00000081479	4036	LRP2	ENSG00000042781	7399	USH2A	456	Roepman	9606	9606	oligodt	kidney	1
ENSG00000130479	55201	MAP1S	ENSG00000042781	7399	USH2A	456	Roepman	9606	9606	oligodt	kidney	1
ENSG00000100253	55586	MIOX	ENSG00000042781	7399	USH2A	456	Roepman	9606	9606	oligodt	kidney	2
ENSG00000002726	26	ABP1	ENSG00000042317	55812	SPATA7	458	Roepman	9606	9606	oligodt	kidney	2
ENSG00000055163	26999	CYFIP2	ENSG00000042317	55812	SPATA7	458	Roepman	9606	9606	oligodt	kidney	1
ENSG00000176978	29952	DPP7	ENSG00000042317	55812	SPATA7	458	Roepman	9606	9606	oligodt	kidney	1
ENSG00000006704	9569	GTF2IRD1	ENSG00000042317	55812	SPATA7	458	Roepman	9606	9606	oligodt	kidney	1
ENSG00000162882	23498	HAAO	ENSG00000042317	55812	SPATA7	458	Roepman	9606	9606	oligodt	kidney	1
ENSG00000228964	3106	HLA-B	ENSG00000042317	55812	SPATA7	458	Roepman	9606	9606	oligodt	kidney	1
ENSG00000139410	113675	SDSL	ENSG00000042317	55812	SPATA7	458	Roepman	9606	9606	oligodt	kidney	1
ENSG00000120725	64374	SIL1	ENSG00000042317	55812	SPATA7	458	Roepman	9606	9606	oligodt	kidney	1
ENSG00000127578	117166	WFIKKN1	ENSG00000042317	55812	SPATA7	458	Roepman	9606	9606	oligodt	kidney	1
ENSG00000009780	199870	FAM76A	ENSG00000046651	8481	OFD1	459	Roepman	9606	9606	oligodt	kidney	1
ENSG00000142856	23421	ITGB3BP	ENSG00000046651	8481	OFD1	459	Roepman	9606	9606	oligodt	kidney	1
ENSG00000135480	3855	KRT7	ENSG00000046651	8481	OFD1	459	Roepman	9606	9606	oligodt	kidney	10
ENSG00000172037	3913	LAMB2	ENSG00000046651	8481	OFD1	459	Roepman	9606	9606	oligodt	kidney	1
ENSG00000054282	10806	SDCCAG8	ENSG00000046651	8481	OFD1	459	Roepman	9606	9606	oligodt	kidney	1
ENSG00000135541	54806	AHI1	ENSG00000164199	84059	GPR98	463	Wolfrum	10090	9606	oligodt	retina	1
ENSG00000154975	56934	CA10	ENSG00000164199	84059	GPR98	463	Wolfrum	10090	9606	oligodt	retina	4
ENSG00000115380	2202	EFEMP1	ENSG00000164199	84059	GPR98	463	Wolfrum	10090	9606	oligodt	retina	10
ENSG00000164116	2982	GUCY1A3	ENSG00000164199	84059	GPR98	463	Wolfrum	10090	9606	oligodt	retina	1
ENSG00000084676	8648	NCOA1	ENSG00000164199	84059	GPR98	463	Wolfrum	10090	9606	oligodt	retina	20
ENSG00000143294	5546	PRCC	ENSG00000164199	84059	GPR98	463	Wolfrum	10090	9606	oligodt	retina	1
ENSG00000105698	7392	USF2	ENSG00000164199	84059	GPR98	463	Wolfrum	10090	9606	oligodt	retina	1
ENSG00000171456	171023	ASXL1	ENSG00000164199	84059	GPR98	464	Wolfrum	10090	9913	randomprimed	retina	1
ENSG00000095397	25861	DFNB31	ENSG00000164199	84059	GPR98	464	Wolfrum	10090	9913	randomprimed	retina	3
ENSG00000187391	9863	MAGI2	ENSG00000164199	84059	GPR98	464	Wolfrum	10090	9913	randomprimed	retina	2
ENSG00000084676	8648	NCOA1	ENSG00000164199	84059	GPR98	464	Wolfrum	10090	9913	randomprimed	retina	4
ENSG00000115306	6711	SPTBN1	ENSG00000164199	84059	GPR98	464	Wolfrum	10090	9913	randomprimed	retina	1
ENSG00000105698	7392	USF2	ENSG00000164199	84059	GPR98	464	Wolfrum	10090	9913	randomprimed	retina	1
ENSG00000095397	25861	DFNB31	ENSG00000182040	124590	USH1G	465	Wolfrum	9606	9913	randomprimed		1
ENSG00000187391	9863	MAGI2	ENSG00000182040	124590	USH1G	465	Wolfrum	9606	9913	randomprimed		1
ENSG00000165966	29951	PDZRN4	ENSG00000182040	124590	USH1G	465	Wolfrum	9606	9913	randomprimed		1
ENSG00000128596	64753	CCDC136	ENSG00000011143	54903	MKS1	466	Johnson	9606	9606	oligodt	brain	1
ENSG00000188641	1806	DPYD	ENSG00000011143	54903	MKS1	466	Johnson	9606	9606	oligodt	brain	1
ENSG00000170633	80196	RNF34	ENSG00000011143	54903	MKS1	466	Johnson	9606	9606	oligodt	brain	1
ENSG00000170142	7324	UBE2E1	ENSG00000011143	54903	MKS1	466	Johnson	9606	9606	oligodt	brain	1
ENSG00000125149	80262	C16orf70	ENSG00000164953	91147	TMEM67	467	Johnson	9606	9606	oligodt	brain	1
ENSG00000074054	23332	CLASP1	ENSG00000164953	91147	TMEM67	467	Johnson	9606	9606	oligodt	brain	1
ENSG00000121022	10987	COPS5	ENSG00000164953	91147	TMEM67	467	Johnson	9606	9606	oligodt	brain	1
ENSG00000178567	9852	EPM2AIP1	ENSG00000164953	91147	TMEM67	467	Johnson	9606	9606	oligodt	brain	1
ENSG00000196924	2316	FLNA	ENSG00000164953	91147	TMEM67	467	Johnson	9606	9606	oligodt	brain	1
ENSG00000152578	2893	GRIA4	ENSG00000164953	91147	TMEM67	467	Johnson	9606	9606	oligodt	brain	1
ENSG00000151414	140609	NEK7	ENSG00000164953	91147	TMEM67	467	Johnson	9606	9606	oligodt	brain	1
ENSG00000179915	9378	NRXN1	ENSG00000164953	91147	TMEM67	467	Johnson	9606	9606	oligodt	brain	1
ENSG00000106443	9678	PHF14	ENSG00000164953	91147	TMEM67	467	Johnson	9606	9606	oligodt	brain	1
ENSG00000099901	5902	RANBP1	ENSG00000164953	91147	TMEM67	467	Johnson	9606	9606	oligodt	brain	1
ENSG00000054654	23224	SYNE2	ENSG00000164953	91147	TMEM67	467	Johnson	9606	9606	oligodt	brain	1
ENSG00000182247	7325	UBE2E2	ENSG00000164953	91147	TMEM67	467	Johnson	9606	9606	oligodt	brain	1
ENSG00000083535	10464	PIBF1	ENSG00000155755	65062	TMEM237	468	Johnson	9606	9606	oligodt	brain	1
ENSG00000170633	80196	RNF34	ENSG00000155755	65062	TMEM237	468	Johnson	9606	9606	oligodt	brain	1
ENSG00000140199	9990	SLC12A6	ENSG00000155755	65062	TMEM237	468	Johnson	9606	9606	oligodt	brain	1
ENSG00000197694	6709	SPTAN1	ENSG00000155755	65062	TMEM237	468	Johnson	9606	9606	oligodt	brain	1
ENSG00000177311	253461	ZBTB38	ENSG00000155755	65062	TMEM237	468	Johnson	9606	9606	oligodt	brain	1
