# Supplementary material for: CiliaCarta: An integrated and validated compendium of ciliary genes
Source: PLoS One. 2019 May 16;14(5):e0216705. doi: 10.1371/journal.pone.0216705 (PMC6522010; doi:10.1371/journal.pone.0216705)
Supplement: S6 Table — (XLSX) [file pone.0216705.s017.xlsx]

## Sheet: Sheet1
ensembl_id	gene_symbol	morpholino sequence	morpholino type	doses used ngr/embryo
ENSDARG00000060309	srgap3	TCTTAATCTTCGTCTGAGATGACAT	atg	4
ENSDARG00000058508	ttc18	TCCCGAACTCTCTGTTATTCTCCAT	atg	4
ENSDARG00000014058	rab36	GTGGACTGAACTGCATTGTCTTGTC	atg	4
ENSDARG00000102209.1	oscp1	GCAATGCAGTGGGAGTTTACCTCAA	exon 4 splicing	4 and 6
ENSDARG00000102209.1	oscp1	CATGTTGGATTAGCTTTTGTACGTT	atg	6
