# Supplementary material for: CiliaCarta: An integrated and validated compendium of ciliary genes
Source: PLoS One. 2019 May 16;14(5):e0216705. doi: 10.1371/journal.pone.0216705 (PMC6522010; doi:10.1371/journal.pone.0216705)
Supplement: S7 Table — (XLSX) [file pone.0216705.s018.xlsx]

## Sheet: Sheet1
	Mass-spec based PPI
		Yes	0.62
		No	-0.39
	Y2H PPI
		Yes	1.97
		No	-0.08
	RFX/FOXJ1 Transcription Factor Binding Sites
		Yes	2.01
		No	-0.39
	Cilia co-occurrence
		[0,9]	1.74
		(9,31]	-0.39
	Expression screen
		[0,0.5)	-2.39
		[0.5,1)	-0.91
		[1,1.5)	-0.92
		[1.5,2)	0.47
		[2,2.5)	1.14
		[2.5,3)	0.88
		[3,3.5)	2.39
		[3.5,4)	2.48
		[4,4.5)	3.83
		[4.5,7.44]	5.52
	Liu et al. 2007
		High Confidence	2.04
		Medium Confidence	2.18
		No	-0.56
	Ross et al. 2007
		High Confidence	2.47
		Medium Confidence	2.04
		Low Confidence	0.78
		No	-0.32
